# Supplementary material for: The multicellularity genes of dictyostelid social amoebas
Source: Nat Commun. 2016 Jun 30;7:12085. doi: 10.1038/ncomms12085 (PMC4931340; doi:10.1038/ncomms12085)
Supplement: Supplementary Data 1 — Spreadsheet listing all D. discoideum genes analysed in this work with their knock-out phenotypes, protein function and homologs in Amoebozoa [file ncomms12085-s2.xlsx]

## Sheet: Sheet1
Developmentally essential genes, grouped according to the stage where the defect in the gene null mutant is first manifest						dictybase Gene IDs, SACGB locus tags, Physarum transcript and gene ids. A.castellani, E.histolytica and outgroup Genbank IDs, followed by protein size																Non_amoebozoan closest homolog
Mutant name	Associated gene(s)	Phenotypes	Protein function	Notes		DD	size	DP	size	DL	size	PP	size	DF	size	PhyP	size	AC	size	EH	size	outgroup species	ID	size
Defect starts at growth																										Opisthokonta	Excavata	Amoebozoa
amiB-	amiB	abolished aggregation / decreased cAMP-induced cGMP pulse | abolished down-regulation of growth phase	Aggregation MInus	novel protein required for aggregation; putative poorly conserved ortholog of the mediator of RNA polymerase II transcription subunit 13		DDB_G0282375	2678	DPU_G0067888	2186	DLA_01267	2273	PPL_07533	2165	DFA_02429	2063	Phypoly_00417	1591	XP_004334925.1	1328			Glycine max	XP_006601869.1	1951		Plantae	Prokaryota	Virus
apm1-	apm1	aberrant contractile vacuole organization and biogenesis | decreased spore germination | aberrant response to hypo-osmotic stress | decreased growth rate | aberrant endosome morphology | delayed development | decreased stalk width	AP-1 clathrin-adaptor	In HL5, only 10% of spores germinated, compared to 70% of parent		DDB_G0289247	428	DPU_G0070334	431	DLA_11226	426	PPL_02975	429	DFA_09029	429	Ppo015925	426	XP_004356672.1	423	XP_648705	427	Batrachochytrium dendrobatidis	EGF78864	438		SAR (stramenophiles, rhizaria, alveolates)
aprA-	aprA	increased aggregate size | decreased spore viability | aberrant cytokinesis | increased growth rate | aberrant fruiting body morphology | decreased sporulation	Autocrine Proliferation Repressor	cells proliferate faster, but make 50% less spores, while spore viability is five-fold reduced		DDB_G0281663	494	DPU_G0052904	499	DLA_03703	484	PPL_10946	484	DFA_02743	482	g24563.t1		XP_004346527.1	660			Amphimedon queenslandica	XP_003389229	486
atg1-	atg1	abolished sporulation | decreased growth rate in suspension | abolished macroautophagy | increased number of autophagosomes | aberrant cellular response to nitrogen starvation | abolished stalk cell differentiation | abolished aggregation | decreased growth rate on bacterial plates	Atg12-Atg5 conjugation	cells do not aggregate on a bacterial lawn but form loose mounds on nitrocellulose filters		DDB_G0292390	668	DPU_G0069554	557	DLA_11248	661	PPL_00734	580	DFA_03609	673	g9044	851	XP_004367560.1	708	XP_652194.1	535	Vitis vinifera	XP_002268134	623
atg9-	atg9	increased stalk width | aberrant sorus morphology | decreased phagocytosis | decreased growth rate | aberrant slug migration | aberrant fruiting body morphology | aberrant slug formation | multiple tips in mound	autophagy protein 9	Dictyostelium homolog of yeast atg9; involved in phagocytosis, growth, development, and the response to pathogen bacteria; contains 6 predicted transmembrane domains		DDB_G0285323	699	DPU_G0061770	441	DLA_05195	746	PPL_10028	699	DFA_12243	621	Phypoly_ 04873	645	XP_004337604.1	689			Mucor circinelloides	EPB91838.1	734
carmil-	carmil	decreased pinocytosis | decreased growth rate | decreased basal F-actin level | decreased aggregate size	Capping protein, ARp2/3 and Myosin I Linker	leucine-rich repeat-containing protein (LRR)		DDB_G0292386	1050	DPU_G0057980	1055	DLA_05931	1076	PPL_11231	1097	DFA_01179	1061	Phypoly_02929	848	XP_004337206.1	1081			Capsaspora owczarzaki	XP_004365138.1	1963
JH.D	cbfA	abolished gene expression | decreased gene expression | decreased growth rate | increased pinocytosis | increased cell size | decreased fruiting body size | decreased stalk width | abolished aggregation | increased phagocytosis	C-module-Binding Factor			DDB_G0279409	1000	DPU_G0068148	982	DLA_01735	1074	PPL_04923	1470	DFA_07488	1257	Phypoly_ 00264	1839
cepK-	cepK	decreased protein localization to nuclear envelope | aberrant chemotaxis to cAMP | decreased growth rate | decreased aggregate size | decreased fruiting body size | decreased cell size	CEntrosomal Protein K	localizes to the corona of the centrosome and to centromeres; affects cell growth and chemotactic motility and is involved in the interaction with the nuclear envelope		DDB_G0293544	2110			DLA_06179	1245	PPL_03365	1950	DFA_10757	1899
cfaD-	cfaD	increased growth rate | aberrant fruiting body morphology	cathepsin L-like proteinase, counting factor associated protein	related to cysteine protease C1A, but has no detectable peptidase activity; autocrine secreted factor that slows cell proliferation, and thus has the properties of a chalone; generates two products, a 65 kDa and a 27 kDa peptide		DDB_G0281605	531	DPU_G0053276	531	DLA_03113	531	PPL_06169	530	DFA_06154	529	Ppo014377	531	XP_004346039	558			Nematostella vectensis	XP_001633385	547
chcA-	chcA	abolished sporulation | abolished cytokinesis | abolished gene expression | delayed aggregation | abolished growth in suspension | aberrant fruiting body morphology	clathrin heavy chain	normal prespore expression, but no spores		DDB_G0277221	1694	DPU_G0057712	1699	DLA_05187	1638	PPL_09522	1691	DFA_00509	1606	g4283	1713	XP_004340905	1713	ENY65622	1704	Anolis carolinensis	XP_003227325	1687
clc-	clc	abolished cytokinesis | aberrant response to hypo-osmotic stress | abolished growth | aberrant fruiting body morphology	clathrin light chain	clcA knockouts have defects in clathrin cage assembly, in culmination during sorocarp development, cytokinesis, and cellular water homeostasis		DDB_G0277403	194	DPU_G0062366	202	DLA_11421	197	PPL_00076	212	DFA_08700	218	Ppo006176	191	XP_004335892	200			Dichomitus squalens	XP_007366586	268
comE- | V10164	comE	translucent sorus | aberrant fruiting body morphology | aberrant vegetative growth | aberrant culmination | aberrant slug migration | abolished culmination	COMmunication; ankyrin repeat-containing protein			DDB_G0281571	1706	DPU_G0051118	1769					DFA_06901	1066			AEJ34371	631
V10228	comG	aberrant aggregation | aberrant streaming | abolished slug migration | aberrant vegetative growth | aberrant culmination | aberrant slug migration | abolished culmination | aberrant cAMP wave formation	COMmunication; putative NAD-dependent aldehyde dehydrogenase			DDB_G0292270	470	DPU_G0073794	468	DLA_01882	465	PPL_10985	440	DFA_09276	457	Ppo011285	493					Capsaspora owczarzaki	XP_004365273	474
cpnA-	cpnA	delayed response to hypo-osmotic stress | aberrant thermotaxis | increased aggregate size | decreased growth rate | aberrant cytokinesis | aberrant stalk cell differentiation | development arrests at slug stage | increased slug size | delayed development | aberrant fruiting body morphology | abolished phototaxis	copine A; Ca(2+)-dependent phospholipid-binding protein; contains two C2 domains and a VWFA domain	CpnA is involved in the regulation of aggregation, slug size, and culmination during Dictyostelium development. In addition, CpnA seems to be involved in the function and differentiation of prestalk cells and plays a role in a calcium-regulated signaling pathway critical to triggering the initiation of culmination		DDB_G0293008	600	DPU_G0062754	566	DLA_04966	556	PPL_12273	551	DFA_03713	580	Phypo_01515	1046					Crassostrea gigas	EKC41795	558
crlA-	crlA	increased aggregate size | delayed tip formation | decreased sorting to prestalk region | increased growth rate	Cyclic AMP Receptor-Like	involved in negative regulation of growth; belongs to the serpentine/G-protein coupled receptor family		DDB_G0280983	369	DPU_G0054582	382	DLA_03472	335	PPL_07940	231	DFA_00570	314	Phypoly _11963	303	XP_004340128.1	385			Branchiostoma floridae	XP_002592772.1	349
crys-	CryS/Gp70	reduced phagocytosis | delayed development | reduced number of fruiting bodies	Esterase originally called crystal protein because of its presence in crystalline structures in aggregation-competent Dictyostelium discoideum cells	cells lacking gp70 were phagocytically less active with longer doubling times, developed more slowly, and had significantly fewer fruiting bodies per unit area.		DDB_G0285419	550	DPU_G0056064	540	DLA_09098	537	PPL_10145	590	DFA_07262	561	Phypo_08181	489	XP_004337221.1	540			Capsaspora owczarzaki	XP_004365440.1	554
cshA-	cshA	development arrests at loose aggregate stage | decreased phagocytosis | decreased growth rate | delayed aggregation	Citrate Synthase Homology	catalyzes the condensation of acetyl-CoA and oxaloacetate to citrate		DDB_G0267426	492	DPU_G0063260	491	DLA_01259	492	PPL_00222	495	DFA_07618	497	Phypoly_07313	505					Naegleria gruberi	XP_002668999.1	511
ctxA-	ctxA	aberrant cytokinesis | aberrant streaming | decreased growth rate	cortexillin I	member of the alpha-actinin/spectrin superfamily, dimerizes with cortexillin II; involved in cytokinesis and development and associates with the actin cytoskeleton. cshA null mutants has defects in phagocytosis and fluid-phase endocytosis, which result in poor growth both on bacterial lawns and in axenic suspension. cshA null cells display aberrant developmental morphology on bacterial lawns, but…		DDB_G0289483	444	DPU_G0056358	431	DLA_05862	443	PPL_10148	440	DFA_02967	445
Dd5P4-	Dd5P4	decreased growth rate | decreased phagocytosis | decreased engulfment during phagocytosis | multiple tips in mound	Dictyostelium Discoideum 5-Phosphatase 4	inositol 5-phosphatase similar to the human protein OCRL which, when defect, causes Lowe syndrome; involved in Dictyostelium growth, development, and phagocytosis		DDB_G0267462	787	DPU_G0054482	775	DLA_06753	729	PPL_12335	774	DFA_07655	750	Phypoly_02210	893	XP_004337071.1	698			Nematostella vectensis	XP_001624185.1	681
V31151	DDB_G0275539	wild type | aberrant vegetative growth | abolished culmination		transmembrane or RPT domains		DDB_G0275539	1324	DPU_G0063994	1079	DLA_06660	957	PPL_09180	1066	DFA_06013	932
detA-	detA	increased aggregate size | decreased growth rate | delayed development	De-ETiolated; putative chromatin-binding protein	localizes to the nucleus but excluded from the heterochromatin; interacts with RepE and is involved in cell type specification during development		DDB_G0277075	1462	DPU_G0059752	787	DLA_11493	973	PPL_02051	933	DFA_08723	971	Ppo009341	639					Eutrema salsugineum	XP_006397090	536
dng1-	dng1	decreased growth rate | delayed aggregation	inhibitor of growth (ING) family protein	similar to inhibitor of growth family (ING) proteins		DDB_G0284411	324	DPU_G0055002	352	DLA_02192	351	PPL_09994	241	DFA_10150	228	Phypoly_16185	256					Tribolium castaneum	EFA03615.1	278
dotA-	dotA	decreased growth rate | increased sensitivity to UV light | decreased spore size | delayed development | abolished histone H3-K79 methylation	histone methyltransferase			DDB_G0271626	1845	DPU_G0070392	1380	DLA_04296	996					Ppo018644	126_partial	ELR13244	920			Dichomitus squalens	EJF58538	364
dymA-	dymA	decreased pinocytosis | aberrant cell separation during cytokinesis | decreased cell polarity | aberrant mitochondrion morphology | decreased phagolysosome size | increased cell size | increased basal disc size | decreased growth rate | aberrant stalk formation | aberrant nucleus morphology | aberrant endosome morphology | aberrant phagosome maturation | delayed development | aberrant pseudopod f…	DYnaMin			DDB_G0277849	853	DPU_G0070564	803	DLA_02279	790	PPL_11514	671	DFA_05937	778	Phypoly _03208	761			XP_649650.2	682	Verticillium alfalfae	XP_003003399.1	102
gdt1-	gdt1	increased gene expression | decreased growth rate | precocious aggregation	Growth-Differentiation Transition	represses discoidin expression; member of the TKL (tyrosine kinase-like) group and the GDT family; unlikely to function as a kinase as it does not contain a catalytic aspartate; putative transmembrane protein. Disruption of the gdt1 locus results in constitutively expressed discoidin at high levels and premature aggregation incomparison to wild-type, in which discoidin expression coincides with t…		DDB_G0278723	1661	DPU_G0072354	1824	DLA_06300	1411	PPL_01097	1354	DFA_07626	1495
gefB-	gefB	aberrant cytoskeleton organisation | abolished pinocytosis | increased basal F-actin level | abolished growth | delayed aggregation | decreased phagocytosis | decreased growth rate | decreased aggregate size | aberrant cell morphology | aberrant fruiting body morphology	Guanine nucleotide Exchange Factor, Aimless	promotes the exchange of GDP for GTP on Ras small GTPases thus converting them into the active form. Dictyostelium cells in which the gefB gene is disrupted move unusually rapidly (negative regulation of cell motility), but are unable to perform macropinocytosis (positive regulation of endocytosis) and therefore to grow in liquid medium. Mutant cells form few, small but normally proportioned frui…		DDB_G0269222	1529	DPU_G0062218	1257	DLA_06727	1130	PPL_12336	1094	DFA_07660	1403	Phypoly_01493	1034	XP_004341349.1	982
ggtA- |V10226 | V31173	ggtA	aberrant fruiting body morphology | aberrant vegetative growth | aberrant culmination | aberrant slug migration | abolished aggregation | abolished culmination | aberrant streaming | aberrant vegetative growth | aberrant culmination | aberrant cAMP wave formation	Glycoprotein GlucosylTransferase	UDP-glucose glycoprotein alpha-glucosyltransferase		DDB_G0274103	1681	DPU_G0063038	1634	DLA_03783	1537	PPL_03027	1587	DFA_09857	1568	Ppo015366	1536					Glycine max	XP_006585220	1627
gnt15-	gnt15	decreased gene expression | decreased growth rate | increased calcium-independent cell-cell adhesion | abolished aggregation | abolished culmination	GlcNAc Transferase	CAZy family GT49; similar to vertebrate acetylglucosaminyltransferase-like protein (LARGE); essential for development		DDB_G0274741	516	DPU_G0073636	387	DLA_09591	390	PPL_04670	364	DFA_11353	392
gxcT-	gxcT	decreased cell polarity | aberrant cytokinesis | decreased growth rate | aberrant CRAC localization to the plasma membrane | delayed aggregation | increased lateral pseudopod formation | aberrant regulation of Ras GTPase activity | decreased chemotaxis to cAMP | decreased fruiting body size	Guanine eXchange factor for raC	interacts with racE; Wang et al. showed that the Rho GTPase, RacE, and a guanine nucleotide exchange factor, GxcT, stabilize the orientation of Ras activation and PIP3 production in response to chemoattractant gradients, and that this regulation occurred independently of the actin cytoskeleton and cell polarity. Cells lacking either RacE or GxcT fail to persistently direct Ras activation and PIP3…		DDB_G0269610	1574	DPU_G0069476	1333	DLA_10729	1366	PPL_08706	755	DFA_05049	1334	Phypoly_00317	1646	XP_004338462.1	1408
[AS]hspA	hspA	decreased growth rate | aberrant fruiting body morphology	Heat Shock Protein	involved in phototaxis, growth and morphogenesis and implicated in mitochondrial disease		DDB_G0288181	556	DPU_G0072140	557	DLA_01248	561	PPL_02957	558	DFA_01941	558	Phypo_05823	586					Ricinus communis	XP_002518171	574
icmA-	icmA-2	abolished sporulation | aberrant signal transduction during aggregation | abolished growth | development arrests at mound stage | abolished cell polarity | abolished streaming | aberrant cAMP wave formation | delayed gene expression | aberrant fruiting body morphology | aberrant protein localization	isoprenylcysteine methyltransferase	sporulation defect probably secondary, due to lack of development		DDB_G0272799	237	DPU_G0065260	244	DLA_08010	237	PPL_02474	245	DFA_00041	243	Ppo005523	226	XP_004345996	232	EAL48045	281	Batrachochytrium dendrobatidis	EGF82325	189
ino1-	ino1	decreased intracellular myo-inositol level | abolished growth | decreased phagocytosis | increased intracellular 2,3-bisphosphoglycerate level | multiple tips in mound	inositol-3-phosphate synthase			DDB_G0285505	511	DPU_G0061082	511	DLA_01904	476	PPL_09896	511	DFA_00222	511	Phypoly_05993	518	XP_004339228.1	521			Phytophthora parasitica	XP_008890663.1	517
V11055	ku80	aberrant vegetative growth | aberrant culmination	ATP-dependent DNA helicase	subunit of the DNA-dependent protein kinase complex DNA-PK, which consists of Ku70, Ku80, and DNA-PKcs		DDB_G0286303	796	DPU_G0068350	769	DLA_05889	741	PPL_12046	742	DFA_06382	756	Phypo_02644	727	XP_004345889	753			Naegleria gruberi	XP_002672413	773
V10265	lvsD	aberrant vegetative growth | aberrant culmination | aberrant cAMP wave formation	similar to Large Volume Sphere mutant lvsA	cytosolic protein that regulates contractile vacuole organization, BEACH domain-containing protein		DDB_G0271502	2967	DPU_G0059858	2782	DLA_01655	2519	PPL_00150	2632	DFA_08856	2533	Phypo00081	2335					Capsaspora owczarzaki	E9CED0	2814
manh-	ManH	aberrant aggregation | aberrant slug migration | aberrant vegetative growth | abolished culmination | wild type	Beta-mannosidase			DDB_G0275917	1022											XP_004339091.1	1056
mef2a-	MEF2A	reduced growth, develop and form fruiting bodies, but spore production was significantly reduced.	Myocyte Enhancer Factor	involved in cell differentiation during development		DDB_G0268920	1049	DPU_G0070868	399	DLA_06063	421	PPL_10817	735	DFA_04812	893	Ppo007068	551
V10270 | V10280	mekA	aberrant streaming | aberrant vegetative growth | aberrant culmination | aberrant cAMP wave formation	MAP kinase kinase 1			DDB_G0269152	660	DPU_G0060050	548	DLA_03916	428	PPL_01558	512	DFA_10137	436	Phypo_10910	314					Populus trichocarpa	U5FK63	356
mhcA-	mhcA	aberrant response to hypo-osmotic stress | development arrests at mound stage | aberrant cytokinesis | decreased growth rate | increased F-actin polymerization | aberrant regulation of Ras GTPase activity | aberrant regulation of protein kinase activity	myosin II heavy chain	myosin II heavy chain, component of the actin-based molecular motor (conventional myosin); has actin-activated ATPase activity; myosin II consists of two heavy chains and one essential (mlcE) and one regulatory light chain (mlcR), respectively		DDB_G0286355	2116	DPU_G0056248	2116	DLA_08879	2114	PPL_01742	2115	DFA_03722	2079					EMS16606.1	2088	Amoeba proteus	AAD33718.1	2134
mhkA-/ [act15]: mhkA	mhkA	decreased growth rate | development arrests at mound stage | aberrant cytokinesis | decreased myosin II assembly	Myosin Heavy chain Kinase	myosin II heavy chain kinase is an atypical protein serine/threonine kinase in the Alpha kinase group; phosphorylates the myosin II heavy chain and drives myosin II disassembly. Deletion of the mhkA gene led to a strong decrease in MHC phosphorylation resulting in myosin II overassembly. However, defects in the null mutant were milder than defects in cells that overexpressed mhkA; the overexpress…		DDB_G0291231	1146	DPU_G0073190	1111	DLA_00095	1199	PPL_01438	1077	DFA_01762	1227	Phypoly_01005	1213
midA-	midA	decreased growth rate in suspension | aberrant spore morphology | decreased thermotaxis | decreased mitochondrial fission | increased intracellular glutamate level | decreased intracellular glycogen level | increased extracellular ammonia level | increased slug migration | decreased growth rate on bacterial plates | decreased cell size | decreased phototaxis	putative methyltransferase	conserved protein required for mitochondrial complex I		DDB_G0282615	484	DPU_G0074284	483	DLA_03692	504	PPL_07548	502	DFA_10218	490	Ppo010703	536	XP_004351500.1	484			Phytophthora sojae	EGZ30119	385
mlcE-	mlcE	decreased growth rate in suspension | aberrant cytokinesis | delayed aggregation | decreased cell motility | mislocalized gene expression | aberrant development	essential myosin light chain	component of actin-based molecular motor; myosin II (conventional myosin) component. While mlcE- cells are able to respond to chemoattractant with proper directionality, their rate of movement is reduced (cell motility). Aggregation is delayed, and only 50 % of the aggregates progress further to form shorter fruiting bodies with thicker stalks (sorocarp development)		DDB_G0277859	150	DPU_G0066188	149	DLA_05087	147	PPL_01246	149	DFA_04998	149	Phypoly_22651	113	XP_004347153.1	145	EMD46867.1	146	Naegleria gruberi	XP_002678297.1	150
modA-\V10194\V10203\V10278	modA	aberrant fruiting body morphology\aberrant culmination | aberrant slug migration\wild type | aberrant vegetative growth | aberrant culmination\aberrant streaming | aberrant aggregation | abolished slug migration | aberrant culmination | aberrant slug migration | abolished culmination | aberrant cAMP wave formation	alpha-glucosidase II	mod = protein post-translational MODification mutant		DDB_G0269154	943	DPU_G0058762	932	DLA_07952	926	PPL_09778	932	DFA_07036	927	Phypo_02080	575					Trichoplax adhaerens	XP_002109035	947
nxnA-	nxnA	decreased culmination | decreased growth rate | delayed development | decreased chemotaxis to cAMP | decreased lysosomal enzyme activity	annexin VII	calcium-regulated phospholipid- and membrane-binding protein		DDB_G0269160	419	DPU_G0065868	407	DLA_04312	581	PPL_03474	531	DFA_07722	623	Phypo_07065	489					Takifugu rubripes	XP_003961221	490
pakD-	pakD	aberrant F-actin polymerization | aberrant actin cytoskeleton organization | aberrant establishment and/ or maintenance of cell polarity | aberrant vegetative growth | abolished aggregation | decreased chemotaxis to cAMP	P21-Activated protein Kinase	regulates the actin cytoskeleton response during chemotaxis to cAMP		DDB_G0269696	1678	DPU_G0059930	1485	DLA_06742	1318	PPL_03631	1298	DFA_01526	1186	Phypoly_00924	1209	XP_004338705	349	XP_653898		Trichomonas vaginalis	XP_001314798	449
phg1B-	phg1B	increased secretion of lysosomal enzyme | decreased protein level | decreased phagocytosis | decreased growth rate | abolished culmination	PHaGocytosis	involved in phagocytosis and substrate adhesion; contains 9 transmembrane domains; also involved in the intracellular killing of bacteria by determining the stability and cellular amount of the sulfotransferase Kil1		DDB_G0277273	587	DPU_G0070522	585	DLA_10696	1002	PPL_10355	593	DFA_09645	590	Phypo_02251	596	XP_004341571	590			Selaginella moellendorffii	XP_002973969	591
phlp1-	phlp1	decreased cAMP-induced cGMP pulse | aberrant regulation of protein modification | abolished chemotaxis | decreased growth rate | abolished aggregation | decreased cAMP-induced cAMP pulse | aberrant protein localization	PHosducin-Like Protein 1	Disruption of the phlp1 gene causes numerous defects. The mutant grows slowly both on bacteria and in axenic medium. The mutant fails to aggregate (aggregation involved in sorocarp development), and that defect is not rescued with mixing with wild-type cells or with exogenous cAMP. The mutant also has defects in chemotaxis to cAMP and chemotaxis to folate. The mutant has several defects in cAMP s…		DDB_G0292850	316	DPU_G0052286	310	DLA_03861	309	PPL_04866	301	DFA_10015	334	Phypoly_13404	286	XP_004339527.1	267			Rhizophagus irregularis	EXX72127.1	286
pike- / [AS]pikE	pikE	wild type / aberrant stalk morphogenesis | decreased growth rate	PhosphatidylInositol Kinase	ortholog of yeast VPS34, a phosphatidylinositol 3-kinase		DDB_G0289601	816	DPU_G0061026	808	DLA_05866	816	PPL_09893	816	DFA_11912	822	Phypoly_03034	648	XP_004339950.1	1159	EMH77798.1	849	Rhizophagus irregularis	ESA02209.1	836
ppk1-	ppk1	decreased phagocytosis | decreased fruiting body size | decreased growth rate on bacterial plates | delayed culmination | decreased sporulation	poly P kinase	null mutant produces about 20% of spores compared to parent, similar to bacterial PPK (PPK1 family), which synthesizes poly P, a polymer of up to hundreds of phosphate residues		DDB_G0293524	1053	DPU_G0062706	952	DLA_03064	1051	PPL_03917	1203	DFA_01714	1192							Caldilinea aerophila	YP_005442878	830
V31916	psiF	wild type | aberrant vegetative growth | aberrant culmination | aberrant cAMP wave formation	Discoidin-Inducing Complex	forms a discoidin-inducing complex (DIC) with dicB, pdsA, and an unknown protein; contains a signal peptide		DDB_G0278581	708	DPU_G0071704	708	DLA_09959	697			DFA_05238	703	Phypo_02518	847					Bermanella marisrubri	WP_007018943	245
pten-	pten	abolished CRAC localization to the plasma membrane | decreased F-actin polymerization | increased pseudopod formation | decreased growth rate | increased F-actin polymerization | increased lateral pseudopod formation | decreased cell motility | increased CRAC localization to the plasma membrane | decreased chemotaxis to cAMP | abolished aggregation | decreased lateral pseudopod suppression	Phosphatase and TENsin homolog	protein tyrosine phosphatase, 3-phosphatidylinositol 3-phosphatase		DDB_G0286557	533	DPU_G0071554	411	DLA_09741	491	PPL_04247	486	DFA_06571	648	Phypoly_08675	415	XP_004344005.1	1044			Amphimedon queenslandica	XP_003382733.1	457
pykA-	pykA	decreased growth rate | abolished aggregation	pyridoxal kinase	phosphorylates pyridoxal to pyridoxal 5'-phosphate; member of the TKL (tyrosine kinase-like) group of protein kinases; belongs to the MLK protein kinase family		DDB_G0268628	302	DPU_G0065898	304	DLA_05629	301	PPL_06019	307	DFA_03475	293	Phypo_00653	295					Medicago truncatula	I3SPE2	308
qkgA-	qkgA-1 | qkgA-2	increased aggregate size | delayed aggregation | aberrant vegetative growth | aberrant nucleus organization | increased growth rate	QuicK Growth	Disruption of the qkgA (roco2) gene causes a marked increase in growth rate, aggregation occurs relatively slowly to form abnormally large multicellular structures		DDB_G0273259	1553	DPU_G0058498	1647	DLA_06711	1673	PPL_09273	1625	DFA_11519	1649	Phypoly_00736	1342	XP_004348363.1	1150
racE-	racE	decreased cell polarity | aberrant CRAC localization to the plasma membrane | aberrant cytokinesis | delayed aggregation | decreased growth rate | increased lateral pseudopod formation | aberrant regulation of Ras GTPase activity | decreased chemotaxis to cAMP	Rho GTPase	interacts with gxcT, rgaA and darA; acts together with fttB (14-3-3) to regulate the cortical cytoskeleton and cleavage furrow progression during cytokinesis		DDB_G0280975	223	DPU_G0054576	220	DLA_07468	219	PPL_00296	217	DFA_07280	220	Phypoly_16938	275	XP_004358082.1	221			Arabidopsis thaliana	AAB68394.1	261
rblA-	rblA	aberrant vegetative growth | abolished negative regulation of vegetative growth | decreased cell size | decreased gene expression | decreased growth rate | decreased spore viability | increased gene expression | increased prestalk cell differentiation in response to DIF-1 | increased sorting to prestalk region | precocious developmentincreased sorting to prestalk region | precocious development |…	RetinoBlastoma-Like protein	putative ortholog of Retinoblastoma protein (Rb), which inhibits progression from G1 to S phase of the cell cycle through interactions with the E2F family of transcription factors		DDB_G0290551	1312	DPU_G0053350	1110	DLA_00591	1008	PPL_03996	1071	DFA_11907	1054	Phypoly_00934	1207	XP_004354054.1	1109
rgaA-	rgaA	aberrant cytokinesis | abolished sorting to prestalk region | abolished stalk cell differentiation | abolished culmination | decreased sporulation / aberrant F-actin organization | aberrant stalk morphogenesis | increased basal F-actin level | increased cell motility | increased growth rate | multiple tips / decreased myosin II assembly | increased chemotaxis rate | increased lateral pseudopod fo…	Ras GTPase-activating-like protein	Overexpression of the PKA catalytic subunit in ddrasgap1 cells yields terminal structures that are multiply branched but lack spores		DDB_G0287585	822	DPU_G0060430	818	DLA_11046	820	PPL_07577	823	DFA_08348	824	Ppo003745	831	XP_004356787.1	947	XP_656154.1	787	Naegleria gruberi	XP_002677307	1511
sepA-	sepA	aberrant cytokinesis | delayed aggregation | decreased growth rate | decreased fruiting body size	septase	serine/threonine-protein kinase that plays a role in the regulation of cleavage furrow formation. A sepA null mutant displayed defects in both cytokinesis and multicellular development. SepA- cells are multinucleate and distinctly larger than wild-type cells. Mitosis is normal in sepA- cells, but organization of cortical actin is disturbed and proper formation of cleavage furrows is impaired. Cyt…		DDB_G0276465	1167	DPU_G0058244	1124	DLA_10837	1107	PPL_00495	1082	DFA_01588	1104	Phypoly_01294	1040					Rhizophagus irregularis	EXX58604.1	1226
[AS]snfA	snfA	decreased number of mitochondria | decreased intracellular ATP level | increased growth rate | decreased fruiting body size | aberrant mitochondrion organization	Sucrose NonFermenting	AMP-activated protein kinase alpha subunit, experiments in Dictyostelium show that AMPK signaling plays an important role in mitochondrial disease.		DDB_G0277905	727	DPU_G0069160	499	DLA_05635	569	PPL_03625	513	DFA_01355	251	Phypo_01855	841					Ricinus communis	B9SVJ9	468
sr-	sr	decreased intracellular pteridine level | decreased spore viability | decreased cytochrome C oxidase activity | decreased growth rate	sepiapterin reductase	catalyzes the reaction 7,8-dihydrobiopterin + NADP+ = sepiapterin + NADPH + H+, the final step in L-erythro-tetrahydrobiopterin (BH4) biosynthesis, a cofactor for aromatic amino acid oxidation		DDB_G0290009	267	DPU_G0064956	272	DLA_04554	265	PPL_00259	277	DFA_01076	280	Ppo011833	260	XP_004335949.1	293	XP_649970	319	Salpingoeca sp	EGD82010	280
srfB-	srfB	aberrant cAMP signaling | precocious aggregation | decreased growth rate | increased pinocytosis | aberrant cytokinesis | increased lateral pseudopod formation | abolished streaming | precocious gene expression	Serum Factor Response	putative MADS-box transcription factor. Null mutants of srfB have a number of different phenotypes: accelerated aggregation, abolished streaming, decreased growth rate, aberrant cytokinesis, and increased pinocytosis. The developmental defects can be rescued by providing cAMP pulses, indicating that at last some of the defects observed are due to aberrant cAMP signaling (Galardi-Castilla et al. 2…		DDB_G0282835	467	DPU_G0054446	343	DLA_03751	401	PPL_12589	389	DFA_01611	393	Phypoly_10715	361					Vanderwaltozyma polyspora	XP_001643596.1	259
svkA-	svkA	delayed cell separation during cytokinesis | aberrant cytokinesis | aberrant fruiting body morphology	SeVerin Kinase	stress-responsive kinase; phosphorylates severin; essential for cell separation during cytokinesis		DDB_G0286359	478	DPU_G0061606	471	DLA_09749	485	PPL_05970	480	DFA_04064	481	Phypo_07405	475	AFD36246	447			Rhizophagus irregularis	ERZ98718	438
tala-	talA	aberrant cytokinesis | decreased cell-cell adhesion | decreased cell-substrate adhesion | decreased growth rate | decreased phagocytosis | increased cell-substrate adhesion	talin A	The AX4 talin gene has a confirmed stop codon (R. Kay, private communication) that terminates the protein after residue 1,279;		DDB_G0290481	1279	DPU_G0065934	2476	DLA_02719	2491	PPL_12363	2479	DFA_12116	2514	Phypo_00062	2547	XP_004338420	1139			Capsaspora owczarzaki	XP_004365985	2508
[AS]tcp1	tcp1	decreased growth rate | development arrests at mound stage | aberrant fruiting body morphology	Tailless Complex Polypeptide 1	subunit of the chaperonin CCT ring complex involved in the folding of actin and tubulin		DDB_G0269190	548	DPU_G0059080	548	DLA_08358	547	PPL_06333	549	DFA_00352	546	Phypo_05717	546					Capsaspora owczarzaki	XP_004365374	573
V10126\V10212\V30642\V31685	tipC	aberrant culmination | aberrant slug migration | aberrant cAMP wave formation\ aberrant aggregation | abolished slug migration | aberrant vegetative growth | aberrant culmination | aberrant cAMP wave formation\ aberrant aggregation | abolished slug migration | abolished culmination | aberrant cAMP wave formation \ aberrant streaming | aberrant aggregation | wild type | abolished slug migration | …	Vacuolar Protein Sorting 13	similar to S. cerevisiae VPS13 involved in vacuolar protein sorting and protein-Golgi retention; in D. discoideum involved in early development and tip formation		DDB_G0267422	3848	DPU_G0068452	3505	DLA_10589	3352	PPL_01973	3498	DFA_05918	3568	Phypo_00020	3395					Gibberella zeae	I1S1D0	3213
torA-	torA	delayed aggregation | decreased growth rate | decreased cell motility | decreased chemotaxis rate	tortoise	required for chemotaxis; largely alpha-helical protein with a predicted C-terminal coiled-coil domain. The mutant forms small plaques on bacteria due to defects in chemotaxis to cAMP, but it exhibits normal phagocytosis and detection of cAMP. The defects caused by mutations in torA are rescued by expression of mekA. Overexpression of torA leads to surface-dependent growth: cells are unable to gro…		DDB_G0276353	808	DPU_G0058074	763	DLA_11263	811	PPL_04018	758	DFA_06334	810	Phypoly_04761	541
vmp1-	vmp1	aberrant aggregation | decreased exocytosis | decreased pinocytosis | aberrant response to hypo-osmotic stress | decreased gene expression | decreased growth rate	vacuole membrane protein 1	conserved protein required for biogenesis of the contractile vacuole in response to osmotic stress		DDB_G0285175	403	DPU_G0063300	406	DLA_03779	395	PPL_03035	397	DFA_04848	409	Phypoly_08114	489					Callorhinchus milii	XP_007904360.1	402
vwkA-	vwkA	decreased growth rate in suspension | increased myosin II assembly | aberrant cytokinesis | delayed development | increased protein level | aberrant fruiting body morphology	Von Willebrand factor Kinase A	The vwkA gene has been demonstrated to play a role in contractile vacuole dynamics and in hypo-osmotic shock survival (Betapudi et al. 2009). vwkA null cells display large numbers of engorged contractile vacuoles that fail to undergo proper fusion with the plasma membrane. The authors further show that vwkA- cells have an aberrant cortical myosin II organization, and that perturbation of myosin I…		DDB_G0268144	625	DPU_G0054288	581	DLA_10143	567	PPL_12250	603									Rhizophagus irregularis	A0A015JZ60	621
Defect starts at aggregation
acaA-	acaA	decreased gene expression | abolished aggregation | decreased adenylate cyclase activity | abolished cell polarity | abolished streaming | decreased intracellular cAMP level	Adenylate cyclase A	essential for streaming in early development		DDB_G0281545	1407	DPU_G0071214	1265	DLA_04041	1245	PPL_01657	1286	DFA_04345	1475	g16922	1024					Methylotenera versatilis	WP_013147606	416
V30371	abpC	aberrant aggregation | abolished slug migration | aberrant culmination | abolished culmination	Actin binding protein Gelation factor A			DDB_G0269100	857	DPU_G0060312	860	DLA_04189	860	PPL_01713	856	DFA_01474	857	Phypo_01279	795	XP_004341947	735	XP_657265	857	Hydra vulgaris	XP_004208382	2729
V30165	alg9	aberrant streaming | wild type | aberrant culmination | aberrant cAMP wave formation	Asparagine-Linked Glycosylation	CAZy family GT22; catalyzes N-linked mannosylation		DDB_G0279349	649	DPU_G0063556	629	DLA_11391	572	PPL_02711	623	DFA_11809	634	Ppo012567	612	XP_004352879	610			Naegleria gruberi	XP_002679348	648
alrA-	alrA	increased aggregate size | decreased intracellular glucose level | decreased cell motility | decreased extracellular counting factor component(s) level	Aldehyde reductase	involved in regulation of aggregate size; member of aldo-keto reductase family, which reduces C=O to C-OH in aldehydes and ketones		DDB_G0293850	297	DPU_G0056350	294	DLA_06393	304	PPL_01795	342	DFA_04854	303	Phypoly_12831	308			EMS12060.1	305	Naegleria gruberi	XP_002668932.1	316
amtA-	amtA	decreased spore viability | decreased aggregate size | increased number of aggregates | decreased extracellular ammonia level | increased intracellular glucose level | decreased stalk length | increased intracellular ammonia level	ammonium transporter			DDB_G0277503	463	DPU_G0062384	450	DLA_03589	445	PPL_05467	447	DFA_08679	452	Ppo010210	455	XP_004333781.1	543			Capsaspora owczarzaki	EFW42286	517
atg5-	atg5	aberrant macroautophagy | abolished sporulation | aberrant cellular response to nitrogen starvation | multiple tips | abolished aggregation	autophagy proteins			DDB_G0289881	398	DPU_G0057882	356	DLA_07085	348	PPL_04841	339	DFA_07253	343	g9815	324	ADY03192	275	XP_653482.1	288	Capsaspora owczarzaki	EFW46324	310
cara-	carA	abolished aggregation	Cyclic AMP Receptor 1	high affinity cAMP receptor; belongs to the serpentine/G-protein coupled receptor family; there is a second copy of this gene, carA-2		DDB_G0273533	392	DPU_G0064058	381	DLA_03873	399	PPL_13491	406	DFA_00200	405	Phypo_06487		ACA1_095950
CHE10	cbpC	decreased slug migration | precocious aggregation | decreased aggregate size | decreased fruiting body size | delayed culmination	calcium-binding protein	actin and calcium binding-protein located in the cell cortex		DDB_G0283613	166	DPU_G0073442	150	DLA_08234	158			DFA_02523	157							Prunus persica	XP_007215081	161
cdk8-	cdk8	decreased gene expression | mislocalized gene expression | abolished aggregation / aberrant gene expression | abolished aggregation | decreased gene expression | decreased spore viability	cyclin-dependent kinase 8	controls RNA polymerase II activity by phosphorylating the carboxy terminal domain (CTD) of the largest subunit; predicted to interact with cyclin C		DDB_G0267442	380	DPU_G0068446	372	DLA_07117	371	PPL_01294	440	DFA_06875	385	Phypoly_11643	353					Prunus persica	XP_007212082.1	479
CF45-1-	cf45-1	increased aggregate size | decreased cell motility | increased cell-cell adhesion | decreased aggregate size | increased intracellular glucose level	Counting Factor 45-1	component of the counting factor complex, which includes CF60, CF50, CF45-1, and CtnA (countin)		DDB_G0269248	297	DPU_G0075018	319	DLA_03168	507	PPL_10376	361	DFA_01541	440	Phypoly_11792	370	XP_004352916.1	237	EMS12071.1	841	Capsaspora owczarzaki	XP_004343724.1	217
CF50-	cf50-1	increased aggregate size | increased gene expression | increased cell-cell adhesion | decreased extracellular counting factor component(s) level | increased protein level	Counting Factor 50-1	component of the counting factor complex, which includes CF60, CF50, CF45-1, and CtnA (countin); there is a second copy of this gene, cf50-2		DDB_G0273875	303
V31853	chlA	aberrant aggregation | aberrant culmination | aberrant slug migration | aberrant cAMP wave formation	flavin-dependent halogenase	catalyzes the chlorination step in DIF-1 biosynthesis; belongs to the FAD-dependent oxidoreductase family; belongs to the tryptophan halogenase family		DDB_G0290825	603	DPU_G0075574	598	DLA_07521	601	PPL_00287	606	DFA_11777	589							Microcystis aeruginosa	WP_002761909	598
V10682	clcD	abolished slug migration | abolished streaming | abolished aggregation | abolished culmination | abolished cAMP wave formation | aberrant cAMP wave formation	chloride channel	CLC chloride channels are conserved from prokaryotes to mammals where they play broad physiological roles; they assemble to form homo-dimers		DDB_G0278639	1000	DPU_G0071682	922	DLA_02128	904	PPL_05704	935	DFA_04614	956	Ppo004392	918					Trichoplax adhaerens	XP_002111117	884
CMFR1-	cmfB	decreased gene expression | abolished aggregation	Conditioned Medium Factor Receptor	putative receptor mediating cell-density sensing		DDB_G0289157	510	DPU_G0064336	509	DLA_09646	516	PPL_00280	514	DFA_03123	511	Phypoly_13336	253	XP_004337262.1	535			Cyanidioschyzon merolae	XP_005538779.1	515
cnrN-	cnrN	aberrant streaming | increased cAMP-induced cAMP pulse | increased F-actin polymerization | increased number of aggregates	Cell Number Regulator, phosphatase tensin type domain-containing protein	identified as a suppressor of smlA null mutant cnr14; phosphatase involved in late-aggregation events, including the regulation of fruiting body size, as well as cAMP and PI3K signaling		DDB_G0287969	639	DPU_G0075418	612	DLA_03007	642	PPL_05065	764	DFA_06739	703	Phypoly_02980	759	XP_004334989	738			Capsaspora owczarzaki	EFW46204	1041
comD- and V10165	ComD	abolished culmination | aberrant aggregation | aberrant cAMP wave formation | aberrant culmination | abolished slug migration	MFS transporter	also required prespore differentiation at the anterior of the prespore zone		DDB_G0283345	1175	DPU_G0070134	994	DLA_06067	752	PPL_09849	774	DFA_06465	877	Ppo017208	548					Mycobacterium vanbaalenii PYR-1	YP_953850	685
comF-	comF-1 | comF-2	abolished aggregation	COMmunication mutant	REMI mutant fails to aggregate; contains a predicted signal peptide; there is a second copy of this gene, comF-2		DDB_G0273669	1107	DPU_G0063756	1117	DLA_06555	1103	PPL_10508	1120	DFA_08945	1442	Phypoly_00948	1186	XP_004337929.1	1265
comH- | V10144	comH	development arrests at mound stage | aberrant aggregation | abolished slug migration | abolished culmination	COMmunication mutant; GATA zinc finger domain-containing protein 2	Mutants arrest at the mound stage, indicating that the cells are defective in culmination during sorocarp development.		DDB_G0280547	131															Aspergillus fumigatus	XP_754237	56
corA-	corA	aberrant response to conditioned medium factor | decreased cell polarity | decreased gene expression | aberrant chemotaxis to cAMP | aberrant cAMP signaling during aggregation | abolished aggregation	CORonin	actin binding protein regulating actin nucleation, involved in cytokinesis and cell motility. On starvation, corA- cells displayed chemotaxis and aggregation defects and failed to up-regulate the expression of cAMP-regulated genes. External addition of cAMP to corA- cells resulted in normal chemotaxis and aggregate formation, restoring development and suggesting a functional cAMP relay in the abs…		DDB_G0267382	445	DPU_G0061394	459	DLA_11809	453	PPL_02337	447	DFA_04446	447	Phypoly_07413	459	XP_004333651.1	453	XP_654419.1	457	Batrachochytrium dendrobatidis	XP_006680774.1	467
cosA-	cosA	increased pseudopod formation | aberrant F-actin organization | decreased cell motility | decreased fruiting body size | decreased chemotaxis to cAMP	C terminal region Of STARS; belongs to the costars family; similar to the C terminal region of mammalian striated muscle activator of Rho signaling	cosA- cells exhibit chemotactic and developmental defects, which have been further shown to be linked to a role for costars in modulating actin cystoskeletal dynamics and cell motility		DDB_G0272861	82	DPU_G0072058	85	DLA_00972	84	PPL_03765	81	DFA_11624	79	Ppo015823	82					Xenopus laevis	NP_001165090	81
crtf-	crtf	abolished sporulation| abolished aggregation at low cell density	cAR1 transcription factor	required for expression of aggregation genes		DDB_G0278077	876	DPU_G0066170	229	DLA_02286	616	PPL_05528	580	DFA_12157	748	Ppo006836	392
ctnA-	ctnA	aberrant cellular metabolic process | decreased basal F-actin level | decreased cAMP-induced cAMP pulse | decreased myosin II assembly | decreased protein level | increased aggregate size | increased cAMP-induced cGMP pulse | increased cell motility | increased cell-cell adhesion | increased GTP-gamma-S-stimulated guanylyl cyclase activity | increased intracellular glucose level | increased prote…	countinA	component of the counting factor complex, which includes CF60, CF50, CF45-1, and CtnA (countin); In transformants with a disrupted ctnA gene, the aggregation streams do not break up, resulting in huge fruiting bodies		DDB_G0274597	258			DLA_09710	259
ctnB-	ctnB	decreased gene expression | increased number of aggregates | decreased fruiting body size	countin2			DDB_G027979	254	DPU_G0052290	248			PPL_05590	223	DFA_00585	268	Ppo016861	228	XP_004349741	231			Capsaspora owczarzaki	XP_004365279	246
ctrA- | V10230	ctrA	decreased fruiting body size |aberrant aggregation | aberrant culmination | aberrant slug migration	Cationic amino acid TRansporter	similar to mammalian SLC7A1-4 (solute carrier family 7, members 1 to 4);		DDB_G0291227	562	DPU_G0062390	557	DLA_10854	548	PPL_07091	546	DFA_03866	557	Ppo007179	569	XP_004338893	610			Amphimedon queenslandica	XP_003386343	569
daga-	dagA	abolished activation of adenylate cyclase | abolished aggregation | abolished gene expression | decreased gene expression	cytosolic regulator of adenylyl cyclase	chemotactic aggregation was bypassed in CRAC-null cells by activating the cAMP-dependent protein kinase (PKA). While such strains formed mounds, they did not complete fruiting body morphogenesis or form spores.		DDB_G0285161	698	DPU_G0058982	605	DLA_11339	524	PPL_07100	508	DFA_03299	504	Ppo014856	464			EMS15181.1	654	Musca domestica	XP_005177830	308
darA-	darA	decreased cell polarity | decreased cell motility | decreased aggregate size | abolished aggregation	Dictyostelium ARmadillo-like protein	the darA null mutant is aggregation defective when developed in buffer, but the development is normal in the presence of bacteria		DDB_G0288771	766	DPU_G0064106	763	DLA_00299	733	PPL_09642	744	DFA_13083	684	Phypoly_02244	623	XP_004358079.1	618			Sarcophilus harrisii	XP_003773003.1	639
dcx-/lis1(D327H)	dcx | lis1	abolished aggregation	DoubleCorteX	contains two doublecortin domains involved in microtubule stabilization and bundling; functionally interacts with lis1 in cAMP signalling		DDB_G0277115	308	DPU_G0071588	282	DLA_07231	328	PPL_09174	305	DFA_05519	264							Batrachochytrium dendrobatidis	XP_006677034.1	256
DD3-3-	DD3-3	decreased gene expression | precocious aggregation	Unknown	similar to tunicate proteins; involved in O-glycosylation as identified by mRNA differential display. A knockout of DD3-3 results in cells that aggregate 1.5 h beforewild-type and express lower levels of regA and splA.		DDB_G0283095	616	DPU_G0071372	611	DLA_06036	614	PPL_10211	595	DFA_11760	605	Phypoly_04014	617	XP_004335836.1	595			Branchiostoma floridae	XP_002606694.1	776
V10264	DDB_G0282787	aberrant streaming | aberrant aggregation | wild type | abolished slug migration | abolished culmination | aberrant cAMP wave formation	RetroTransposable Element	partial ORF2 of tRNA-specific non-long terminal repeat retrotransposon TRE3-C		DDB_G0282787	499	DPU_G0058878	616	DLA_05321	541	PPL_05369	1387	DFA_04667	534	Phypoly_02895	237					Rhizopus delemar	EIE86810	521
DG1104-	DG1104	abolished aggregation	WD-40 repeat-containing protein	similar to H. sapiens DMXL1 and DMXL2 and D. melanogaster DmX		DDB_G0283535	2792	DPU_G0075660	2654	DLA_02368	2560	PPL_06910	2549	DFA_03904	2675	Phypoly_00087	2321					Mucor circinelloides	EPB89763.1	1652
DG1124-	DG1124	development arrests at loose aggregate stage	calcium-binding EF-hand domain-containing protein	shares a short region of similarity with H. sapiens DBC protein (deleted in breast cancer)		DDB_G0274577	1282	DPU_G0073106	1282	DLA_06495	1033	PPL_01569	1040	DFA_02710	1060	Phypoly_02304	931
DG2044-	DG2044	development arrests at loose aggregate stage	unknown			DDB_G0285423	610
dhkC-	dhkC	precocious culmination | decreased spore germination | precocious aggregation | precocious development	histidine kinase	mutants culminate without forming a migratory slug; addition of ammonia, which normally prolonges the migratory phase of the slug, has no effect on dhkC nulls		DDB_G0274191	1225	DPU_G0066966	1359			PPL_03764	1152	DFA_00637	969							Chthonomonas calidirosea	YP_008089003	1299
V30229	dhx35	wild type | aberrant cAMP wave formation	DEAH-boX protein 35	DEAD/DEAH box helicases are involved in various aspects of RNA metabolism		DDB_G0269306	716	DPU_G0062530	385	DLA_11326	633	PPL_11441	686	DFA_05984	666	Ppo015346	1040	XP_004340671	714			Homo sapiens	NP_068750	703
V10246 | V30673	dicB	aberrant streaming | aberrant cAMP wave formation | aberrant aggregation | abolished slug migration | aberrant culmination | aberrant cAMP wave formation	discoidin-inducing complex (DIC) protein	forms a discoidin-inducing complex (DIC) with dicA1, pdsA, and an unknown protein; dicB alone does not induce discoidin expression		DDB_G0267470	607	DPU_G0053556	592	DLA_10344	779	PPL_04623	918	DFA_04082	679
dstA-	dstA	abolished gene expression | increased gene expression | decreased gene expression | delayed aggregation | mislocalized gene expression | decreased cell motility | abolished stalk cell differentiation | abolished sorting to prestalk region | aberrant fruiting body morphology / delayed aggregation | mislocalized gene expression | decreased cell motility | abolished stalk cell differentiation | abol…	signal transducer and activator of transcription (STAT) family protein DstA	dstA-null organisms do not culminate and form structures that lack stalk cells and a stalk tube, although the cells differentiate into stalk cells in culture		DDB_G0281381	707	DPU_G0061618	482	DLA_03880	660	PPL_04688	665	DFA_03913	660	Phypoly _02646	602	XP_004336217.1	689
erkA-	erkA	decreased aggregate size | decreased chemotaxis to cAMP	Extracellular signal-Regulated Kinase	mitogen-activated protein kinase		DDB_G0286353	529	DPU_G0068018	409	DLA_08825	512	PPL_05899	504	DFA_01227	525	Phypoly_07360	440					Capsaspora owczarzaki	EFW44553.2	408
erkB-	erkB	abolished aggregation | decreased cAMP-induced cAMP pulse | decreased sporulation/decreased cell motility | abolished aggregation | decreased chemotaxis to cAMP | decreased cAMP-induced cAMP pulse | decreased sporulation	MAP kinase	the sporulation, but not the aggregation defect is cell autonomous/Between 0.1 and 0.4% of mutant cells formed spores (also in PMID 15333995, strain id: 2092)		DDB_G0283903	369	DPU_G0063478	367	DLA_02339	388	PPL_12271	381	DFA_08980	385	g1568	361	XP_004333975.1	416	XP_653959.1	352	Guillardia theta	XP_005838709	355
frmA-	frmA	delayed aggregation | decreased cell motility | increased cell-substrate adhesion | decreased aggregate size | aberrant cell morphology	4.1 protein, ezrin, Radixin Moesin domain	involved in substrate adhesion by regulating the turnover of paxillin/talin adhesion sites; also involved in cell-cell adhesion and affecting tip formation during development.		DDB_G0291303	1154	DPU_G0069090	1049	DLA_09193	1061	PPL_07898	950	DFA_12094	1084	Phypoly_01605	907	XP_004338420.1	1139
V30341	frmB	aberrant streaming | wild type | aberrant culmination	FERM domain-containing protein FrmB	contains the FERM domain; found in a number of cytoskeletal-associated proteins and involved in the linkage of cytoplasmic proteins to the membrane		DDB_G0269362	478	DPU_G0059936	458	DLA_07678	463	PPL_11945	426	DFA_10861	431	Phypo_21253	180	XP_004338491	381			Naegleria gruberi	XP_002675441	335
forc-	ForC	aberrant culmination | aberrant fruiting body morphology | development arrests at tipped mound stage abolished slug formation | decreased chemotaxis to cAMP | decreased sporulation | delayed aggregation | delayed gene expression	Formin C	ForC-null cells are severely impaired in development resulting in the formation of aberrant fruiting bodies. No phototaxis due to abolished slug formation and a massive reduction of spores		DDB_G0287295	1158	DPU_G0066776	1063	DLA_07250	1043	PPL_01453	996	DFA_08359	1057	Ppo008743	741			EMD49590	999	Anopheles darlingi	ETN62082	1110
gbpC-	gbpC	aberrant cell morphology, aberrant chemotaxis to cAMP, aberrant myosin II organization, decreased cell polarity, decreased chemotaxis rate, decreased fruiting body size	cyclic GMP-binding protein C	involved in cGMP-mediated chemotaxis; catalyzes GDP to GTP exchange on its own Roc domain; translocates from cytoplasm to cell cortex after cAMP stimulation; GRAM domain binds directly to plasma membrane		DDB_G0291079	2631	DPU_G0059624	2457	DLA_04605	2548	PPL_12173	2518	DFA_12690	2662	g5423	1291
gbpD-	gbpD	decreased cell-substrate adhesion | decreased lateral pseudopod formation | increased cell polarity | increased chemotaxis rate	cyclic GMP binding protein	guanine nucleotide exchange factor for Rap1; involved in cell-substrate adhesion		DDB_G0282373	1312	DPU_G0055716	1144	DLA_05996	1192	PPL_00535	1174	DFA_00705	1212	Phypoly_00252	966
gca-	gca	wild-type, more severe chemotaxis defects when sgc is also deleted	guanylyl cyclase			DDB_G0275009	1483	DPU_G0075774	1387	DLA_00531	1376	PPL_11010	1315	DFA_10832	1245	Phypoly_01321	737					Planktothrix agardhii	KEI65322	352
gdt2-	gdt2	increased gene expression | precocious aggregation	Growth-Differentiation Transition	member of the TKL (tyrosine kinase-like) group and the GDT family; putative transmembrane protein. Similar to the gdt1 mutant, gdt2 null cells express high levels of discoidinand aggregate prematurely. However, unlike Gdt1, Gdt2 does not appear to be in the PKA pathway; treatment of gdt2-cells with a PKA inhibitor represses discoidin expression, bypassing the discoidin overexpression phenotype. A…		DDB_G0270666	1637	DPU_G0072354	1824											XP_655027.2	1228
gefA-	gefA	decreased chemoattractant-mediated F-actin polymerization | decreased cAMP-induced cGMP pulse | decreased gene expression | decreased chemotaxis rate | abolished activation of adenylate cyclase | abolished aggregation | decreased cAMP-induced cAMP pulse / abolished aggregation	Guanine nucleotide Exchange Factor, Aimless	guanine nucleotide exchange factor for RasC; promotes the exchange of GDP for GTP on Ras small GTPases thus converting them into the active form; required for adenylyl cyclase activation. gefA null mutants grow at a normal rate, but have impaired chemotaxis and adenylate cyclase activation, both of which are critical for aggregation involved in sorocarp development. The motility of mutant cells a…		DDB_G0284329	605	DPU_G0068254	598	DLA_04172	605	PPL_02834	598	DFA_03909	610	Phypoly_02722	820	XP_004337313.1	682			Naegleria gruberi	XP_002672590.1	776
gpaB-	gpaB	decreased gene expression | abolished activation of adenylate cyclase | abolished aggregation / aberrant aggregation | decreased cAMP-induced cGMP pulse | decreased activation of adenylate cyclase | decreased chemotaxis rate | decreased cAMP-induced cAMP pulse	G-Protein Alpha 2	subunit of the heterotrimeric G protein that has GTPase activity; involved in the chemotactic response to cAMP		DDB_G0276267	357	DPU_G0070624	357	DLA_01300	358	PPL_02164	358	DFA_08288	359	Phypoly_07868	350					Pleurotus ostreatus	KDQ27281.1	354
gpaC-	gpaC	increased protein kinase A activity | aberrant activation of adenylate cyclase activity | decreased gene expression | abolished aggregation	G-Protein Alpha 3	subunit of the heterotrimeric G protein that has GTPase activity; has N-terminal pleckstrin homology (PH) domain		DDB_G0287031	570	DPU_G0071010	543	DLA_01164	545	PPL_00797	635	DFA_11969	583	Phypoly_06061	535
gpaI-	gpaI	precocious aggregation | decreased aggregate size | increased number of aggregates | decreased fruiting body size	G-Protein Alpha 9			DDB_G0283419	342	DPU_G0057962	341	DLA_03365	346	PPL_10675	344	DFA_06634	379	Phypoly_09858	379					Stegastes partitus	XP_008286236.1	354
gpbA-	gpbA	increased resistance to N-phenylthiourea | abolished aggregation	G protein beta subunit			DDB_G0277143	347	DPU_G0070518	347	DLA_03193	347	PPL_10354	346	DFA_09646	384	Phypoly_09485	348
grlB-	grlB	delayed aggregation | decreased binding | delayed gene expression	metabotropic Glutamate Receptor-Like	major GABA receptor during early development		DDB_G0271686	755	DPU_G0052600	743	DLA_00334	714	PPL_05727	684	DFA_03059	681
gskA-	gskA	increased gene expression | decreased gene expression | decreased chemotaxis to cAMP | abolished streaming | decreased sporulation/ precocious aggregation | decreased prespore cell differentiation | aberrant fruiting body morphology | increased prestalk cell differentiation | decreased sporulation	GSK-3	decreased prespore gene (cotB) expression / abnormally high number of stalk cells, hardly any spore cells Milder developmental defect in different parent strain (strain ID: 2039, parent: AX2, ref 10129)		DDB_G0272110	467			DLA_09170	458	PPL_02520	326	DFA_06870	489	Ppo010034	453	XP_004367928.1	426			Hordeum vulgare	BAK01088	455
gtaC-	gtaC	abolished stalk cell differentiation in vitro | aberrant streaming | decreased aggregate size | aberrant prestalk B cell differentiation	GATA-binding transcription factor GtaC	involved in DIF signaling leading to pstB cell sorting and basal disc formation; shuttles between nucleus and cytoplasm during oscillatory cAMP waves, expressed in the lower and upper cups and the basal disc; involved in DIF signaling leading to pstB cell sorting and basal disc formation; shuttles between nucleus and cytoplasm during oscillatory cAMP waves		DDB_G0277589	587	DPU_G0074602	551	DLA_00114	438	PPL_06150	546	DFA_03979	582	Phypoly _05240	472	XP_004335847.1	247
htt-	htt	aberrant aggregation | development arrests at loose aggregate stage | aberrant spore morphology | decreased spore viability | aberrant response to hypo-osmotic stress | aberrant F-actin organization | decreased number of spores | aberrant response to starvation | abolished streaming | aberrant development | multiple tips in mound | aberrant prespore cell differentiation | abolished calcium-indepe…	Huntingtin is a large HEAT repeat protein	development is delayed and glassy spore heads are formed on top of small fruiting bodies		DDB_G0272344	3095	DPU_G0067840	2927	DLA_06895	2935	PPL_03886	2741	DFA_08956	2910	Ppo015459	2089	XP_004336193.	2963			Branchiostoma floridae	ABP04240	3090
ifkA-/ifkB-	ifkA-/ifkB-	aberrant fruiting body morphology | increased aggregate size | increased cell-cell adhesion | increased cell-substrate adhesion | multiple tips in mound		Disruption of the ifkA gene causes defects in early development. ifkA null cells aggregate earlier than parental cells due to a more rapid establishment of the cAMP pulsing system. Cells lacking a functional IfkA protein form larger mounds and subsequent developmental structures (multicellular organismal development), (anatomical structure morphogenesis). This defect was linked to a reduced extra…		DDB_G0272837	2258	DPU_G0054656	2156	DLA_08695	2024	PPL_10990	1892	DFA_03540	1947	Phypo_19850	189	XP_004368002	1698			Mucor circinelloides	EPB90409	1739
iplA-	iplA	abolished cAMP-induced Ca2+ influx | precocious aggregation | delayed aggregation | increased chemotaxis to arachidonic acid	inositol 1,4,5-trisphosphate receptor-like protein A	required for cAMP-stimulated Ca2+ uptake. A null mutant of iplA lacks cAMP-stimulated Ca2+ uptake, however, its ability to chemotax towards cAMP is uninhibited (Traynor et al. 2000). Further analysis of iplA- cells by Schaloske and colleagues (2005) shows that while influx of extracellular Ca2+ is largely reduced, release of stored Ca2+ into the cytoplasm is intact. Inhibition of capacitative Ca2…		DDB_G0292564	3177	DPU_G0054146	3089	DLA_11299	2929	PPL_00719	2797	DFA_08584	2820
DG1106-	keaA	abolished aggregation	Kelch repeat-containing protein	keaA plays a role in the regulation of growth, development, and stress survival		DDB_G0271500	1207	DPU_G0066612	978	DLA_08287	1079	PPL_07872	1017	DFA_04523	1085
krsA-	krsA	aberrant response to hyperosmotic stress | precocious culmination | abolished activation of adenylate cyclase | decreased aggregate size | decreased intracellular cAMP level | precocious gene expression | abolished streaming | decreased cell size	Kinase Responsive to Stress	STE20 family protein kinase KrsA; putative protein serine/threonine kinase; belongs to the protein kinase MST subfamily; similar to mammalian STK3 and STK4 (MST) kinases, and other STE20-like kinases; stress-responsive kinase; involved in signal transduction and hyperosmotic response		DDB_G0284181	461	DPU_G0052716	449	DLA_04213	438	PPL_05599	462	DFA_04596	461	Phypo _05882	469	XP_004346574	413			Poecilia formosa	XP_007569689	492
lrrA-	lrrA	decreased cell polarity | increased aggregate size | decreased cell-substrate adhesion | increased basal F-actin level | decreased spore viability | abolished chemotaxis | decreased gene expression | development arrests at mound stage | abolished aggregation | aberrant cell morphology | delayed gene expression	leucine-rich repeat protein	also known as Ras-binding protein Sur-8		DDB_G0294094	510	DPU_G0064324	509	DLA_00829	512	PPL_06094	512	DFA_08881	513	Ppo014773	514	XP_004367846.1	507	XP_652293.1	508	Leptospira borgpetersenii	WP_002760685	617
lst8-	lst8	decreased F-actin polymerization | aberrant activation of adenylate cyclase activity | decreased chemotaxis rate | abolished aggregation | decreased myosin II assembly	Lethal with Sec Thirteen	component of the TORC2 (Tor complex 2) with Tor, Rip3, and PiaA that plays a role in regulation of adenylate cyclase (ACA) and protein kinase B (PKB) activation during aggregation		DDB_G0292592	304	DPU_G0071598	304	DLA_11118	304	PPL_10472	305	DFA_12056	306	Phypoly_07224	217	XP_004337675.1	287
V31941	manA	aberrant streaming | aberrant aggregation | aberrant culmination | aberrant slug migration | aberrant cAMP wave formation	alpha-mannosidase			DDB_G0292206	1010	DPU_G0060478	991	DLA_05287	982	PPL_01936	984	DFA_00378	1007	Phypo _01989	948	XP_004339151	995			Trichoplax adhaerens	XP_002112124	994
mgp1-	mgp1	aberrant contractile vacuole organization and biogenesis | increased phototaxis | increased filopodium formation | decreased cell motility | decreased fruiting body size | abolished streaming | decreased stalk width | decreased stalk length	Mental retardation GTPase activating Protein (MEGAP), member 1	involved in the regulation of filopodium formation and the contractile vacuole network		DDB_G0290233	920	DPU_G0060628	797	DLA_06649	783	PPL_11016	708	DFA_03917	732	Phypoly_01457	723
mip1-	mip1-1 | mip1-2	increased aggregate size | decreased chemotaxis to cAMP	MEK-Interacting Protein 1	physically interacts with and ubiquinates the MAP kinase kinase Mek1 (mekA) and controls its nuclear localization		DDB_G0273535	552	DPU_G0056362	673	DLA_03883	297	PPL_12350	517	DFA_06988	367
mkpA-	mkpA	abolished aggregation	MAP Kinase Phosphatase	contains a dual specificity protein phosphatase domain and a weak gelsolin domain; dual specificity protein phosphatases regulate mitogenic signal transduction and control the cell cycle; REMI mutant fails to aggregate		DDB_G0288249	1543	DPU_G0053104	1245	DLA_08883	975	PPL_04043	1178	DFA_07425	1157	Phypoly_03038	820
mpl1-	mpl1	decreased cell motility | decreased chemotaxis to cAMP | abolished streaming | abolished aggregation	Map kinase Phosphatase with a Leucine-rich repeat	negatively regulates the phosphorylation state of Erk2; expressed weakly in vegetative cells and maximally at aggregation; highly similar to neighboring gene, mpl2		DDB_G0269918	834	DPU_G0060770	639	DLA_04103	557	PPL_06201	586	DFA_01249	632	Phypoly_09072	442
mrps4-	mrps4	delayed aggregation | aberrant fruiting body morphology	ribosomal protein S4	protein component of the small ribosomal subunit; involved in the transition of growth and development		DDB_G0294046	300			DlacMrps4	298	YP_209598	268	YP_001876556	276							Malawimonas jakobiformis	NP_066322	225
mybB-	mybB	decreased cAMP-induced cGMP pulse | decreased gene expression | decreased activation of adenylate cyclase | abolished aggregation | decreased cAMP-induced cAMP pulse	MYB domain-containing protein	putative myb transcription factor. mybB was isolated a REMI mutant that does not aggregate upon starvation (aggregation involved in sorocarp development). It has undetectable levels of acaA transcript and no cAMP production. The expression pattern of mybB is consistent with its role in early development, peaking 2 hours after starvation. MybB functions in positive regulation of gene-specific tran…		DDB_G0275445	711	DPU_G0055088	507	DLA_11178	503	PPL_07328	391	DFA_12033	549	Phypoly_08090	422
myoA-	myoA	delayed aggregation | decreased cell motility | decreased chemotaxis rate | decreased lateral pseudopod suppression	myosin IA	actin-based motor; unconventional myosin heavy chain		DDB_G0280039	994	DPU_G0065750	980	DLA_03148	1001	PPL_07637	1004	DFA_02481	1006
myoB-	myoB	decreased phagocytosis | delayed aggregation | decreased cell motility | decreased lateral pseudopod suppression	myosin IB	long tailed class-1 myosin, a molecular motor protein that localizes to actin-rich structures at the leading edge of migrating cells		DDB_G0289117	1111	DPU_G0073894	1126	DLA_09819	1118	PPL_08885	1099	DFA_11711	1111	Phypoly_01119	1109	XP_004333786.1	986	XP_654280.1	1049	Anolis carolinensis	XP_003230541.2	1105
myoG-	myoG	decreased protein localization to plasma membrane | decreased F-actin polymerization | aberrant chemotaxis to cAMP | abolished cell polarity | abolished aggregation	unconventional myosin heavy chain	required for cell polarity and chemotaxis to cAMP; plays a role in mediating early chemotactic signalling;		DDB_G0276363	3445	DPU_G0068010	3123	DLA_05637	2741	PPL_02557	2636	DFA_11322	2672			XP_004341424.1	2058
myoK-	myoK	aberrant cortical actin cytoskeleton stabilization | delayed aggregation | decreased phagocytosis | aberrant engulfment during phagocytosis | decreased chemotaxis rate | aberrant cell morphology	myosin 1K heavy chain	class 1 myosin lacking the traditional tail domains common to short-tailed myosins; binds actin and is in complex with several other proteins, involved in phagocytosis, maintenance of cortical tension, and motility		DDB_G0274575	858	DPU_G0073006	852	DLA_05393	861	PPL_01622	875	DFA_08490	873	Phypoly_04920	578
ndm-	ndm	aberrant chemotaxis | increased pinocytosis | decreased fruiting body size | aberrant pseudopod formation	Negative Director of Macropinocytosis	macropinocytosis suppressor Ndm		DDB_G0272368	1781			DLA_02089	1599	PPL_07614	1022	DFA_06874	1651	Phypo_12087	387					Trichomonas vaginalis	XP_001579764	3369
nfaA-	nfaA	increased pseudopod formation | increased chemoattractant-mediated F-actin polymerization | increased basal F-actin level | delayed aggregation | decreased cell motility | aberrant cAMP signaling during aggregation | aberrant regulation of Ras GTPase activity | aberrant regulation of protein kinase activity | aberrant protein localization to plasma membrane | decreased chemotaxis to cAMP	NeuroFibromin	putative ortholog of human NF1, a GAP which regulates p21-ras signaling; regulates chemotaxis, probably though the control of RasG activity		DDB_G0271750	920	DPU_G0053944	901	DLA_07049	901	PPL_12390	886	DFA_12123	973
nramp2-	nramp2	delayed aggregation | increased infection rate by Legionella pneumophila	Natural Resistance-Associated Macrophage Protein	solute carrier family 11 member 1, transports iron across the phagolysosomal membrane; contains 12 transmembrane domains		DDB_G0275815	1740	DPU_G0070940	438	DLA_08263	545	PPL_09008	523	DFA_02872	574	Phypo_04218	571					Galdieria sulphuraria	XP_005707524.1	554
padA(1-276)	padA	aberrant streaming | development arrests at slug stage | delayed aggregation | aberrant stalk cell differentiation | delayed development | aberrant fruiting body morphology	Prestalk A Differentiation A	involved in development and cell differentiation; modulates the expression of extracellular cAMP relay genes during aggregation		DDB_G0286385	301	DPU_G0051560	292	DLA_06544	292	PPL_02565	296	DFA_03642	287	Phypoly_08317	458	XP_004336189.1	345			Clostridiales bacterium	WP_021653600.1	285
pded-	pdeD	increased aggregation streams | decreased Ca2+-induced Ca2+ influx | decreased cAMP-induced Ca2+ influx | delayed cAMP-induced Ca2+ influx	phosphodiesterase D	cGMP-stimulated cGMP phosphodiesterase		DDB_G0274383	867	DPU_G0059600	802	DLA_04820	807	PPL_00860	788	DFA_01848	818							Tetrahymena thermophila	EAR85498.2	716
gbpB-	pdeE	aberrant chemotaxis to cAMP	phosphodiesterase E	cAMP-stimulated cAMP phosphodiesterase		DDB_G0276027	1096	DPU_G0059268	1037	DLA_00104	1144	PPL_03231	1113	DFA_00711	1121	Phypo_02776	418	XP_004336175	962			[Leptospira sp. B5-022	WP_020770598	716
UK7	pdsA	decreased 3',5'-cyclic-AMP phosphodiesterase activity | abolished aggregation	cAMP/cGMP phosphodiesterase	cAMP/cGMP phosphodiesterase		DDB_G0285995	452	DPU_G0058978	448	DLA_00720	716	PPL_10234	798	DFA_07709	433	Phypoly_07271	439					Naegleria gruberi	XP_002673801	389
pdia-	pdiA	decreaed aggregate size | aberrant chemoattractant waves	cAMP phosphodiesterase inhibitor	secreted inhibitor of PdsA		DDB_G0277863	237	DPU_G0070566	219	DLA_05065	1194	PPL_10235	471	DFA_09917	578	Phypo_00936	729					Anaeromyxobacter	GAO03085	576
phdA- \ V10282	phdA	decreased basal F-actin level | decreased aggregate size | decreased chemotaxis rate | decreased fruiting body size \ aberrant streaming | abolished slug migration | aberrant culmination	pyruvate dehydrogenase E1 alpha subunit	catalyzes the reaction lipoamide + pyruvate <=> S-acetyldihydrolipoamide + CO2		DDB_G0292994	377	DPU_G0069234	377	DLA_03862	384	PPL_12708	382	DFA_10174	377	Phypoly_10820	390					Cucumis melo	XP_008446275	389
piaA-	piaA	abolished aggregation | decreased myosin II assembly | increased phagocytosis	PIAnissimo	required for receptor-mediated activation of adenylyl cyclase; component of the TORC2 (Tor complex 2) with Tor, Lst8, and Rip3 that plays a role in regulation of adenylate cyclase (ACA) and protein kinase B(PKB) activation during aggregation. Pianissimo, encoded by the piaA gene, was identified as a mutant unable to aggregate on bacterial lawns. PiaA is a 130-kD cytosolic protein required for che…		DDB_G0277399	1148	DPU_G0058798	1194	DLA_00109	1140	PPL_02310	1184	DFA_00057	1121	Phypoly_00859	1106	XP_004356786.1	1210			Rhizophagus irregularis	ERZ96515.1	1182
pikD1	pikD	abolished slug migration | delayed aggregation | decreased number of spores | decreased aggregate size | aberrant fruiting body morphology	PI4 kinase	sporulation 51% of that of wild-type		DDB_G0288485	1180	DPU_G0051424	1007	DLA_03127	847	PPL_10857	995	DFA_09195	1004	Ppo012735	843	XP_004356993.1	998			Lottia gigantea	ESO86106	720
PKAcat-	pkaC	abolished aggregation	cAMP-dependent protein kinase, catalytic subunit			DDB_G0283907	648	DPU_G0068090	565	DLA_02316	535	PPL_05049	559	DFA_06591	657	Ppo008202	359	XP_004334921	349			Rhizophagus irregularis	ESA05152.1	405
plaA-	plaA	abolished aggregation	PhosphoLipase A2	member of the patatin family of glycoproteins, which are storage proteins but also possess lipase activity		DDB_G0278525	386	DPU_G0056028	383	DLA_10918	502	PPL_07737	379	DFA_07686	407	Phypoly_11147	343					Capitella teleta	ELU02471.1	425
plc-	plc	decreased activation of protein kinase B | decreased CRAC localization to the plasma membrane | aberrant chemotaxis to cAMP | decreased protein localization to cytoplasm | abolished aggregation	phosphoinositide-specific phospholipase C	catalyzes the reaction 1-phosphatidyl-1D-myo-inositol 4,5-bisphosphate + H2O = D-myo-inositol 1,4,5-trisphosphate + diacylglycero; regulated by the MADS-box transcription factor SrfA during development		DDB_G0292736	801	DPU_G0055284	822	DLA_00068	794	PPL_10074	827	DFA_07346	779	Phypoly_05448	577
pldB-	pldB	precocious aggregation	phospholipase D1	catalyzes the reaction a phosphatidylcholine + H2O <=> choline + a phosphatidate; plays a role in quorum sensing during aggregation. Deletion of the pldB gene results in cells that are unable to sense cell density and aggregate at low cellconcentrations. Conversely, cells overexpressing pldB do not aggregate, even at high cell densitites. Additionally,pldB null cells enter the developmental progr…		DDB_G0279483	1216	DPU_G0067132	1157	DLA_05511	1112	PPL_07879	1191	DFA_08480	1254	Phypoly_00890	1079	XP_004341819.1	1137			Citrus sinensis	KDO81766.1	1120
plip-	plip	delayed aggregation	PhosphoLipid-Inositol Phosphatase	phosphoinositide phosphatase with low specific activity compared to other known phosphoinositide phosphatases; can dephosphorylate several phosphoinositide substrates, with a preference for PI(5)P		DDB_G0272835	232	DPU_G0064306	206	DLA_00918	219	PPL_01463	233	DFA_02287	266	Phypoly_15104	160	XP_004341310.1	200			Saprolegnia parasitica	KDO29051.1	242
png-	png	delayed aggregation | decreased aggregate size | aberrant fruiting body morphology	peptide N-glycanase	belongs to the transglutaminase-like superfamily; involved in the degradation of misfolded glycosylated proteins; required for normal multicellular development and plays a role in prespore cell differentiation		DDB_G0268168	618	DPU_G0060868	621	DLA_04945	752	PPL_01128	650	DFA_07680	782	Phypoly_03475	744	XP_004340457.1	699			Naegleria gruberi	XP_002679728.1	847
ponA-	ponA	precocious aggregation | decreased lateral pseudopod traction | decreased actin nucleation on plasma membranes | aberrant development	ponticulin	anchors the cortical actin cytoskeleton to the plasma membrane		DDB_G0293522	143
pp2c-	PP2C	aberrant culmination | wild type / aberrant cAMP wave formation | aberrant culmination | aberrant slug migration | aberrant streaming | abolished slug migration	protein phosphatase 2C	protein phosphatase 2C is a serine/threonine specific protein phosphatase with broad substrate specificity and dependent on divalent cations (mainly manganese and magnesium) for its activity		DDB_G0279461	1006	DPU_G0065234	478	DLA_07815	779	PPL_01515	881	DFA_03381	818
V31255	psiN	aberrant streaming | wild type | aberrant culmination | aberrant cAMP wave formation	PA14 domain-containing protein	expressed in pstAO cells and in upper cup during culmination		DDB_G0292912	746	DPU_G0052288	740	DLA_01170	726	PPL_08459	684	DFA_00883	840	Phypo_00818	1262					Bermanella marisrubri	WP_007018943	245
pslA-	pslA	abolished gene expression | abolished sporulation | abolished stalk cell differentiation in vitro | decreased sorus size | increased aggregate size | increased stalk length | mislocalized gene expression	a novel nuclear protein	primary defect in the pslA- strain is the inability to induce prespore cell differentiation		DDB_G0267410	1272
racB-	racB	decreased chemoattractant-mediated F-actin polymerization | delayed aggregation | decreased basal F-actin level | decreased chemotaxis rate | aberrant fruiting body morphology | decreased myosin II assembly	Rho GTPase racB	similar to RAs-related-C3 botulinum toxin substrate		DDB_G0279605	195			DLA_10410	226	PPL_03959	195	DFA_10379	216	Phypo_14455	197					Coniophora puteana	XP_007763372	195
racF2-	racF2	increased aggregate size | increased cell-cell adhesion | decreased sexual fusion	Rho GTPase	enriched in gametes		DDB_G0276967	193	DPU_G0066198	194	DLA_11499	194	PPL_05452	198	DFA_10726	194	Phypoly_14455	197					Xiphophorus maculatus	XP_005800078.1	193
rasC-/ AX2 | rasc-/jh10	rasC	decreased activation of protein kinase B | decreased cell motility | abolished aggregation / decreased activation of protein kinase B | wild type | aberrant gene expression | abolished aggregation | abolished chemotaxis to cAMP				DDB_G0281385	189	DPU_G0070498	189	DLA_03890	189	PPL_09475	189	DFA_07619	137	Phypoly_17945	189	XP_004347102.1	203			Rhodomonas sp	ACU45315.1	187
rasG-/ AX2 | rasG-/ JH10	rasG	decreased activation of protein kinase B | decreased pinocytosis | decreased cAMP-induced cGMP pulse | decreased gene expression | delayed aggregation | delayed gene expression / decreased activation of protein kinase B | decreased cAMP-induced cGMP pulse | wild type | decreased gene expression | abolished activation of Rap GTPase activity | delayed aggregation | delayed gene expression	Ras GTPase RasG	maximally expressed during growth; activated by rasGEF GefR		DDB_G0293434	189	DPU_G0062342	189	DLA_05710	192	PPL_04786	190	DFA_01130	188	Phypoly_17011	192	XP_004344589.1	204
rckA-	rckA	delayed slug formation | increased aggregate size | precocious aggregation | delayed gene expression | increased chemotaxis rate	RGS domain-containing kinase	member of the TKL (tyrosine kinase-like) group; contains an RGS (Regulator of G protein Signaling) domain. Disruption of the rckA gene results in precocious aggregation, however, slug formation is delayed. Conversely, cellsoverexpressing rckA have delayed aggregation. Expression of the cAMP receptor carA-1 is not affected in mutantcells, however, expression of the cell-type-specific markers cotC,…		DDB_G0278737	1125	DPU_G0052914	659	DLA_05618	820	PPL_09090	819	DFA_04640	965
rdea-	rdeA	aberrant fruiting body morphology | decreased aggregate size | precocious aggregation | precocious development | precocious gene expression	histidine-containing phosphotransfer domain-containing protein	component of a multistep phosphorelay modulating the rate of developmen		DDB_G0282923	245	DPU_G0064188	221	DLA_08572	244	PPL_09709	289	DFA_02148	293	Ppo003871	158					Acaryochloris marina	YP_001516140	125
ric8-	ric8	abolished gene expression | abolished chemotaxis to folate | aberrant regulation of Ras GTPase activity | decreased chemotaxis to cAMP | abolished aggregation	synembryn family protein Ric8	similar to human RIC8A (synembryn-A); non-receptor guanine nucleotide exchange factor for Gα protein; important for chemotaxis and development		DDB_G0292036	437	DPU_G0071082	437	DLA_10163	429	PPL_08749	425	DFA_03519	434	Phypoly_05720	469	XP_004348557.1	576			Neolamprologus brichardi	XP_006805792.1	693
ripA-	ripA	decreased cell polarity | decreased guanylyl cyclase activity | abolished activation of adenylate cyclase | decreased chemotaxis rate | abolished aggregation | decreased myosin II assembly | increased phagocytosis	ras interacting protein	component of the TORC2 (Tor complex 2) with Tor, Lst8, and PiaA that plays a role in regulation of adenylate cyclase (ACA) and protein kinase B (PKB) activation during aggregation		DDB_G0284611	838	DPU_G0052778	711			PPL_11127	631	DFA_06425	524
rpkA-	rpkA	development arrests at loose aggregate stage | aberrant response to conditioned medium factor | decreased cell polarity | aberrant defense response to bacterium | aberrant cellular response to nitrogen starvation | decreased phagocytosis | decreased cell motility | abolished aggregation	receptor phosphatidylinositol kinase A	seven transmembrane G-protein coupled receptor (GPCR) that bears a C-terminal phosphatidylinositol-4-phosphate 5-kinase (PIP5K) domain. Null mutants in rpkA fail to aggregate at low cell density due to their inability to respond to cAMP and CMF (conditioned medium factor). The G protein domain of the protein is sufficient to rescue the developmental defects of rpkA-.		DDB_G0283615	828	DPU_G0064944	817	DLA_06049	705	PPL_12233	685	DFA_05466	667	Phypoly_03525	582	XP_004337092.1	863			Capsaspora owczarzaki	EPH53570.1	832
rzpA-	rzpA	aberrant aggregation | decreased slug migration | increased aggregate size | increased gene expression | decreased gene expression | delayed development	RING leucine Zipper Protein	possible adaptor protein		DDB_G0269184	271	DPU_G0063978	1077	DLA_07901	238	PPL_01615	256	DFA_05790	248							Ectropis obliqua nucleopolyhedrovirus	AGS4799.1	339
set1-	set1	precocious aggregation | abolished histone H3-K4 methylation | precocious gene expression	SET domain-containing protein	histone H3 lysine 4 methyltransferase		DDB_G0289257	1486	DPU_G0073952	1340	DLA_09787	1118	PPL_11438	1465	DFA_05551	1439	Phypoly_20253	200
sgca-	sgcA	slight chemotaxis defect	soluble guanylate cyclase	deletion of a soluble guanylyl cyclase (sGC) blocks chemotaxis of polarized cells.		DDB_G0276269	2843	DPU_G0054494	2707	DLA_03023	2451	PPL_13228	1188	DFA_12195	2328	Phypo_03521	627					Acaryochloris sp	WP_010468897	1350
sglA-	sglA	aberrant cytoskeleton organisation | abolished slug migration | decreased cell motility | decreased chemotaxis rate | decreased fruiting body size | decreased gene expression | decreased lateral pseudopod suppression | decreased sporulation | increased aggregate size | increased resistance to cisplatin | increased stalk width	Sphingosine-1-phosphate lyase	The mutant produces short fruiting bodies with a thick stalk and a drastically reduced number of spore. Expression of catB and spiA is greatly reduced		DDB_G0282819	528	DPU_G0056438	531	DLA_11351	530	PPL_03699	538	DFA_12836	530	Ppo012714	537	XP_004352758.1	563	XP_653770.1	513	Ectocarpus siliculosus	CBJ31196.	601
shkA-	shkA	aberrant aggregation | decreased cell polarity | aberrant F-actin organization | decreased phagocytosis | aberrant cytokinesis | decreased chemotaxis rate | decreased fruiting body size	SH2 domain-containing Kinase	negative regulator of phosphoinositol signaling. Cells carrying a null mutation forshkA exhibit severe developmental phenotypes and have defective actin cytoskeleton organization and biogenesis,chemotaxis, and phagocytosis		DDB_G0283267	527	DPU_G0071386	514	DLA_11004	515	PPL_07189	505	DFA_09024	532	Phypo_06144	521	XP_004342052	567	EMD47709	490	Eutrema salsugineum	XP_006390528	1030
smlA-	smlA	decreased secretion of lysosomal enzyme | decreased cell-cell adhesion | decreased cAMP-induced cGMP pulse | decreased GTP-gamma-S-stimulated guanylyl cyclase activity | increased cAMP-induced cAMP pulse | increased resistance to cisplatin | decreased protein level | increased basal F-actin level | increased myosin II assembly | increased protein level | increased extracellular counting factor co…	SMaLl aggregates	cytosolic protein present in vegetative and developing cells SmlA appears to regulate the secretion or processing of a secreted factor that regulates aggregate size, counting factor (CF) (protein secretion), (signal transduction) (Brock et al.1996). Compared with wild-type or ctnAcountin cells, smlA- cells have large cAMP pulses and small cGMP pulses (Tang et al.2001). smlA null cells have decrea…		DDB_G0287587	283	DPU_G0064988	250
sodC-	sodC	decreased positive regulation of Ras GTPase activity | decreased chemoattractant-mediated F-actin polymerization | aberrant aggregation | increased basal F-actin level | increased protein localization to plasma membrane | decreased chemotaxis rate | aberrant protein localization to plasma membrane | aberrant cell morphology	superoxide dismutase	GPI-anchored plasma membrane superoxide dismutase; upregulated upon oxidative stress; mutants have defects in cytokinesis, chemotaxis, and localization of several protein during aggregation		DDB_G0282993	407	DPU_G0069646	425	DLA_03738	433	PPL_08646	402	DFA_07015	398	Phypoly_08651	415	XP_004353606.1	445			Rhodothermus marinus	WP_014066802.1	184
spkA-1-/ spkA-2-	spkA-1 | spkA-2	decreased cell polarity | decreased cell-substrate adhesion | aberrant cytokinesis | decreased chemotaxis rate | decreased aggregate size | aberrant cell morphology | decreased fruiting body size	Stress-activated Protein Kinase	member of the TKL (tyrosine kinase-like) group and the ARK (ankyrin repeat-containing kinase) family; kinase activity stimulated by hyperosmolarity and heat shock. The spkA null mutant is defective in many different processes, including regulation of developmental process, chemotaxis, and cytokinesis		DDB_G0273445	638	DPU_G0064056	639	DLA_03875	642	PPL_04651	649	DFA_05933	646	Phypo_03139	675	XP_004336449	1292	EMH78205	664	Hordeum vulgare	BAK02199	768
srsa-	srsA	decreased gene expression | delayed aggregation | increased aggregate size | increased gene expression	Starvation-Responsive Small gene A	immediate-early gene, expressed immidiately after nutrition removal, involved in starvation response, development and spore differentiation; there are two transcripts of this gene; both contain a putative transmembrane domain		DDB_G0289521	106	DPU_G0053010	74	DLA_04701	73
stla-	StlA	aberrant aggregation | aberrant cellular metabolic process | aberrant streaming | decreased chemotaxis to cAMP | decreased gene expression | decreased intracellular cAMP level | increased gene expression | translucent sorus | wild type	polyketide synthase,	belongs to the beta-ketoacyl synthase family; type III polyketide synthase; catalyzes iterative polyketide extension		DDB0234164	3147	DPU_G0059926	3003	DLA_09615	2357	PPL_02802	3026	DFA_08550	3074	Phypo_00084	2374					Branchiostoma floridae	XP_002605916	2767
tgrB1-	tgrB1	development arrests at loose aggregate stage | delayed sporulation | decreased sporulation	Transmembrane, IPT, IG, E-set, Repeat protein	Only 2% of the cells form spores; plays a role in kin discrimination and is highly polymorphic between different isolates of D. discoideum		DDB_G0280689	902	DPU_G0065762	883	DLA_09656	846	PPL_06292	2094	DFA_07302	916
tgrC1-	tgrC1 (lagC)	abolished sporulation | development arrests at loose aggregate stage in the presence of EGTA	Transmembrane, IPT, IG, E-set, Repeat protein	plays a role in aggregation during development, in kin discrimination and is highly polymorphic between different isolates of D. discoideum		DDB_G0280531	889	DPU_G0073316/DPU_G0073318	859/857	DLA_01693	799	PPL_10538	2076	DFA_10118	878
tgrD1-	tgrD1(LagD)	aberrant aggregation | aberrant cAMP signaling during aggregation | abolished streaming	Transmembrane, IPT, IG, E-set, Repeat protein	Disruptions of these genes result in strains that are unable to generate spores when developed in a pure population but are capable of sporulation when developed in chimerae with wild-type cells. In contrast, any pair-wise chimera of the three mutants fails to form spores.		DDB_G0286825	895
V10147	tipA	aberrant streaming | aberrant aggregation | abolished slug migration | aberrant culmination | aberrant slug migration | abolished culmination | aberrant cAMP wave formation	required for TIP formation	protein phosphatase 2C-related protein; winged helix repressor DNA-binding domain-containing protein, involved in early development and tip formation		DDB_G0281561	759			DLA_06346	778	PPL_04656	798	DFA_11032	776	Phypo_08345	423	XP_004340875	555	XP_652869	377	Amphimedon queenslandica	XP_003387026	454
V10116	tipB	aberrant aggregation | abolished slug migration | abolished culmination | aberrant cAMP wave formation	required for TIP formation	involved in early development and tip formation		DDB_G0276333	378	DPU_G0071796	364	DLA_09428	394	PPL_02175	357	DFA_04538	381	Phypo_06391	310	XP_004368075	286			Naegleria gruberi	XP_002681680	452
V10192\V10221	tipD	aberrant aggregation | abolished slug migration | abolished culmination | aberrant cAMP wave formation \aberrant culmination | aberrant slug migration | aberrant cAMP wave formation	AuTophaGy related 16 Like-1	autophagy protein 16, ortholog of the mammalian ATG16l1, which is involved in autophagy; defects in human cause inflammatory bowel disease type 10; in D. discoideum involved in early development and tip formation		DDB_G0275323	612	DPU_G0072564	596	DLA_05507	591	PPL_04795	586	DFA_10389	578	Phypo_06168	561					Mucor circinelloides	EPB89548	542
GEG04K11 (tmcB- in KAX3)	tmcB	small macrocysts | increased number of peripheral cells during sexual reproduction | aberrant aggregation during macrocyst formation	Tiny MacroCysts	The tmcB and tmcC knockouts have an increased number of peripheral cells duringsexual development and, in addition, tmcB null cells produce tiny macrocysts		DDB_G0289207	1416	DPU_G0068064	1394	DLA_08861	1400	PPL_08805	1314	DFA_09050	1381
triA-	triA	aberrant cell motility | aberrant culminant morphology | aberrant streaming | aberrant upper cup formation | decreased cell fate commitment | decreased cell fate determination | decreased cell-cell adhesion | decreased spore size | decreased spore viability | increased number of aggregates | increased stalk width	Broad complex Tramtrack bric-a-brac domain-containing protein	increased transdifferentiation between prestalk and prespore cells		DDB_G0292436	697	DPU_G0052218	603	DLA_03605	613	PPL_05786	611	DFA_10638	624							Daphnia pulex	EFX75417	697
tsuA-	tsuA	increased period of cAMP wave formation | aberrant chemotaxis to folate | aberrant chemotaxis to cAMP | delayed aggregation | decreased aggregate size | abolished cell polarity | decreased fruiting body size	TSUnami	putative protein serine/threonine kinase; similar to mammalian STK36 and fly fused kinase (fu), a S/T kinase involved in the hedgehog signal transduction pathway; belongs to the ULK (Unc-51-like kinase) family of kinases		DDB_G0267962	2247	DPU_G0070418	2016	DLA_04878	1541	PPL_06264	1592	DFA_09079	1553	Phypo_00941	919					Volvox carteri	XP_002956722	288
ubpA-	ubpA	decreased gene expression | decreased chemotaxis rate | abolished aggregation | decreased cAMP-induced cAMP pulse	deubiquitinating enzyme	putative ortholog of H. sapiens USP5 and S. cerevisiae UBP14		DDB_G0291239	837	DPU_G0060580	828	DLA_10868	847	PPL_03817	821	DFA_07786	807	Phypoly_02967	804					Selaginella moellendorffii	XP_002966300.1	779
V31111	vps13E	aberrant streaming | wild type | aberrant culmination | aberrant cAMP wave formation	Vacuolar Protein Sorting 13	involved in vacuolar protein sorting and protein-Golgi retention		DDB_G0268886	4241	DPU_G0060540	4125	DLA_02752	3853	PPL_04376	3756	DFA_04242	4222	Phypo_01361	1126					Verticillium alfalfae	C9SVP5	3110
yaka-	yakA	aberrant response to oxidative stress | abolished aggregation | decreased intracellular cAMP level	DYRK family protein kinase YakA			DDB_G0283605	1458	DPU_G0069580	1282	DLA_05934	1291	PPL_13669	1270	DFA_05202	1355	Phypoly_00517	1399					Lichtheimia corymbifera	CDH60252.1	1012
V10483	yod1	aberrant aggregation | aberrant culmination | aberrant slug migration | abolished culmination | aberrant cAMP wave formation	ubiquitin thioesterase OTU1	similar to deubiquitinating enzyme		DDB_G0271346	325	DPU_G0057834	319	DLA_02680	341	PPL_06065	318	DFA_07549	318							Galdieria sulphuraria	M2X7N7	290
Defect starts at mound/tip
aarA-	aarA	aberrant tip formation | aberrant establishment and/ or maintenance of cell polarity | aberrant stalk formation | aberrant Golgi localization | aberrant centrosome localization | decreased sporulation | aberrant fruiting body morphology	b-catenin	aarA null cells form 50% of the number of spore compared to parent		DDB_G0288877	757	DPU_G0072108	442	DLA_07954	645	PPL_10261	682	DFA_10269	721			XP_004334536.1	564			Guillardia theta	EKX54822.1	343
atg6-	atg6A	aberrant macroautophagy | aberrant cellular response to nitrogen starvation | multiple tips | decreased fruiting body size | decreased stalk length | decreased sporulation	autophagy proteins	multi-tipped aggregates mature into small fruiting bodies with truncated stalks		DDB_G0269244	1368	DPU_G0061788	1138	DLA_04079	1305	PPL_00221	1111	DFA_11098	1218							Bombyx mori	NP_001135962	427
	atg6B					DDB_G0288021	855	DPU_G0053124	770	DLA_09023	745	PPL_04489	876	DFA_01760	764	Ppo013096	583					Rhizopus delemar	EIE82681	473
atg7-	atg7	aberrant macroautophagy | abolished sporulation | aberrant cellular response to nitrogen starvation | multiple tips	autophagy proteins	E1-like enzyme family protein: On bacterial lawns mutant cells do not aggregate, and axenically grown cells plated on filters form abberant fruiting bodies. These fruiting bodies produce no viable, detergent-resistent spores (sporulation). Wild-type cells in a chimaera do not rescue the developmental defects, showing that the atg5- mutation is autonomous.		DDB_G0271096	707	DPU_G0062996	696	DLA_02442	678	PPL_02507	705	DFA_00723	671	Ppo014741	656	XP_004349643.1	733	XP_654007	581	Serpula lacrymans	EGO00864	617
atg8-	atg8	aberrant macroautophagy | aberrant spore morphology | increased sensitivity to cisplatin | aberrant cellular response to nitrogen starvation | multiple tips | decreased fruiting body size | decreased sporulation	autophagy proteins	On bacterial lawns cells aggregate mainly in the center of plaques and not in the periphery, and multi-tipped aggregates form very small fruiting bodies. Axenically grown cells plated on filters form multi-tipped aggregates that develop into small but normal looking fruiting bodies.		DDB_G0286191	122	DPU_G0075046	121	DLA_08022	127	PPL_07901	120	DFA_08591	123	g15136	120	XP_004336958.1	117			Zea mays	NP_001137493.1	120
cadA-	cadA	multiple tips | decreased sporulation | delayed culmination | increased prestalk cell differentiation; DdCAD-1-expressing cells showed greater propensity to develop into spores than did cadA-null cells.	Ca2+-dependent cell adhesion molecule	Spore yield is reduced by about 50%. Spore viability is not affected. Rescued by ectopic expression of cadA		DDB_G0269108	213	DPU_G0067470	211			PPL_07647	234	DFA_06924	208							Serratia plymuthica	ZP_10111338	218
carB-	carB	development arrests at mound stage	Cyclic AMP Receptor 2	ow affinity cAMP receptor; belongs to the serpentine/G-protein coupled receptor family		DDB_G0288179	375	DPU_G0053090	351
[RNAi]cnbA	cnbA	multiple tips in culminant | decreased gene expression | aberrant stalk cell differentiation | decreased stalk length	CalciNeurin B	regulatory subunit of the Ca2+/calmodulin-dependent serine/threonine protein phosphatase; contains an EF-hand, calcium binding motif		DDB_G0267446	180	DPU_G0067910	184	DLA_03649	151	PPL_06192	180	DFA_07623	180	Phypoly_ 22651	113	XP_004347122.1	165	EMH72910.1	179	Salpingoeca rosetta	XP_004993056.1	173
ctnn-/[RNAi]ctnnA	ctnnA	wild-type cytokinesis / aberrant protein secretion | aberrant tip formation | aberrant Golgi localization | abolished stalk formation | aberrant centrosome localization | abolished culmination | abolished cell polarity | aberrant protein localization	CaTeNiN Alpha	catenin/vinculin family protein; binds to aardvark, the Dictyostelium beta-catenin related protein; required for the formation of a polarized epithelium at the culminant tip and thus for stalk formation during culmination		DDB_G0285939	842	DPU_G0061526	838	DLA_09559	801	PPL_02955	801	DFA_00762	809	Phypoly _02569	768					Capsaspora owczarzaki	EPH53799.1	288
culA-	culA	multiple tips | development arrests at tipped mound stage	cullin A	involved in ubiquitin-mediated protein degradation, which in Dictyostelium controls PKA function and regulates cell differentiation. culA null cells are defective in inducing cell-type-specific gene expression and exhibit defects during aggregation, including reduced chemotaxis (cell differentiation), (chemotaxis).		DDB_G0291972	770	DPU_G0052096	773	DLA_02694	773	PPL_02733	768	DFA_09462	778	Phypoly_02629	772	XP_004368147.1	736	EMS13271.1	721	Rhizophagus irregularis	ESA00289.1	770
culB-	culB	aberrant slug formation | decreased fruiting body size | decreased sporulation | multiple tips in mound | precocious gene expression	putative ubiquitin ligase subunit	cell-autonomous hypersensitivity to DIF-1		DDB_G0267384	771	DPU_G0060634	735	DLA_11408	728	PPL_09235	724	DFA_11253	680	Ppo013290	744	XP_004341166.1	651	XP_655301	728	Branchiostoma floridae	XP_002608837.1	743
DG2033-	DG2033	development arrests at mound stage	tRNA/rRNA methyltransferase SpoU family protein			DDB_G0278965	1680	DPU_G0073834	1558	DLA_04926	1524	PPL_01307	1626	DFA_12092	1689	Phypoly_00490	1519	XP_004343641.1	372			Eutrema salsugineum	XP_006414210.1	1816
dmtA-	dmtA	thin fingers | decreased outer basal disc size | abolished prestalk O cell differentation | abolished DIF production | delayed tip formation | decreased lower cup size | delayed development | decreased prestalk O cell differentiation | aberrant fruiting body morphology | decreased prestalk cell differentiation	des-methyl-DIF-1 methyltransferase	catalyzes the last step in DIF-1 synthesis		DDB_G0289329	363	DPU_G0059824	348	DLA_03400	353	PPL_10167	346	DFA_05723	348	Phypoly _07520	343	XP_004342312.1	415			Smaragdicoccus niigatensis	WP_018163638.1	349
docA-	docA	development arrests at mound stage	Dedicator Of Cytokinesis; DOCK family protein; putative guanine nucleotide exchange factor (GEF)	Deletion of either docA or docD causes decreased speed of chemotaxing cells		DDB_G0291974	2221	DPU_G0051892	1744	DLA_04055	2060	PPL_10763	2064	DFA_00241	2034			XP_004352749	1763			Fonticula alba	KCV71752	2009
dtfA- | V30466	dtfA	delayed tip formation | aberrant cytokinesis | aberrant fruiting body morphology | wild type | aberrant cAMP wave formation	Defective in Tip Formation; cell surface protein			DDB_G0289389	1402
egeB-	egeB	development arrests at mound stage	Early Gene Expression	highly similar to EgeA, required for aggregation		DDB_G0269164	425	DPU_G0055982	202	DLA_06160	409	PPL_00958	384	DFA_00328	593	Ppo005203	308					Naegleria gruberi	XP_002669212	287
V10244 | gbfa-	gbfA	aberrant culmination | aberrant slug migration / abolished gene expression | development arrests at mound stage | abolished autophagic cell death | abolished autophagic vacuole formation	G-box binding factor	transcription factor required for expression of post-aggregation genes. gbfA-null cells aggregate and express pulse-induced genes normally, but as cells reach the loose mound stage, the postaggregative signaling machinery is not induced, and subsequent morphogenesis is not initiated		DDB_G0288755	708	DPU_G0066152	538	DLA_04746	543	PPL_03393	486	DFA_08271	708	Phypo_00318	1708
gcsA-	gcsA	abolished gene expression | development arrests at mound stage | inviable | cell cycle arrest | spores inviable	gamma-glutamylcysteine synthetase	no expression of cotC, pspA, spiA genes; rescued with addition of 1 mM GSH		DDB_G0284651	626	DPU_G0061654	614	DLA_05325	614	PPL_01074	615	DFA_03485	615	Ppo013055	656	XP_004354051.1	736			Mucor circinelloides	EPB90324	636
gefM-	gefM	increased cAMP-induced cGMP pulse | aberrant activation of adenylate cyclase activity | development arrests at mound stage | decreased chemotaxis rate | decreased lateral pseudopod suppression | decreased cAMP-induced cAMP pulse	Guanine nucleotide Exchange Factor	promotes the exchange of GDP for GTP on Ras small GTPases thus converting them into the active form; required for adenylate cyclase activation and chemotaxis		DDB_G0274607	929	DPU_G0075706	856	DLA_05400	818	PPL_11287	868	DFA_01641	950	Phypoly_03922	657	XP_004358224.1	344			Dactylellina haptotyla	EPS39237.1	1189
gefQ-	gefQ	abolished Ras guanyl-nucleotide exchange factor activity | increased myosin II assembly | increased lateral pseudopod formation | abolished sorting to prestalk region | decreased fruiting body size | abolished phototaxis | multiple tips in mound	Guanine nucleotide Exchange Factor	RasB guanine nucleotide exchange factor that promotes the exchange of GDP for GTP converting RasB into the active form		DDB_G0289665	1298	DPU_G0055100	1059	DLA_07493	934	PPL_01055	887	DFA_11219	1039	Phypoly _03922	657
gpae-	GpaE	delayed gene expression | delayed tip formation | Expression of ecmA, ecmB and cotC is delayed	G-protein alpha subunit	involved in the chemotactic response to folate. Related G alpha subunits play opposing roles during Dictyostelium development		DDB_G0286185	347	DPU_G0071740	345	DLA_02095	347	PPL_08401	350	DFA_01290	337			XP_004368228.1	353	XP_651737	358	Takifugu rubripes	XP_003973372	355
limB-	limB	decreased cell polarity | decreased cell-substrate adhesion | decreased gene expression | development arrests at mound stage | aberrant F-actin organization | aberrant cell-cell adhesion | decreased chemotaxis rate | abolished sorting to prestalk region | delayed gene expression	LIM domain-containing protein			DDB_G0284863	553	DPU_G0072796	545	DLA_02146	498	PPL_12119	439	DFA_00382	487	Phypoly_06509	470	XP_004340677.1	405	EMS16064.1	392	Capsaspora owczarzaki	XP_004347908.1	329
mfeA-	mfeA	decreased protein level | aberrant cAMP signaling | development arrests at mound stage	Peroxisomal multifunctional enzyme type 2			DDB_G0291247	441	DPU_G0058106	442	DLA_10683	440	PPL_02353	441	DFA_02002	441	Phypoly_06408	450					Haemonchus contortus	CDJ90790.1	809
mlcR-	mlcR	aberrant myosin II organization | aberrant cytokinesis | development arrests at mound stage	Regulatory myosin light chain	component of actin-based molecular motor; myosin II (conventional myosin) component		DDB_G0276077	161	DPU_G0066758	151	DLA_09334	161	PPL_09832	193	DFA_06541	214	Phypoly_18714	161			EMS13658.1	153	Cavia porcellus	XP_003465878.1	149
R7	nosA	development arrests at mound stage	NO Spores	similar to ubiquitin-fusion-degradation protein 2 (UFD2) from Saccharomyces cerevisiae		DDB_G0292264	1089	DPU_G0070726	1071	DLA_01006	1078	PPL_09753	1090	DFA_10789	1087	Phypoly_01246	1111					Lichtheimia corymbifera	CDH50641.1	1092
5NT-	5NT	multiple tips in culminant | delayed tip formation | multiple tips in mound	5'nucleotidase			DDB_G0279053	592	DPU_G0060906	589	DLA_09750	590	PPL_02923	555	DFA_04056	570	Ppo011636	552	XP_004346477	531			Galdieria sulphuraria	XP_005702869	534
paxB-	paxB	decreased cell-substrate adhesion | decreased gene expression | abolished slug migration | development arrests at mound stage | decreased sorting to prestalk region | aberrant fruiting body morphology	Paxillin	paxillin homolog containing 4 highly conserved LIM domains and 4 paxillin LD domains; involved in adhesion, culmination and cell sorting, slug formation and migration, and endocytosis		DDB_G0274109	569	DPU_G0059848	545	DLA_09005	565	PPL_02599	548	DFA_00624	558	Phypoly_07134	510			EMS11268.1	470	Capsaspora owczarzaki	XP_004345254.1	413
pkgB-	pkgB	abolished SDF production | development arrests at mound stage / decreased cell-substrate adhesion | development arrests at mound stage | decreased chemotaxis rate | increased cell motility	protein kinase 2	AGC group protein serine/threonine kinase; cAMP-activated protein kinase involved in morphogenesis during multicellular development		DDB_G0290157	479	DPU_G0060130	487	DLA_07439	462	PPL_08147	490	DFA_02499	499	Phypoly_08443	404	XP_004367751.1	411	XP_657127.1	409	Aphanomyces astaci	ETV80183.1	458
ppp4C-	ppp4c	development arrests at mound stage | delayed development	protein phosphatase 4 catalytic subunit	protein serine/threonine phosphatase required for chemotaxis and development; suppresses the samkA (SMEK); ortholog of mammalian PPP4C		DDB_G0272116	305	DPU_G0068736	305	DLA_02273	305	PPL_12040	305	DFA_06386	305	Phypoly_12493	307	XP_004368290.1	307			Crassostrea gigas	EKC33257.1	305
redA-	redA	development arrests at mound stage | aberrant mound color	NADPH-cytochrome-P450 oxidoreductase	involved in the metabolism of compounds that control Dictyostelium cell differentiation		DDB_G0293904	631	DPU_G0055366	632	DLA_07280	631	PPL_07243	631	DFA_05970	634	Phypoly_04350	671	XP_004334586.1	602			Coccomyxa subellipsoidea	XP_005647909.1	643
spnA-	spnA	abolished prespore cell differentiation | development arrests at mound stage | abolished prestalk cell differentiation | aberrant development	Galpha-protein subunit with PPC2 domain	non autonomous defect in prespore differentiation, but cell autonomous for prestalk differentiation. After 16 hours, mounds disaggregate to eventually form many finger-like structures		DDB_G0276155	975	DPU_G0073856	897	DLA_03937	802	PPL_06198	693	DFA_04539	750	Ppo014133	710	XP_004368143	667	XP_653082.1	282	Trypanosoma cruzi	EKF28413	286
scrA-	scrA	decreased basal F-actin level | increased lateral pseudopod formation | multiple tips | decreased fruiting body size | precocious development | decreased cell size	Suppressor of Car2	adaptor protein that couples Rho GTPases and the Arp2/3 complex to stimulate actin polymerization		DDB_G0285253	443	DPU_G0065084	440	DLA_06556	427	PPL_11259	439	DFA_08469	459	Phypo_10617	365					Danio rerio	NP_001074059	481
talB-	talB	decreased slug migration | decreased cell motility | development arrests at tipped mound stage | increased protein level / abolished autophagic vacuole formation | abolished autophagic cell death	talin B	talin with an unusual villin headpiece-like domain; involved in multicellular development and required for autophagic cell death.		DDB_G0287505	2614	DPU_G0065666	2595	DLA_06144	2612	PPL_08757	2597	DFA_09332	2601	Phypoly_00062	2546
tagA-	tagA	decreased spore viability | abolished SDF production | multiple tips in mound | increased prestalk A cell differentiation	ABC transporter	required for the differentiation of a subpopulation of prespore cells, tagA mutants elaborate multiple prestalk cell regions during development and produce spores asynchronously and with low viability		DDB_G0293002	1752	DPU_G0071860	1708	DLA_01805	1673	PPL_11579	881	DFA_09873	1702	Ppo014475	1193	XP_004335132.1	639
tagB-	tagB	aberrant prestalk A cell differentiation | abolished DIF production | development arrests at mound stage	ABC transporter	amino terminus has a serine protease domain, carboxyl terminus consists of a half-transporter of the ABCB family		DDB_0286119	1906
tagC-	tagC	development arrests at mound stage | spores inviable	ABC transporter	The developmental defect is partially supressed in tagB/mckA, tagB/regA and tagB/yelA mutants		DDB_G0286121	1741	DPU_G0059394/DPU_0059398	1742/1708	DLA_08096	1756	PPL_05860	1504	DFA_10838	1836
	tagD		ABC transporter	amino terminus has a serine protease domain, carboxy terminus consists of a half-transporter of the ABCB family		DDB_G0286123	1825
ubcB-	ubcB	development arrests at mound stage | multiple tips	ubiquitin-conjugating enzyme E2	high similarity to E2/ubiquitin-conjugating enzymes from yeast, metazoans, and plants; ubiquitin-conjugating enzymes (EC: 6.3.2.19) (UBC or E2 enzymes) catalyze the covalent attachment of ubiquitin to target proteins		DDB_G0284865	148	DPU_G0055728	148	DLA_00714	149	PPL_05031	150	DFA_03902	152	Phypoly_22056	149					Taenia pisiformis	CDS29458.1	147
yelA-	yelA	decreased spore viability | precocious sporulation | development arrests at mound stage | aberrant mound color	unknown	involved in the regulation of terminal differentiation		DDB_G0280047	909	DPU_G0066906	850	DLA_01396	826	PPL_02991	865	DFA_11290	983			XP_004337150.1	705	XP_651769	526	Trichoplax adhaerens	XP_002107732.1	898
zakA-	zakA	development arrests at tipped mound stage / aberrant fruiting body morphology | abolished streaming | decreased chemotaxis to cAMP | decreased gene expression | decreased glycogen synthase kinase 3 activity | decreased sporulation | delayed culmination | increased gene expression	tyrosine kinase	zakA- null cells develop normally up to the slug stage but then arrest and eventually form delayed aberrant fruiting bodies (sorocarp morphogenesis) that form little or no spores (sporulation).		DDB_G0276025	781	DPU_G0068520	1420	DLA_01697	2775	PPL_11658	1998	DFA_06632	845	Ppo011123	736	XP_004338303	1662	XP_649425.1	686	Fragaria vesca	XP_004287761	570
Defect starts at slug stage
amtC-	amtC	decreased gene expression | development arrests at slug stage | mislocalized gene expression | delayed culmination | aberrant protein localization | aberrant fruiting body morphology	ammonium transporter C	Disruption of the amtC gene results in larger multicelluar structures and developmental arrest at the slug stage, although a smallpercentage of slugs are able to fruit after 40+ hours of starvation		DDB_G0267424	431	DPU_G0056040	431	DLA_10029	433	PPL_01728	440	DFA_12209	431	Phypo_08530	461	XP_004346609	528			Volvox carteri	XP_002951167	496
V10300	DDB_G0278333	aberrant culmination | aberrant slug migration | aberrant cAMP wave formation		peptidase S49		DDB_G0278333	649	DPU_G0075528	639	DLA_02123	1172	PPL_02889	658	DFA_01898	650	Phypoly_05520	624					Myxococcus stipitatus	WP_015353646.1	595
V10170	DDB_G0283015	aberrant culmination | aberrant slug migration | abolished culmination | aberrant cAMP wave formation	transmembrane protein	contains 2 putative transmembrane domains; contains one putative coiled-coil domain		DDB_G0283015	532	DPU_G0068506	439	DLA_02376	355	PPL_13107	357	DFA_04869	446
V10117	DDB_G0285083	aberrant slug migration | abolished culmination		signal peptide and transmembrane domain		DDB_G0285083	1020	DPU_G0074024	987	DLA_04488	952	PPL_12341	1026	DFA_08855	969	Phypo_02013	982	XP_004346026	1068			Amborella trichopoda	XP_006851015	949
ecmA-	ecmA	increased standing slug length | thin standing slug | weak slime trail	extracellular matrix protein ST430	composed of approx. 70 copies of a 24-amino-acid cysteine-rich repeat		DDB_G0277853	1710	DPU_G0054918	787	DLA_00034	730	PPL_07586	617	DFA_00021	938	Phypo_00936	729					Chondromyces apiculatus	WP_052376545	424
dhkK-	dhkK	aberrant slug migration | delayed culmination | delayed gene expression	histidine kinase K			DDB_G0277887	1213	DPU_G0067300	947	DLA_00758	875	PPL_07312	877	DFA_10049	1224	Ppo013138	626					Hahella chejuensis	YP_434811	842
gacT- | V10260	gacT	aberrant fruiting body morphology | aberrant culmination | aberrant slug migration | aberrant cAMP wave formation	GTPase Activating factor for raC			DDB_G0285163	1009	DPU_G0073602	955	DLA_06357	982	PPL_05513	639	DFA_02621	615	Ppo015027	562					Aspergillus flavus	XP_002384156	664
V10435 / gefl-	gefL	abolished slug migration | aberrant culmination | aberrant slug migration | aberrant cAMP wave formation / aberrant phototaxis | aberrant thermotaxis	Guanine nucleotide Exchange Factor			DDB_G0276371	2356	DPU_G0058366	1416	DLA_09427	2054	PPL_02172	1841	DFA_12119	2084	Phypo_00937	868	XP_004337313	682			Naegleria gruberi	XP_002670953	2183
grlJ-	grlJ	aberrant spore morphology | decreased spore viability | increased slug size | precocious development | decreased fruiting body size | precocious gene expression	GABA(B)-like receptors			DDB_G0272150	783	DPU_G0052600	743	DLA_00334	714	PPL_05727	684	DFA_03059	681	g4724	518					Capsaspora owczarzaki	EFW39688	1022
V10633	gtaG	abolished slug migration | aberrant culmination | aberrant slug migration | abolished culmination	Gata G			DDB_G0270756	1006	DPU_G0060732	807	DLA_03698	659	PPL_09251	737	DFA_03363	822	Phypoly_05008	615
helC- | V10269 | V10287	helC	decreased gene expression | delayed development | aberrant fruiting body morphology | wild type | aberrant culmination | aberrant slug migration | abolished culmination| wild type | aberrant culmination | aberrant slug migration	DEAD-box RNA helicase			DDB_G0281553	465	DPU_G0072810	445	DLA_04044	484	PPL_01659	468	DFA_03012	460	Phypo_06967	460	XP_004341759	471			Candida tropicalis	XP_002548070	496
helF-	helF	increased stalk cell differentiation | increased slug size | delayed development | increased gene silencing by RNA interference	RNA helicase HelF	DEAH-box helicase and putatibe dsRNA binding protein acting as a nuclear suppressor of RNAi		DDB_G0294407	837	DPU_G0074644	790	DLA_07685	926	PPL_07224	804	DFA_11360	850	Phypoly _05062	651			XP_649509.1	759	Naegleria gruberi	XP_002676802.1	649
V10431	kcnma1	wild type | aberrant culmination | aberrant slug migration	calcium-activated BK potassium channel, alpha subunit	ortholog of the human KCNMA1, a potassium channel activated by both membrane depolarization and increase in cytosolic Ca(2+) that mediates export of K(+); defects in the gene cause generalized epilepsy and paroxysmal dyskinesia (GEPD)		DDB_G0269896	1244	DPU_G0057420	1123	DLA_11417	1133	PPL_05215	1107	DFA_05869	1266	Phypo_01338	1084					Phytophthora sojae	EGZ09626	1036
migA- |V10195 | V10211	migA	abolished slug migration | decreased fruiting body size | aberrant fruiting body morphology / aberrant streaming | aberrant culmination | aberrant slug migration | aberrant cAMP wave formation / aberrant streaming | aberrant culmination | aberrant cAMP wave formation	defective MIGration	BTB/POZ domain-containing protein		DDB_G0283263	863	DPU_G0052884	602	DLA_05952	547	PPL_07150	475	DFA_05763	644	Phypo_03855	725	XP_004333299	764
pde4-	pde4	decreased culmination | delayed slug formation | delayed culmination	cAMP-specific phosphodiesterase	a membrane bound cAMP phosphodiesterase with an extracellular catalytic domain regulating cAMP catabolism during development		DDB_G0289121	1039	DPU_G0073898	848	DLA_09818	717					Phypo_02528	389					Reticulomyxa filosa	ETO28714	515
V30524	prmt5	aberrant streaming | aberrant culmination | aberrant slug migration | abolished culmination | aberrant cAMP wave formation	Protein aRginine MethylTransferase	ortholog of S. cerevisiae HSL7 and H. sapiens PRMT5 involved in methylation of small nuclear ribonucleoproteins		DDB_G0287327	642	DPU_G0063142	631	DLA_08240	631	PPL_01450	639	DFA_08931	663	Phypo_03522	629					Physcomitrella patens	XP_001781876	658
roco4-	rcco4	aberrant stalk formation | delayed culmination | delayed slug formation	LRRK family protein kinase Roco4	slugger phenotype, some stalk cells formed in disordered manner at the base, spores normally formed. Normal DIF induced stalk cell differentiation. developmental defects in roco4- cells during the transition from mound to fruiting body; prestalk cells produce reduced levels of cellulose, leading to unstable stalks that are unable to properly lift the spore head		DDB_G0288251	1726	DPU_G0058498	1647	DLA_06711	1673	PPL_09273	1625	DFA_11519	1649	Phypo_01154	1192	XP_004348362	1040			Saprolegnia parasitica	KDO24381	411
V10322	roco5	aberrant culmination | aberrant slug migration | abolished culmination | aberrant cAMP wave formation	LRRK family protein kinase Roco5	phenotype not confirmed by other work		DDB_G0294533	2800	DPU_G0063182	2578	DLA_09485	2638	PPL_10521	2618	DFA_03850	2595	Phypo_00223	1864	XP_004352522	2708			Leptolyngbya sp	WP_023074210	1002
sfbA- \V10191	sfbA	decreased fruiting body size \ aberrant culmination | aberrant slug migration | abolished culmination	Small Fruiting Body			DDB_G0274107	625	DPU_G0073092	630	DLA_07076	613	PPL_00969	654	DFA_00446	625	Phypo_04757	603
V10157	usp12	aberrant streaming | aberrant culmination | aberrant slug migration | abolished culmination	Ubiquitin Specific Peptidase 12	putative ubiquitin carboxyl-terminal hydrolase (UCH)		DDB_G0290453	475	DPU_G0074454	486	DLA_03521	408	PPL_00207	521	DFA_02958	403	Phypo_01421	1064					Galdieria sulphuraria	XP_005706240	444
Defects in culmination (morphogenesis)
ahhA-	ahhA	aberrant culminant morphology	Adducin Head homolog	highly similar to mammalian adducin 1; expressed in pstO cells and in pstAB, pstO, and stalk cells during culmination; underexpressed in dstA- cells		DDB_G0282009	268	DPU_G0066470	267	DLA_02961	259	PPL_02515	267	DFA_01034	775							Naegleria gruberi	XP_002681018	297
lipB-	captC	aberrant fruiting body morphology	CDP Alcohol PhosphatidylTransferase			DDB_G0276763	399	DPU_G0059718	391	DLA_01195	397	PPL_07970	401	DFA_04737	426	Ppo013553	444	XP_004356440	389			Pimpinella brachycarpa	AAC79507	389
car4-	carD	aberrant fruiting body morphology | decreased gene expression | increased gene expression	Cyclic AMP Receptor 4	low affinity cAMP receptor; belongs to the serpentine/G-protein coupled receptor family		DDB_G0277831	443
V11075	cinC	wild type | aberrant culmination	Ef-2 = Elongation Factor 2	translocates peptidyl-tRNA from the aminoacyl site to the peptidyl site on the ribosome during protein synthesis; induced by cycloheximide; knockdown has significantly reduced ability for protein synthesis		DDB_G0287685	853	DPU_G0066994	839	DLA_05160	838	PPL_11687	838	DFA_11677	843	Ppo015677	840	XP_004337289	839			Magnaporthe oryzae	XP_003714739	844
ctr9-	ctr9	aberrant fruiting body morphology	similar to Cyclin Three Requiring gene from S. cerevisiae; RNA polymerase II complex component	component of the conserved Paf1 complex, a multifunctional complex, involved in histone methylation and plays a role in RNA elongation and processing		DDB_G0277841	1106	DPU_G0063874	981	DLA_09085	1069	PPL_12160	1000	DFA_07833	1047	Ppo010851	1005					Amphimedon queenslandica	XP_003385644	1121
V31923	DDB_G0268314	wild type | aberrant culmination		EGF-like and transmembrane domains		DDB_G0268314	1204
V30688	DDB_G0279727	wild type | aberrant culmination		signal peptide		DDB_G0279727	713	DPU_G0060524	691
V31528	DDB_G0279945	aberrant culmination		signal peptide and/or transmembrane domain(s)		DDB_G0279945	641	DPU_G0074024	987			PPL_07933	649	DFA_01637	701	Phypoly_04844	663	XP_004334562.1	459			Guillardia theta	XP_005826412.1	768
DG1003	DG1003	aberrant culminant morphology				DDB_G0291992	299	DPU_G0053944	299	DLA_04379	236	PPL_06968	254	DFA_02822	263			XP_004336679.1	737
DG1039-	DG1039	aberrant fruiting body morphology		weakly similar to 26S proteasome regulatory subunit RPN11 (MPR1 protein)		DDB_G0284037	715	DPU_G0055450	427	DLA_05438	754	PPL_07299	737	DFA_01583	624	Phypoly_03434	698					Rhizopus delemar	EIE84872.1	355
DG1040-	DG1040	aberrant fruiting body morphology				DDB_G0276029	2526	DPU_G0055076	2306	DLA_05645	2299	PPL_07831	2423	DFA_06236	2350	Phypoly_00086	2358					Rhizophagus irregularis	ERZ96382.1	2179
DG1041-	DG1041	aberrant fruiting body morphology		contains a signal peptide; small gene family in D. discoideum; D. purpureum has a single gene; REMI mutant arrests at the finger stage		DDB_G0269126	1021	DPU_G0072348	1016	DLA_06301	1060	PPL_01093	1029	DFA_07611	1016
DG1054-	DG1054	aberrant fruiting body morphology		probably exposed on cell surface with EGF-like domain		DDB_G0277719	1349	DPU_G0055930	847	DLA_08594	1363	PPL_08234	1362	DFA_00059	1069	Phypoly_02195	776	XP_004337067.1	810
DG1060-	DG1060	aberrant fruiting body morphology	tyrosine phosphatase			DDB_G0281953	166	DPU_G0062830	167	DLA_07195	166	PPL_11835	328	DFA_04205	164			XP_004340739.1	167			Mucor circinelloides	EPB91070.1	166
DG1062-	DG1062	aberrant fruiting body morphology	transcription factor	similar to the cudA transcriptional regulator		DDB_G0286351	607	DPU_G0068456	533	DLA_05575	486	PPL_04431	537	DFA_06945	485	Phypoly _06284	424	XP_004343644.1	389	EMS14197.1	396
DG1074-	DG1074	aberrant fruiting body morphology	RNA recognition motif-containing protein RRM	shares a short region of similarity with the splicing regulator TIA-1		DDB_G0272108	469	DPU_G0068732	268			PPL_01425	423	DFA_09819	505
DG1080-	DG1080	aberrant fruiting body morphology	SNF2-related domain-containing protein	chromatin remodeling complex subunit R (CHR) protein		DDB_G0281559	1021	DPU_G0074576	533	DLA_04703	869	PPL_03357	1561	DFA_07082	1212	Phypoly_01031	1211	XP_004339141.1	800	EMS17743.1	956	Guillardia theta	XP_005826013.1	522
DG1091-	DG1091	decreased fruiting body size		tetratricopeptide-like helical domain-containing protein (TPR)		DDB_G0289175	1825	DPU_G0061554	1775	DLA_08860	1644	PPL_09657	1680	DFA_04838	1747	Phypoly_00406	1621					Rhizophagus irregularis	ERZ99036.1	1433
DG1098-	DG1098	decreased fruiting body size		armadillo-like helical domain-containing protein		DDB_G0293192	2043	DPU_G0061294	1898	DLA_00229	1792	PPL_11346	1786	DFA_10603	1923
DG1110-	DG1110	aberrant fruiting body morphology	transmembrane protein	contains two transmembrane domains		DDB_G0269128	544	DPU_G0069468	358	DLA_04479	265	PPL_06968	254	DFA_02822	263	Phypo_17671	230
DG1122-	DG1122	aberrant fruiting body morphology		E set domain-containing protein		DDB_G0277397	713	DPU_G0062356	646	DLA_11626	617	PPL_10229	657	DFA_03559	586	Phypoly_03753	472
dpoA-	dpoA	aberrant development	Prolyl Oligopeptidase	involved in regulation of inositol (1,4,5) trisphosphate levels, Mutants that lack the dpoA gene, encoding a prolyl oligopeptidase, are able to develop in the presence of Li+		DDB_G0274387	760	DPU_G0068284	726	DLA_03156	730	PPL_09461	713	DFA_06609	695	Phypo_04069	736	XP_004344010	745			Capsaspora owczarzaki	XP_004365255	706
drnA-	drnA-1	decreased gene expression	Double-stranded RNase	similar to the mammalian Dicer protein, an RNase III protein that converts long dsRNA (double-stranded RNA) into siRNA (small interfering RNA)		DDB_G0273051	1203	DPU_G0055586	1059	DLA_01047	1215	PPL_06622	1043	DFA_00033	1066	Phypo_00388	1635					Ascaris suum	AEF32762	1304
fcpA-	fcpA	aberrant fruiting body morphology	putative CTD phosphatase			DDB_G0294376	306	DPU_G0068454	342	DLA_07935	263	PPL_03053	238	DFA_09096	297	Phypo_09400	259	XP_004341727	262			Rhizophagus irregularis	ESA12593	355
fut1-	fut1	aberrant fruiting body morphology	FUcosylTransferase			DDB_G0284467	389	DPU_G0061546	617	DLA_02847	391	PPL_02157	518	DFA_11648	528	Ppo010134	528					Guillardia theta	XP_005818444	431
gbqA-	gbqA	aberrant fruiting body morphology	G-protein alpha subunit family protein			DDB_G0280965	581	DPU_G0054594	556	DLA_03465	516	PPL_08091	615	DFA_03322	696
V10239	kif12	wild type | aberrant culmination	kinesin family member 12	MKLP1 subfamily kinesin; required for cell division in suspension and for nuclei separation during karyokinesis; localized in the nucleus during interphase, and in the centrosome, spindle, and spindle midbody during cytokinesis		DDB_G0268258	1499	DPU_G0053816	259	DLA_01629	1362	PPL_09653	1392	DFA_04865	1513	Phypo_02804	861					Oryzias latipes	XP_004077321	1836
V10241	lvsB	aberrant culmination	similar to Large Volume Sphere mutant lvsA	BEACH domain-containing protein, lvsB null mutants have defects in lysosome organization and biogenesis		DDB_G0271504	4118	DPU_G0069512	3811	DLA_01685	3551	PPL_07286	3604	DFA_10070	3540	Phypo_00162	1562	XP_004335972.1	3188			Mustela putorius	G9KXM8	1340
V10492	med23	aberrant culmination | aberrant cAMP wave formation	MEDiator complex subunit 23	ortholog of the mediator of RNA polymerase II transcription subunit 23; the mediator complex functions as a bridge to convey information from gene-specific regulatory proteins to the basal RNA polymerase II transcription machinery		DDB_G0270434	1662	DPU_G0066156	1559	DLA_02785	1453					Phypo_00591	1440
mhkC-	mhkC	aberrant fruiting body morphology	Myosin Heavy chain Kinase C	myosin heavy chain kinase, an atypical protein serine/threonine kinase in the Alpha kinase group; drives the disassembly of myosin II filaments for efficient cytokinesis		DDB_G0290687	780	DPU_G0070676	738	DLA_07528	743	PPL_00291	787	DFA_09931	719	Phypo_03364	591					Saprolegnia parasitica	KDO34430	439
mkcB-	mkcB	decreased fruiting body size	MAP Kinase Cascade	similar to mkcA and other mitogen-activated protein kinases (Ste20/PAK family		DDB_G0290723	714	DPU_G0068038	644	DLA_09221	620	PPL_07131	510	DFA_03684	565	Phypo_01223	567	XP_004339764	487			Candida glabrata	XP_448341	915
potA-	potA	aberrant fruiting body morphology	POTassium channel	putative calcium-activated potassium channel		DDB_G0282291	977	DPU_G0064484	895	DLA_00454	1087	PPL_07412	1030	DFA_08907	1227	Phypo_01338	1084					Guillardia theta	XP_005832894	1141
psrA-	psrA	decreased culmination | increased protein phosphorylation | delayed development | delayed gene expression | increased protein kinase activation	serine/threonine-protein phosphatase 2A 56 kDa regulatory subunit	regulatory B56 subunit of protein phosphatase 2A involved in developmental cell fate decision		DDB_G0280469	628	DPU_G0059578	551	DLA_01814	538	PPL_09610	537	DFA_04837	598	Phypo_05601	573					Rhizophagus irregularis	EXX71957	646
pufA-	pufA	precocious development | aberrant fruiting body morphology	RNA binding protein	putative regulator of pkaC mRNA translation; similar to D. melanogaster pumilio protein and C. elegans FBF protein		DDB_G0279735	925	DPU_G0073696	332	DLA_01581	1169	PPL_06425	991	DFA_12331	652	Phypo_00670	985					Homo sapiens	AAH24218	429
V31568	rsc12	aberrant culmination	has signal peptide and collagen domain	little info on phenotype		DDB_G0277871	1062	DPU_G0057142	983	DLA_09260	827	PPL_10094	808	DFA_03575	809
V30921	snpC	wild type | aberrant culmination	Soluble NSF attachment Protein gamma			DDB_G0269186	324	DPU_G0066050	341	DLA_02107	323	PPL_11266	226	DFA_07338	293	Phypo_06497	325	XP_004336313	357			Rhizophagus irregularis	ESA10266	405
[AS]sslA1	sslA1	decreased fruiting body size	Suppressor of SmLA	mutation in the sslA1 gene increases the fruiting body size of smlA mutants; positively regulates group size		DDB_G0284335	578			DLA_11814	436
[RNAi]tacA	tacA	aberrant response to cation stress | increased gene expression | delayed development | aberrant fruiting body morphology	Transcription factor Activated by Calcineurin	development delayed, stalk formed, but spore heads slip down, ecmA/B dysregulated. transcription factor regulated by calcineurin to localize from the cytosol to the nucleus, where it might be phosphorylated by GskA; involved in stalk cell differentiation and the stress response to lithium		DDB_G0291342	810	DPU_G0053964	288	DLA_04729	560	PPL_09068	603	DFA_01278	820	Phypo_03548	587
V31523	tmem184C	wild type | aberrant culmination	transmembrane protein 184C	putative ortholog of the human transmembrane protein 184C, contains solute transporter		DDB_G0279555	351	DPU_G0066760	361	DLA_03636	358	PPL_02953	358	DFA_07846	407	Phypo_09851	321					Capsaspora owczarzaki	XP_004348795	431
tsg101-	tsg101	decreased fruiting body size	Tumor Susceptibility Gene 101	component of the ESCRT-I complex (endosomal sorting complex required for transport)		DDB_G0286797	478	DPU_G0059706	497	DLA_11086	465	PPL_01193	437	DFA_09128	422	Phypo_05342	458					Aphanomyces astaci	W4GT51	386
wimA-	wimA	aberrant fruiting body morphology	WIMpy fruiting body	The yeast protein Sec16 plays a key role in the formation of coat protein II vesicles, which mediate protein transport from the endoplasmic reticulum (ER) to the Golgi apparatus		DDB_G0269198	1992	DPU_G0054912	1854	DLA_02870	1912	PPL_13345	1678	DFA_10563	1752	Phypo_01297	1167	XP_004344939.1	1515
zipA-	zipA	decreased fruiting body size	zipper-like domain-containing protein			DDB_G0286985	1024	DPU_G0068344	360	DLA_08057	924	PPL_07614	1022	DFA_03596	988	Phypo_00341	1330					Faecalibacterium sp.	WP_022446755	630
Defects in (pre)stalk differentation
ampA-	ampA	cells prematurely specify as prespore cells. Prestalk cell differentiation and migration are delayed. Both of these defects can be rescued by the inclusion of 10% wild-type cells in the developing null mutant aggregates, indicating 2381 that the defect is non-cell autonomous.	disintegrin domain protein			DDB_G0275695	284	DPU_G0064332	183					DFA_04281	160
chtC-	chtC	cheats by affecting prestalk differentiation.	CHeaTer C	similar to heat shock protein Hsp20 domain-containing protein; but does not contain a Hsp20 domain		DDB_G0290959	651	DPU_G0068380	597
comB-	ComB	no PstA and stalk differentiation, spores only in chimeras	Rab family of small GTPases and 1 transmembrane domain	comB cells fail to participate in the PstA zone of the prestalk region and fail to participate in the stalk of the mature chimeric fruiting body, but they are capable of occupying all the other parts of the developing organism.		DDB_G0281825	2109	DPU_G0066452	1780	DLA_05067	1723	PPL_06978	1691	DFA_07050	1758	Ppo013171	848	XP_004367975	1055
V00347	DDB_G0281917	abolished culmination	alpha/beta hydrolase fold-1 domain-containing protein	The alpha/beta hydrolase fold includes proteases, lipases, peroxidases, esterases, epoxide hydrolases and dehalogenases.		DDB_G0281917	317	DPU_G0066454	361									XP_004335637	376			Mucor circinelloides	EPB88769	306
DG1007-	DG1007	abolished culmination		no domains		DDB_G0269232	547	DPU_G0056518	486	DLA_08039	489	PPL_09682	459	DFA_08509	480
DG1112-	DG1112	decreased stalk width	Developmental Gene	RasGTPase-activating protein		DDB_G0276463	1057	DPU_G0075780	1069	DLA_00131	1051	PPL_05884	990			Phypoly _01797	949			EMS17586.1	1056
DG1113-	DG1113	increased stalk length	Developmental Gene	C2 domain-containing protein		DDB_G0280959	1157	DPU_G0055826	1145	DLA_05116	1030	PPL_06388	914	DFA_07926	1030	Phypoly _01702	973
dgcA-	dgcA	development arrests at slug stage | abolished stalk cell differentiation	diguanylate cyclase			DDB_G0283453	521			DLA_01150	369	PPL_07541	367	DFA_04367	329							Gallionella capsiferriformans	WP_013293816	352
dhkM-	dhkM	abolished autophagic vacuole formation | delayed development	histidine kinase M	required for vacuolization during autophagic cell death		DDB_G0282377	2388	DPU_G0059468	1963	DLA_01505	1495	PPL_09536	1552	DFA_04262	1770	Ppo012316	947					Synechococcus sp	YP_007063296	1154
dimA-	dimA	thin fingers | long fingers | abolished prestalk cell differentiation | increased slug size | increased prespore cell differentiation | decreased prestalk O cell differentiation | aberrant fruiting body morphology	bZIP/bRLZ transcription factor	required for response to DIF-1		DDB_G0278971	1230	DPU_G0054022	949	DLA_05580	845	PPL_06212	996	DFA_09073	963	Ppo015115	382
dimB-	dimB	aberrant gene expression | abolished response to DIF	DIF Insensitive Mutant; Basic-Leucine Zipper	required for expression of prestalk genes in response to DIF-1; optimal binding to DNA sequences containing CACA		DDB_G0291372	602	DPU_G0073166	496	DLA_06480	613	PPL_12610	584	DFA_09111	682	Ppo010278	496
gpaA-	gpaA	increased stalk length | decreased stalk width	G-Protein Alpha 1	subunit of the heterotrimeric G protein that has GTPase activity		DDB_G0283349	356	DPU_G0071128	356	DLA_09564	358	PPL_10721	361	DFA_03705	356	Phypoly _07868	350	XP_004342092.1	355	EMS12385.1	358	Loa loa	XP_003140739.1	354
[RNAi]gsr	gsr	precocious culmination | decreased sorting to prestalk region | precocious gene expression	Gluthathione-SH Reductase	converts oxidized glutathione to reduced glutathione		DDB_G0272754	465	DPU_G0067104	460	DLA_09393	460	PPL_06389	452	DFA_00839	505	Phypoly _07461	481	XP_004338246.1	454	XP_655748.1	314	Capsaspora owczarzaki	XP_004349822.1	455
helF-	helF	increased stalk cell differentiation | increased slug size | delayed development | increased gene silencing by RNA interference	RNA helicase HelF	DEAH-box helicase and putatibe dsRNA binding protein acting as a nuclear suppressor of RNAi		DDB_G0294407	837	DPU_G0074644	790	DLA_07685	926	PPL_07224	804	DFA_11360	850	Phypoly _05062	651			XP_649509.1	759	Naegleria gruberi	XP_002676802.1	649
mkca-	mkcA	reduced ecmA and ecmB expression | normal fruiting bodies	mitogen-activating protein kinase cascade family	partial suppressor of tagB mutation, wild-type fruiting bodies		DDB_G0285427	860	DPU_G0059330	756	DLA_02788	793	PPL_10060	843	DFA_05233	930	Ppo009028	567	XP_004339764.1	487	XP_653898.2	421	Macaca fascicularis	BAE01857.1	298
mybe-	mybE	abolished outer basal disc formation | increased gene expression | increased slug size	MYB domain-containing protein			DDB_G0281969	818	DPU_G0062828	621	DLA_07194	613	PPL_01589	617	DFA_04206	652	Phypoly_07739	505	XP_004346013.1	1038	XP_648186.1	706	Galdieria sulphuraria	XP_005708093.1	436
pisA-	pisA	increased gene expression | precocious development | decreased fruiting body size | aberrant prestalk cell differentiation	Protein Inhibitor of STAT	MIZ-type zinc finger-containing protein		DDB_G0274743	834	DPU_G0057870	680	DLA_00353	752	PPL_12097	608	DFA_00069	738			XP_004337564.1	610	XP_656958.2	501
plbG-	plbG	decreased stalk width | decreased stalk length	PhosphoLipase B	similar to plbA, which catalyzes the hydrolysis of phosphatidylcholine to glycerophosphocholine		DDB_G0267392	598	DPU_G0053406	480	DLA_04085	569	PPL_02084	566	DFA_07807	596	Phypo_07075	530	XP_004333165.1	526	XP_649424.1	509	Strongylocentrotus purpuratus	XP_793919.3	551
[AS]ppiA	ppiA	increased stalk length	PeptidylProlyl cis-trans Isomerase	cyclophilin-type peptidylprolyl cis-trans isomerase (PPIase)		DDB_G0282359	179	DPU_G0069106	178	DLA_06598	171	PPL_10131	172	DFA_00223	171	Phypoly _18343	171	XP_004337098.1	171	XP_648283.1	194	loa loa	XP_003139210.1	171
SmdA	SmdA-	mislocalized gene expression, ectopic prespore reporter localization in smdA null prestalk cells	SET/MYND chromatin re-modelling proteins	no prespore to prestalk differentiation		DDB_G0288495	532	DPU_G0075278	510	DLA_07457	476	PPL_11931	577	DFA_07264	535	Phypo_00692	365	XP_004343649.1	404	XP_651238.2	440	Coniophora puteana	EIW79553	410
stlB-	stlB	abolished prestalk B cell differentation | abolished DIF production | decreased prestalk O cell differentiation | abolished lower cup formation | abolished outer basal disc formation | decreased prestalk cell differentiation | aberrant fruiting body morphology	STeeLy	belongs to the beta-ketoacyl synthase family; type III polyketide synthase; responsible for phlorocaprophenone (PCP) production, the first step in DIF-1 biosynthesis; required for the formation of the outer basal disc and the lower cup		DDB_G0290853	2968	DPU_G0070338	2736	DLA_07519	2688	PPL_00289	2657	DFA_09640	2784
ugpB-/ DH1	ugpB	decreased stalk length	UDP-Glucose Pyrophosphorylase	UDP-glucose pyrophosphorylase 2		DDB_G0277879	502	DPU_G0055610	503	DLA_05089	503	PPL_01174	502	DFA_07067	502	Phypoly_ 07926	481	XP_004340915.1	513	XP_652750.2	474	Latimeria chalumnae	XP_005989613.1	498
Defects in (pre)spore differentiation -spore viability
abcG6-	abcG6	58% spores of wild-type, no sorting preference	ABC transporter			DDB_G0281389	1534	DPU_G0067272	1548	DLA_09246	1468	PPL_01080	1531	DFA_11281	1507	Ppo012445	1361	XP_004334258	1482			Ricinus communis	XP_002514347	1448
abcG18-	abcG18	decreased spore viability	ABC transporter			DDB_G0275687	1476	DPU_G0060986	1366			PPL_03569	1308	DFA_03718	1465	Phypo_00808	1296	XP_004334255	1514			Galdieria sulphuraria	XP_005706057	1557
abpB-/ fimA-	abpB	decreased fruiting body size | 25% decreased sporulation | decreased cell size	calcium-dependent actin-bundling	double mutant fimA/abpB had spore yield reduced to 25 of that of parent		DDB_G0279081	295	DPU_G0051748	295	DLA_01154	299	PPL_03004	329	DFA_08405	299	AAA29968.1	281	XP_004333661.1	269	BAN39812.1	287
abpD-	abpD	decreased cell-cell adhesion | decreased spore viability | delayed development | aberrant development	acting-binding protein	expressed in anterior-like cells, KO delayed ind development, role in sporulation unclear		DDB_G0287291	1738	GID1.0042256	1600	DLA_07252	1451	PPL_04640	1443	DFA_03151	1220	Ppo015028	1609	XP_004335395.1	1433	XP_657286	1387
acapA-/ acapB-	acapA	decreased resistance of spores to detergent	ArfGAP homolog	50% less generation and maturation of spores after detergent treatement compared to wild type; germination not effected		DDB_G0279649	1333	DPU_G0061650	1278	DLA_10412	1214	PPL_10258	1278	DFA_10381	1046	g6753	734	XP_004335096	1290	XP_657354	742	Mus musculus	EDL15052.1	694
	acapB					DDB_G0276395	843	DPU_G0075796	100	DLA_02469	763	PPL_08797	734	DFA_08542	760	g18264	753	XP_004347151	858	XP_653579	598	Xenopus tropicalis	NP_001106491	837
acbA-	acbA	increased sensitivity to cisplatin | abolished SDF production | decreased spore viability | abolished sorting to prestalk region	acyl coenzyme A (CoA) binding protein			DDB_G0270658	84	DPU_G0066066	81	DLA_03435	85	PPL_07484	90	DFA_10565	88	g33249	97	XP_004338922.1	114			Rana catesbeiana	ACO51674	87
acgA-	acgA	precocious spore germination | decreased prespore gene expression | decreased prespore cell differentiation	adenylate cyclase G	Spore germination failed to be inhibited by high osmolarity		DDB_G0274569	858	DPU_G0061484	881	DLA_08663	647	PPL_06767	953	DFA_08118	1170							Oscillatoria sp. PCC 6506	ZP_07110900	638
acrA-	acrA	aberrant spore coat morphology | decreased stalk width | increased stalk length | spores inviable	adenylate cyclase R	acrA null cells develop normally up until fruiting body stage but are then defective in spore encapsulation; rescued by transformation with AcrA-YFP		DDB_G0267376	2123	DPU_G0058520	1893	DLA_05956	1607	PPL_10642	1453	DFA_10857	1609	g23066	1080	ADA79516	1218			Arthrospira platensis	K6DX59	1288
alxA-	alxA	abolished sporulation | strongly decreased Sp60 and ecmA expression | development arrests at finger stage |	ALG-2 interacting protein X, endosome-associated protein	expansion of PstB cells at the expense of spore cells		DDB_G0275451	794	DPU_G0067960	795	DLA_04790	794	PPL_12183	772	DFA_09406	801	Ppo013887	794	ELR18768	835	XP_652992	687	Nematostella vectensis	XP_001637858	851
amdA-	amdA	decreased spore viability | translucent sorus | increased prestalk A cell differentiation | decreased fruiting body size | decreased sporulation | increased aspidocyte differentiation	adenosine monophosphate deaminase	Only 4% of spores from amdA mutants were viable; defect is cell autonomous		DDB_G0292266	790	DPU_G0073780	734	DLA_07433	766	PPL_10687	721	DFA_01328	742	g12196	844	XP_004339845.1	1332	XP_652654.1	1261	Arabidopsis lyrata	XP_002881575	838
aqpA-	aqpA	four-fold reduction in viable spores after 1 week in the fruiting body	aquaporin A	only 20% of the spores are able to germinate		DDB_G0267378	279	DPU_G0054690	279	DLA_08145	275	PPL_10688	280	DFA_01327	279			XP_004343633.1	262	XP_653858	314	Cavia porcellus	XP_003475839	265
bzpF	BzpF	BzpF is a CREB-like transcription factor that regulates spore maturation and stability in Dictyostelium	transcription factor	BzpF is a CREB-like transcription factor that regulates spore maturation and stability in Dictyostelium		DDB_G0279529	631	DPU_G0065612	249	DLA_09286	515	PPL_08102	531	DFA_05963	523	Ppo008700	438	ELR22780	483			Naegleria gruberi	XP_002680781.1	637
carC-	carC	reduced prespore and spore differentiation | increased stalk cell differentiation	cAMP receptor			DDB_G0277829	490
catB-	catB	spores hypersensitive to H2O2 (peroxide) | prolonged slug/finger stage	prespore-specific catalase B	Development is asynchromous and slow, taking 10 h longer than the parental strain		DDB_G0269108	692	DPU_G0075586	691	DLA_10274	679					Ppo006413	702	XP_004335769.1	726			Pseudomonas aeruginosa	NP_250837	709
comC-	ComC	aberrant aggregation | aberrant streaming	EGF domain protein	fail to develop spores in a pure population but sporulate well in chimerae with wild type cells; similar to Mus musculus MEGF11 PROTEIN (KIAA1781); contains 14 EGF domains		DDB_G0271692	1501	DPU_G0062190	1513							Ppo006525	499	XP_004367636.1	893			Hordeum vulgare	BAJ94073	1690
cotA-	cotA	aberrant spore coat morphology	spore coat protein sp96	Spores were stained by ricinA, indicating that the outer layer of the spore coat was more porous		DDB_G0276941	600	DPU_G0073446	489	DLA_00543	641
TL26	cotB	aberrant spore coat morphology	spore coat protein SP70	Spores were stained by ricinA, indicating that the outer layer of the spore coat was more porous		DDB_G0276761	537	DPU_G0057732	517
cotC-	cotC	aberrant spore coat morphology	spore coat protein SP60			DDB_G0277141	429
	CotD		spore coat protein SP75			DDB_G0283149	555	DPU_G0061834	598
cotE(1-235)	cotE	aberrant spore coat morphology	spore coat protein SP65	Outer spore coat integrity is reduced as indicated by the increased straining of inner layer components (lectin)		DDB_G0277903	464			DLA_06060	537
cudA-	cudA	decreased prespore gene expression | development arrests at slug stage | abolished stalk cell differentiation	transcription factor	required for culmination; expressed in prespore and pstA cells; development arrests at slug stage		DDB0191385	802	DPU_G0056742	632	DLA_09490	619	PPL_08828	623	DFA_02462	727	g13644	270	XP_004336610.1	528	AAC41578	315
cybA-	cybA	abolished sporulation | aberrant development	NADPH oxidase, small subunit	cybA is most highly expressed in veg. cells and could be involved in encystation		DDB_G0267460	118	DPU_G0070394	118	DLA_04317	117	PPL_07849	126	DFA_07591	119	Ppo003993	121	XP_004338352.1	116			Capsaspora owczarzaki	EFW41507	186
dcsA-	dcsA	abolished sporulation | aberrant spore coat morphology | abolished cellulose biosynthesis | aberrant stalk formation | abolished stalk formation | abolished stalk cell differentiation	cellulose synthase	no spore and stalk cell formation		DDB_G0269124	1059	DPU_G0054322	1050	DLA_08098	1079	PPL_03609	1066	DFA_01496	1043			XP_004335167.1	1360		n	Pythium iwayamai	AFB20359	1138
	dcsB											PPL_11017	1113
dgkA-	dgkA	decreased spore viability | increased myosin II assembly | decreased chemotaxis rate | aberrant development	diacylglycerol kinase	viability 50% of that of wt spores		DDB_G0277223	887	DPU_G0057790	841	DLA_09118	719	PPL_04015	743	DFA_03807	763	Ppo012018	562	XP_004344068.1	685	XP_653600.1	557	Xenopus (Silurana) tropicalis	XP_002934577	744
dhkA-	dhkA	aberrant stalk morphogenesis | increased sporulation in the presence of 8-Br-cAMP | increased gene expression | mislocalized gene expression | decreased sporulation | aberrant fruiting body morphology	histidine kinase	sporulation efficiency is about 6%		DDB_G0280961	2150	DPU_G0055830	1824	DLA_05115	1657	PPL_06424	1435									Micavibrio aeruginosavorus	YP_007642258	1340
dhkB-	dhkB	precocious spore germination	histidine kinase			DDB_G0277845	1696	DPU_G0071680	1758	DLA_03369	1422	PPL_05707	1487	DFA_10198	1667							Acaryochloris sp	ZP_09251548	1076
dmpA-	dmpA	aberrant streaming | translucent sorus | delayed development | decreased stalk cell differentiation | decreased sporulation | aberrant fruiting body morphology	novel membrane protein	Absence of spore and proper stalk formation suggest a link to PKA		DDB_G0275065	1686	DPU_G0074354	1631	DLA_02541	1530	PPL_08613	1574	DFA_02935	1655	Ppo020112	182	XP_004356576.1	994			Ostreococcus lucimarinus	XP_001417685	1359
dnmA-	dnmA	aberrant culminant morphology | translucent sorus | decreased cytosine methylation in genomic DNA | decreased sporulation	DNA methyltransferase	Mutants have morphological defects during culmination		DDB_G0288047	379	DPU_G0055574	378	DLA_09861	337	PPL_00453	420	DFA_08535	373	Ppo016438	333	XP_004332852.1	366	XP_655267.2	322	Cavia porcellus	XP_003462813	391
dokA-	dokA	aberrant response to hyperosmotic stress | translucent sorus | decreased sporulation	Dictyostelium Osmosensing Kinase	Cells shrink when in high osmolarity medium, but lyse when returned in normal conditions. Viability is reduced by 95%, while high osmolarity is not lethal in parent		DDB0232429	1671	DPU_G0063058	1468	DLA_03151	1050	PPL_04384	1105	DFA_04275	1072							Planctomyces brasiliensis	YP_004269265	1434
epnA-	epnA	aberrant spore morphology | decreased spore viability | aberrant cytokinesis | abolished protein phosphorylation | aberrant protein localization	clathrin-associated protein	Spores are round. Assay: bright field microscopy. Environment: in suspension		DDB_G0291512	686	DPU_G0057304	671	DLA_10066	654	PPL_10294	678	DFA_11561	706	Ppo014596	628	XP_004337382.1	503	XP_650910	423	Melampsora larici-populina	EGG12568	552
fbxA-	fbxA	decreased sporulation/abolished culmination | decreased sporulation	E3 ubiquitin ligase component	part of a complex that targets proteins for ubiquination. fbxA- cells for 100 times fewer spores than parent/fbxA under the control of the actin or the ecmA promoter in the fbxA null has a sporulation rate of about 20%, lower than wild type but much higher than parent		DDB_G0276887	1247	DPU_G0066272	1203	DLA_10822	1324	PPL_00498	1018	DFA_00148	1236			XP_004356598.1	494	XP_655619	423	Trichoplax adhaerens]	XP_002111395	433
fimA-	fimA	moderate cell size reduction	calcium-dependent actin-bundling proteins	decreased sporulation in abpb/fima double null		DDB_G0277855	610	DPU_G0055626	611	DLA_03989	606	PPL_04342	606	DFA_08313	625	Ppo015893	610	XP_004334901.1	514			Capsaspora owczarzaki	EFW39629	612
gabT-	gabT	precocious development | decreased sporulation - latter not evident from relevant literature	GABA Transaminase	Dictybase description of phenotype is contradictory		DDB_G0268104	495	DPU_G0074278	496	DLA_09953	513	PPL_06424B	503	DFA_07920	492	Ppo014973	498	ELR15946	512			Aspergillus clavatus	XP_001274003	499
gadA-	gadA	abolished SDF production | decreased sporulation	Glutamate decarboxylase	sporulation 50% reduction compared to wild-type		DDB_G0280199	462	DPU_G0057654	473							Ppo014344	528					Aliivibrio salmonicida	YP_002262671	464
glcS-/ DH1	glcS	aberrant stalk morphogenesis | decreased spore size | decreased intracellular glycogen level | decreased fruiting body size	glycogen synthase	small overall sorocarps		DDB_G0267674	878	DPU_G0058292	853	DLA_08112	788	PPL_11055	898	DFA_00663	900	Ppo004052	685	ELR24518	660			Capsaspora owczarzaki	XP_004365033.1	667
gnt2-	gnt2(modB)	permeability defect in the spore coat				DDB_G0291241	403	DPU_G0063840	345	DLA_10661	397	PPL_05233	356	DFA_01972	401	Ppo007845	338	XP_004356729.1	401			Thalassiosira pseudonana	XP_002287511.1	252
gpaD-	gpaD	decreased gene expression | abolished SDF production | decreased accumulation of cGMP | decreased chemotaxis to folate | aberrant fruiting body morphology | decreased sporulation	Gapha4	no SDF-2 in sori; rescued by chimera development with grlE-, gpaG-, and acbA-; not rescued in synergy with grlA- and gadA		DDB_G0285425	345	DPU_G0071742	345	DLA_09552	345	PPL_06233	346	DFA_05191	346	Ppo008818	352	ELR25473	354	XP_651737.2	358	Branchiostoma floridae	AFQ55892.1	354
grlA-	grlA	decreased gene expression | abolished SDF production | decreased number of spores | delayed gene expression | delayed culmination	GABA(B)-like receptors	about 60% of wild type spore counts		DDB_G0271684	798	DPU_G0052602	743	DLA_00334	714	PPL_05727	684	DFA_03059	681	g4724	518					Capsaspora owczarzaki	EFW39688	1022
grlE-	grlE	abolished SDF production | aberrant gamma-aminobutyric acid signaling pathway | decreased sporulation	GABA(B)-like receptors	less than a third viable spores of wild-type		DDB_G0291356	816	DPU_G0051870	789	DLA_09194	778	PPL_03884	818	DFA_04524	1002	Ppo007736	675			XP_656944.2	426	Saccoglossus kowalevskii	XP_002741253	1006
grpA-	grpA	decreased spore germination | abolished protein secretion	Golgi reassembly stacking protein	required for the unconventional secretion of AcbA, the precursor for SDF-2; germination only 25% as compared to wild type		DDB_G0293248	327	DPU_G0063190	355	DLA_07549	298	PPL_11294	350	DFA_07719	357	Ppo011729	318	XP_004342571.1	175			Saccoglossus kowalevskii	XP_002737291	443
hdaB-	hdaB	decreased sporulation | decreased histone deacetylase activity	Histone deacetylases	decreased sporulation in chimeras with parent cells		DDB_G0270338	422	DPU_G0062580	423	DLA_01079	422	PPL_02403	435	DFA_06888	410	Ppo010460	443	XP_004368317.1	328	XP_650263	448	Capsaspora owczarzaki	XP_004343197	445
hipA-	hipA	aberrant spore morphology | decreased spore viability | aberrant spore coat morphology	clathrin-associated protein	round spores		DDB_G0285703	960	DPU_G0056560	943	DLA_00429	934	PPL_11331	924	DFA_10890	941	g863	675	XP_004351498.1	666	XP_648912	995	Homo sapiens	AAL87037.1	1030
iptA-	iptA	decreased spore viability	isopentenyl-transferase	Spores are more sensitive to detergent treatment, suggesting that the spore coat is not properly formed. The defect is partially rescued is chimeras with wild type cells but not acbA- cells.		DDB_G0277215	283	DPU_G0062048	275													Agrobacterium vitis	YP_002540151	236
mkkA-	mkkA	precocious culmination | decreased sorus size | increased stalk length	Mitogen activated Kinase Kinase Alpha	developmentally regulated MEKKα kinase involved in cell-type differentiation and spatial patterning		DDB_G0283265	1267	DPU_G0061836	935	DLA_06068	1146	PPL_09848	1191	DFA_06466	1096	Phypoly_02044	893	XP_004340219.1	1498
mybC-	mybC	decreased SDF production | decreased gene expression | abolished culmination	myb transcription factor	Blocked at culmination, makes neither spores nor stalk cells		DDB_G0281563	580	DPU_G0073496	473	DLA_03709	533	PPL_10947	479	DFA_02739	556	Ppo016163	448	ELR21360	745	ENY62001	160	Trichomonas vaginalis	EAX96133	219
myoI-	myoI	decreased spore germination	myosin I	primary effect		DDB_G0274455	2357	DPU_G0073054	2299	DLA_03863	2278	PPL_11051	2395	DFA_03162	2429	Ppo012532	2467	XP_004332814.1	1693	XP_654280.1	1049	Homo sapiens	AAC50218	1075
noxA-	noxA	abolished sporulation | aberrant development	NADPH oxidase	homolog of the mammalian flavocytochrome b large subunit gp91phox, essential for spore formation		DDB_G0289653	517	DPU_G0075354	524	DLA_10725	514	PPL_10487	543	DFA_11184	527			ELR18264	553			Capsaspora owczarzaki	XP_004345248.1	543
noxB-	noxB	abolished sporulation | decreased superoxide production | aberrant development	NADPH oxidase	homolog of the mammalian flavocytochrome b large subunit gp91phox, essential for spore formation		DDB_G0287101	698	DPU_G0065622	600			PPL_08080	621	DFA_10391	639	Ppo012513	517					Ailuropoda melanoleuca	XP_002913524.1	570
noxC-	noxC	abolished sporulation | aberrant development	NADPH oxidase	homolog of the mammalian flavocytochrome b large subunit gp91phox, essential for spore formation; contains calcium-binding EF hand		DDB_G0291117	1142	DPU_G0073620	711	DLA_04617	1002	PPL_00387	1078	DFA_01368	999							Amphimedon queenslandica	XP_003389167	977
pgtb-	pgtB	aberrant cellular metabolic process | aberrant response to hyperosmotic stress | aberrant spore coat morphology	putative glycosyltransferase	Mutant coats expressed reduced levels of crystalline cellulose based		DDB_G0290079	1338	DPU_G0075878	1334	DLA_01828	1304	PPL_02303	1277	DFA_05685	1246	Phypo _01182	756					Roseiflexus castenholzii	YP_001433704	756
pgtc-	pgtC	aberrant cellular metabolic process | aberrant response to hyperosmotic stress | aberrant response to hyperosmotic stress	putative glycosyltransferase	Mutant coats expressed reduced levels of crystalline cellulose based		DDB_G0284107	1065	DPU_G0056764	941	DLA_07282	919	PPL_07651	1196	DFA_01446	1116	Ppo013638	871					Roseiflexus castenholzii	YP_001433704	756
phyA-	phyA	abolished sporulation | decreased peptidyl-proline hydroxylation | abolished stalk formation | abolished culmination	Prolyl 4-hydroxylase-1	the culmination block is not fully penetrant: about 20% of the assays gave about 80% of the spores formed; culmination defect is rescued in high level of O2		DDB_G0277759	284	DPU_G0059736	283	DLA_10950	264	PPL_09831	326	DFA_06542	287							Stigmatella aurantiaca	ZP_01459178	199
HTY506	pkaR	aberrant spore morphology | decreased spore viability | decreased phosphorylation of actin | increased sporulation | precocious development | aberrant fruiting body morphology	PKA regulatory subunit			DDB_G0279413	327	DPU_G0065616	335	DLA_03239	312	PPL_11964	311	DFA_06371	351	Ppo010218	387	XP_004338265.1	457			Apis mellifera	XP_006561792	327
psiA-	psiA	abolished prespore cell division	prespore-inducing factor	secreted glycoprotein that induces prespore cell differentiation and prespore cell division		DDB_G0291982	557	DPU_G0069342	772	DLA_08693	690	PPL_04793	704	DFA_02465	667	Ppo019049	485					Hordeum vulgare	BAJ98160	646
pspb-	pspB		spore-coat protein SP85	included in sporecoat tree		DDB_G0276939	532	DPU_G0062794	603			PPL_09957	352	DFA_03552	525
	pspD		spore coat protein SP87	included in sporecoat tree		DDB_G0277379	678	DPU_G0066804	515
ptpA1-	ptpA1-1	decreased prespore cell differentiation | precocious development | increased prestalk O cell differentiation	protein tyrosine phosphatase			DDB_G0270036	325	DPU_G0073522	299	DLA_04594	321	PPL_03599	320	DFA_06928	318	Ppo008433	327	XP_004356538	319			Tribolium castaneum	XP_969405	435
pyk3-	pyk3	increased gene expression | decreased gene expression | increased prespore cell differentiation | delayed culmination	tyrosine kinase	expanded prespore zone		DDB_G0289001	1338	DPU_G0071250	1246	DLA_04597	879	PPL_11901	1341	DFA_11613	1271	Ppo013448	554	XP_004337799.1	813	XP_654692	897	Saprolegnia diclina	EQC26931.1	873
rbrA-	rbrA	increased gene expression | decreased gene expression | development arrests at slug stage | mislocalized gene expression | decreased sorting to prestalk region | decreased phototaxis | decreased sporulation	Ariadne ubiquitin ligase	required for cell type proportioning		DDB_G0286961	520	DPU_G0059016	519	DLA_05172	523	PPL_01424	522	DFA_01009	529	Ppo010638	508	XP_004356665.1	513	XP_655671	441	[Phytophthora sojae	EGZ04781.1	534
t96A	regA	decreased spore germination | precocious sporulation/aberrant chemotaxis to cAMP | aberrant fruiting body morphology | increased resistance to cisplatin	cAMP phosphodiesterase	appearance of spores after 16 hours, maximum 20 hours (wild type 20 hours / 28 hours; Less than half of the spores form plaques after 4 days (wild type 80% after 3 days).		DDB_G0284331	793	DPU_G0068494	729	DLA_09997	711	PPL_02941	665	DFA_06070	851	g11345	1020	XP_004336120	605	AGC82269	657	Naegleria gruberi	XP_002669246	842
rtoa-	rtoA	decreased infection rate by Legionella pneumophila | decreased rate of endocytosis | delayed culmination | increased prestalk cell differentiation	contains several repeats of a serine-rich motif, which catalyzes the fusion of phospholipid vesicles	gives rise to many more stalk cells than spores (compared to the wild type),		DDB_G0271916	367	DPU_G0062202	426
[unk]skp1	skp1	cyst formation was inhibited by high Skp1 levels via a hydroxylation-dependent mechanism, and spore differentiation required core glycosylation of Skp1	ubiquitin ligase subunit SKP1	component of the SCF ubiquitin ligase complex; the fpaA gene encodes a protein almost identical to that of fpaB, differing in one amino acid only; series of glycosylation reactions attaches a pentasaccharide chain to HyPro143		DDB_G0269230	162	DPU_G0068780	163	DLA_01111	161	PPL_04351	172	DFA_07127	161	AAL11454	165	XP_004339218.1	159	XP_654128	162	Metaseiulus occidentalis	XP_003741474	162
sodD-	sodD	spores hypersensitive to UV	copper/zinc superoxide dismutase	The mutant spores were sensitive to UV-light compared to the wild-type spores, indicating that SodD protects spores from cellular damage caused by UV-light.		DDB_G0281493	151	DPU_G0054104	152	DLA_01258	153	PPL_00227	199	DFA_07617	217	Ppo015951	157	XP_004333065.1	157			Bombyx mori	NP_001037084	154
spiA-	spiA	decreased spore viability	spore coat associated protein	The spiA- spores age, and lose viability more rapidly than those of the parent		DDB_G0289075	269	DPU_G0056404	272	DLA_03531	304	PPL_11727	263	DFA_02558	268	g9929	370					Ricinus communis	XP_002517970	299
splA-	splA	aberrant spore morphology | increased sorus size | translucent sorus | spores inviable | decreased stalk length	dual-specificity kinase	decreased levels of cellulose in spore coats; the viability of spores generated by splA- strains was less than 0.5% of that of wild-type spores		DDB_G0283385	2410	DPU_G0068520	1420	DLA_01697	1803	PPL_11658	1977	DFA_03258	1817	Ppo011654	1700	XP_004342272	840			Phaseolus vulgaris	ESW19361	722
srfA-	srfA	aberrant spore morphology | aberrant spore coat morphology | decreased spore viability | decreased gene expression	transcription factor	transcription factor expressed in prespore cells; required for expression of several genes involved terminal spore differentiation		DDB_G0281387	418	DPU_G0054446	343	DLA_06570	369	PPL_01065	326	DFA_01479	345	Ppo003684	318	XP_004339771.1	251	XP_648938.2	244	Naegleria gruberi	XP_002672577	291
stka-	stkA	abolished spore formation | aberrant fruiting body morphology | decreased gene expression | delayed gene expression | increased gene expression | increased prestalk cell differentiation	GATA-type transcription factor	Disruption of the cell-fate gene stkA leads to a phenotype in which all the cells destined to become spores end up as stalk cells.		DDB_G0277147	872	DPU_G0069692	757	DLA_05413	681	PPL_06123	578	DFA_05525	920	Ppo005094	268	XP_004337901.1	890			Naumovozyma dairenensis	XP_003668886	1040
vps46-	vps46	increased sorus size	Vacuolar Protein Sorting	highly similar to S. cerevisiae DID2 and H. sapiens CHMP1 proteins involved in the vacuolar protein-sorting (Vps) pathway		DDB_G0267394	192	DPU_G0053820	192	DLA_06021	192	PPL_09654	192	DFA_10588	192	Ppo008351	192	XP_004339064	194			Capsaspora owczarzaki	XP_004349918.1	204
warA-	warA	development arrests at slug stage | increased basal disc size | decreased prespore cell differentiation | increased prestalk O cell differentiation	Homeobox TF	controls cell-type proportioning		DDB_G0291075	803	DPU_G0064692	419	DLA_04614	773	PPL_00385	665	DFA_01366	741	Ppo009391	553	XP_004339673.1	457		n	Strongylocentrotus purpuratus	XP_001200905	373
zak2-	zak2	decreased gene expression | decreased protein kinase activation | decreased sporulation | aberrant fruiting body morphology	tyrosine kinase	highly similar to zakA and has overlapping function with zakA; shown to be a tyrosine kinase and regulator of GSK3; also regulates pattern formation during development via dstC (STATc) signaling. Does not form sorus on expanded stalk structure		DDB_G0276187	635
