# Supplementary material for: The multicellularity genes of dictyostelid social amoebas
Source: Nat Commun. 2016 Jun 30;7:12085. doi: 10.1038/ncomms12085 (PMC4931340; doi:10.1038/ncomms12085)
Supplement: Supplementary Data 3 — Spreadsheet listing gene ontology terms that are enriched in the set of developmentally essential genes that are present in both unicellular Amoebozoa and Dictyostelia and the set that is only present in Dictyostelia [file ncomms12085-s4.xlsx]

## Sheet: Uni+Multi
accession	over represented pvalue	under represented pvalue	number in sample set	number in background(genome)	term	ontology	frequency over sample set (304 genes) = X	frequency over background (12257 genes) = Y	enrichment ( X / Y )		accession	over represented pvalue	under represented pvalue	number in sample set	number in background(genome)	term	ontology	frequency over sample set (304 genes) = X	frequency over background (12257 genes) = Y	enrichment ( X / Y )		accession	over represented pvalue	under represented pvalue	number in sample set	number in background(genome)	term	ontology	frequency over sample set (304 genes) = X	frequency over background (12257 genes) = Y	enrichment ( X / Y )
GO:0009653	0	1	8	8	anatomical structure morphogenesis	BP	0.0263158	0.000652688	40.3191		GO:0005829	1.69251e-33	1	53	247	cytosol	CC	0.174342	0.0201518	8.65146		GO:0005515	4.78483e-26	1	46	250	protein binding	MF	0.151316	0.0203965	7.41871
GO:0030587	2.17761e-91	1	85	168	sorocarp development	BP	0.279605	0.0137065	20.3995		GO:0005737	2.86383e-31	1	98	1022	cytoplasm	CC	0.322368	0.0833809	3.86621		GO:0000166	7.26769e-17	1	79	1107	nucleotide binding	MF	0.259868	0.0903157	2.87733
GO:0031152	5.36505e-55	1	56	127	aggregation involved in sorocarp development	BP	0.184211	0.0103614	17.7785		GO:0005938	5.24705e-23	1	29	97	cell cortex	CC	0.0953947	0.00791385	12.0542		GO:0004871	1.29297e-16	1	21	73	signal transducer activity	MF	0.0690789	0.00595578	11.5986
GO:0030435	2.17305e-47	1	42	74	sporulation resulting in formation of a cellular spore	BP	0.138158	0.00603737	22.8838		GO:0005886	7.70808e-17	1	35	237	plasma membrane	CC	0.115132	0.0193359	5.95429		GO:0016740	4.99103e-16	1	59	691	transferase activity	MF	0.194079	0.0563759	3.44258
GO:0031154	3.1257e-35	1	35	76	culmination involved in sorocarp development	BP	0.115132	0.00620054	18.568		GO:0016020	2.69224e-14	1	81	1284	membrane	CC	0.266447	0.104756	2.54349		GO:0016301	2.61962e-14	1	38	336	kinase activity	MF	0.125	0.0274129	4.5599
GO:0043327	5.33707e-32	1	31	65	chemotaxis to cAMP	BP	0.101974	0.00530309	19.2291		GO:0032154	5.277e-09	1	8	17	cleavage furrow	CC	0.0263158	0.00138696	18.9737		GO:0004674	3.04306e-13	1	31	243	protein serine/threonine kinase activity	MF	0.101974	0.0198254	5.14359
GO:0006935	8.00272e-31	1	35	97	chemotaxis	BP	0.115132	0.00791385	14.5481		GO:0000407	7.05613e-09	1	7	12	pre-autophagosomal structure	CC	0.0230263	0.000979032	23.5195		GO:0004672	3.58627e-13	1	32	261	protein kinase activity	MF	0.105263	0.021294	4.94334
GO:0007275	3.19005e-25	1	28	76	multicellular organismal development	BP	0.0921053	0.00620054	14.8544		GO:0031254	1.21512e-08	1	6	8	cell trailing edge	CC	0.0197368	0.000652688	30.2393		GO:0005524	1.85302e-11	1	58	857	ATP binding	MF	0.190789	0.0699192	2.72871
GO:0030154	3.83841e-23	1	20	35	cell differentiation	BP	0.0657895	0.00285551	23.0395		GO:0005634	3.10811e-08	1	51	863	nucleus	CC	0.167763	0.0704087	2.3827		GO:0003779	7.39283e-10	1	19	124	actin binding	MF	0.0625	0.0101167	6.17792
GO:0031288	1.03706e-20	1	22	56	sorocarp morphogenesis	BP	0.0723684	0.00456882	15.8396		GO:0005834	4.70973e-08	1	7	15	heterotrimeric G-protein complex	CC	0.0230263	0.00122379	18.8156		GO:0031683	1.2288e-09	1	8	15	G-protein beta/gamma-subunit complex binding	MF	0.0263158	0.00122379	21.5035
GO:0000281	1.49905e-20	1	27	97	mitotic cytokinesis	BP	0.0888158	0.00791385	11.2228		GO:0016459	2.5252e-07	1	7	18	myosin complex	CC	0.0230263	0.00146855	15.6796		GO:0051015	5.55277e-09	1	13	61	actin filament binding	MF	0.0427632	0.00497675	8.59259
GO:0010628	6.59204e-20	1	16	25	positive regulation of gene expression	BP	0.0526316	0.00203965	25.8042		GO:0031410	2.52528e-07	1	12	69	cytoplasmic vesicle	CC	0.0394737	0.00562944	7.01201		GO:0019001	2.54592e-08	1	7	14	guanyl nucleotide binding	MF	0.0230263	0.0011422	20.1595
GO:0007165	1.27804e-19	1	36	208	signal transduction	BP	0.118421	0.0169699	6.9783		GO:0005856	3.0387e-07	1	17	144	cytoskeleton	CC	0.0559211	0.0117484	4.75989		GO:0005085	8.36667e-08	1	12	63	guanyl-nucleotide exchange factor activity	MF	0.0394737	0.00513992	7.67982
GO:0016310	1.58941e-14	1	39	348	phosphorylation	BP	0.128289	0.0283919	4.51852		GO:0005622	6.22318e-06	0.999998	29	439	intracellular	CC	0.0953947	0.0358163	2.66345		GO:0046872	1.06193e-07	1	50	872	metal ion binding	MF	0.164474	0.071143	2.31187
GO:0007188	1.06116e-13	1	11	18	adenylate cyclase-modulating G-protein coupled receptor signaling pathway	BP	0.0361842	0.00146855	24.6394		GO:0031143	9.91673e-06	0.999999	9	53	pseudopodium	CC	0.0296053	0.00432406	6.84664		GO:0030552	2.10827e-07	1	7	18	cAMP binding	MF	0.0230263	0.00146855	15.6796
GO:0048870	1.13383e-13	1	18	68	cell motility	BP	0.0592105	0.00554785	10.6727		GO:0005815	1.94167e-05	0.999999	6	22	microtubule organizing center	CC	0.0197368	0.00179489	10.9961		GO:0001664	4.8931e-07	1	6	13	G-protein coupled receptor binding	MF	0.0197368	0.00106062	18.6088
GO:0043326	1.14731e-13	1	11	18	chemotaxis to folate	BP	0.0361842	0.00146855	24.6394		GO:0042641	2.03329e-05	1	4	7	actomyosin	CC	0.0131579	0.000571102	23.0395		GO:0043565	5.15409e-07	1	12	74	sequence-specific DNA binding	MF	0.0394737	0.00603737	6.53823
GO:0031149	2.39484e-13	1	11	19	sorocarp stalk cell differentiation	BP	0.0361842	0.00155013	23.3426		GO:0001931	2.55687e-05	1	3	3	uropod	CC	0.00986842	0.000244758	40.3191		GO:0030898	8.60613e-07	1	5	8	actin-dependent ATPase activity	MF	0.0164474	0.000652688	25.1994
GO:0019933	2.56394e-13	1	11	19	cAMP-mediated signaling	BP	0.0361842	0.00155013	23.3426		GO:0016460	2.67202e-05	1	3	3	myosin II complex	CC	0.00986842	0.000244758	40.3191		GO:0004115	2.31398e-06	1	4	5	3',5'-cyclic-AMP phosphodiesterase activity	MF	0.0131579	0.00040793	32.2553
GO:0006468	5.12531e-13	1	33	281	protein phosphorylation	BP	0.108553	0.0229257	4.73498		GO:0005911	2.98389e-05	0.999999	4	8	cell-cell junction	CC	0.0131579	0.000652688	20.1595		GO:0016849	2.42846e-06	1	4	5	phosphorus-oxygen lyase activity	MF	0.0131579	0.00040793	32.2553
GO:0060176	8.99071e-12	1	8	10	regulation of aggregation involved in sorocarp development	BP	0.0263158	0.00081586	32.2553		GO:0019898	3.404e-05	0.999998	6	24	extrinsic component of membrane	CC	0.0197368	0.00195806	10.0798		GO:0003700	4.9681e-06	0.999999	10	62	sequence-specific DNA binding transcription factor activity	MF	0.0328947	0.00505833	6.50308
GO:0010629	9.65036e-12	1	8	10	negative regulation of gene expression	BP	0.0263158	0.00081586	32.2553		GO:0016021	3.59669e-05	0.999983	49	1023	integral component of membrane	CC	0.161184	0.0834625	1.93122		GO:0016787	1.40497e-05	0.999994	34	583	hydrolase activity	MF	0.111842	0.0475647	2.35137
GO:0019954	1.52041e-11	1	12	32	asexual reproduction	BP	0.0394737	0.00261075	15.1197		GO:0031982	3.91489e-05	0.999997	6	25	vesicle	CC	0.0197368	0.00203965	9.67658		GO:0016905	1.61288e-05	1	4	7	myosin heavy chain kinase activity	MF	0.0131579	0.000571102	23.0395
GO:0007190	3.43226e-11	1	8	11	activation of adenylate cyclase activity	BP	0.0263158	0.000897446	29.323		GO:0042995	4.03928e-05	0.999997	6	25	cell projection	CC	0.0197368	0.00203965	9.67658		GO:0005525	1.65807e-05	0.999995	20	255	GTP binding	MF	0.0657895	0.0208044	3.16228
GO:0031589	3.62939e-11	1	11	27	cell-substrate adhesion	BP	0.0361842	0.00220282	16.4263		GO:0005768	5.59482e-05	0.999992	9	65	endosome	CC	0.0296053	0.00530309	5.58264		GO:0030553	1.69919e-05	1	4	7	cGMP binding	MF	0.0131579	0.000571102	23.0395
GO:0006909	9.94883e-11	1	17	87	phagocytosis	BP	0.0559211	0.00709798	7.87844		GO:0031252	5.73072e-05	0.999991	9	66	cell leading edge	CC	0.0296053	0.00538468	5.49806		GO:0004712	2.9782e-05	0.999999	4	8	protein serine/threonine/tyrosine kinase activity	MF	0.0131579	0.000652688	20.1595
GO:0050920	2.63411e-10	1	9	18	regulation of chemotaxis	BP	0.0296053	0.00146855	20.1595		GO:0030130	6.94709e-05	1	3	4	clathrin coat of trans-Golgi network vesicle	CC	0.00986842	0.000326344	30.2393		GO:0005088	7.27618e-05	1	3	4	Ras guanyl-nucleotide exchange factor activity	MF	0.00986842	0.000326344	30.2393
GO:1903665	2.64229e-10	1	8	13	negative regulation of asexual reproduction	BP	0.0263158	0.00106062	24.8117		GO:0045180	7.22288e-05	1	3	4	basal cortex	CC	0.00986842	0.000326344	30.2393		GO:0016175	7.35145e-05	1	3	4	superoxide-generating NADPH oxidase activity	MF	0.00986842	0.000326344	30.2393
GO:0045595	2.83608e-10	1	7	9	regulation of cell differentiation	BP	0.0230263	0.000734274	31.3593		GO:0000421	7.33932e-05	1	3	4	autophagic vacuole membrane	CC	0.00986842	0.000326344	30.2393		GO:0004691	7.42413e-05	0.999999	3	4	cAMP-dependent protein kinase activity	MF	0.00986842	0.000326344	30.2393
GO:0007186	3.01766e-10	1	14	59	G-protein coupled receptor signaling pathway	BP	0.0460526	0.00481358	9.56724		GO:0043020	7.35145e-05	1	3	4	NADPH oxidase complex	CC	0.00986842	0.000326344	30.2393		GO:0008047	7.68815e-05	0.999999	3	4	enzyme activator activity	MF	0.00986842	0.000326344	30.2393
GO:0006355	3.25698e-10	1	27	246	regulation of transcription, DNA-templated	BP	0.0888158	0.0200702	4.42526		GO:0030054	8.10003e-05	0.999999	3	4	cell junction	CC	0.00986842	0.000326344	30.2393		GO:0005543	8.21435e-05	0.999995	5	18	phospholipid binding	MF	0.0164474	0.00146855	11.1997
GO:0045762	3.63963e-10	1	6	6	positive regulation of adenylate cyclase activity	BP	0.0197368	0.000489516	40.3191		GO:0031941	9.36576e-05	0.999997	4	10	filamentous actin	CC	0.0131579	0.00081586	16.1276		GO:0042803	0.000124058	0.999989	6	30	protein homodimerization activity	MF	0.0197368	0.00244758	8.06382
GO:0030036	6.5981e-10	1	11	34	actin cytoskeleton organization	BP	0.0361842	0.00277393	13.0444		GO:0030659	0.000254847	0.999981	5	22	cytoplasmic vesicle membrane	CC	0.0164474	0.00179489	9.16343		GO:0004721	0.000146937	0.999982	7	44	phosphoprotein phosphatase activity	MF	0.0230263	0.00358979	6.4144
GO:0031156	2.75026e-09	1	8	16	regulation of sorocarp development	BP	0.0263158	0.00130538	20.1595		GO:0043234	0.000294195	0.999986	4	13	protein complex	CC	0.0131579	0.00106062	12.4059		GO:0003774	0.000158656	0.999989	5	20	motor activity	MF	0.0164474	0.00163172	10.0798
GO:0000045	3.71695e-09	1	9	23	autophagic vacuole assembly	BP	0.0296053	0.00187648	15.777		GO:0005635	0.000294751	0.999977	5	23	nuclear envelope	CC	0.0164474	0.00187648	8.76502		GO:0047555	0.000352621	0.999993	3	6	3',5'-cyclic-GMP phosphodiesterase activity	MF	0.00986842	0.000489516	20.1595
GO:0006907	8.8557e-09	1	9	25	pinocytosis	BP	0.0296053	0.00203965	14.5149		GO:0000331	0.000323766	0.999964	6	36	contractile vacuole	CC	0.0197368	0.0029371	6.71985		GO:0045159	0.000354907	0.999993	3	6	myosin II binding	MF	0.00986842	0.000489516	20.1595
GO:0040011	9.29622e-09	1	6	8	locomotion	BP	0.0197368	0.000652688	30.2393		GO:0001726	0.000343482	0.999993	3	6	ruffle	CC	0.00986842	0.000489516	20.1595		GO:0004725	0.000460124	0.999945	6	38	protein tyrosine phosphatase activity	MF	0.0197368	0.00310027	6.36617
GO:0051897	1.29629e-08	1	5	5	positive regulation of protein kinase B signaling	BP	0.0164474	0.00040793	40.3191		GO:0032433	0.000592396	0.999984	3	7	filopodium tip	CC	0.00986842	0.000571102	17.2796		GO:0004383	0.000694352	1	2	2	guanylate cyclase activity	MF	0.00657895	0.000163172	40.3191
GO:0035556	1.47321e-08	1	11	44	intracellular signal transduction	BP	0.0361842	0.00358979	10.0798		GO:0030118	0.00068566	1	2	2	clathrin coat	CC	0.00657895	0.000163172	40.3191		GO:0004707	0.000716055	1	2	2	MAP kinase activity	MF	0.00657895	0.000163172	40.3191
GO:0006351	2.8399e-08	1	22	206	transcription, DNA-templated	BP	0.0723684	0.0168067	4.30592		GO:0001891	0.000692342	0.999909	6	41	phagocytic cup	CC	0.0197368	0.00334503	5.90035		GO:0004713	0.000877474	0.99994	4	17	protein tyrosine kinase activity	MF	0.0131579	0.00138696	9.48684
GO:0016049	4.63917e-08	1	7	15	cell growth	BP	0.0230263	0.00122379	18.8156		GO:0005952	0.000720588	1	2	2	cAMP-dependent protein kinase complex	CC	0.00657895	0.000163172	40.3191		GO:0016757	0.00118716	0.999789	7	61	transferase activity, transferring glycosyl groups	MF	0.0230263	0.00497675	4.62678
GO:0031276	7.28671e-08	1	5	6	negative regulation of lateral pseudopodium assembly	BP	0.0164474	0.000489516	33.5992		GO:0015629	0.000870657	0.99983	8	75	actin cytoskeleton	CC	0.0263158	0.00611895	4.3007		GO:0008081	0.00119098	0.99991	4	18	phosphoric diester hydrolase activity	MF	0.0131579	0.00146855	8.9598
GO:0046777	8.9458e-08	1	7	16	protein autophosphorylation	BP	0.0230263	0.00130538	17.6396		GO:0034045	0.00100249	0.999966	3	8	pre-autophagosomal structure membrane	CC	0.00986842	0.000652688	15.1197		GO:0003924	0.00127016	0.999647	11	140	GTPase activity	MF	0.0361842	0.011422	3.16793
GO:0042244	1.15506e-07	1	5	6	spore wall assembly	BP	0.0164474	0.000489516	33.5992		GO:0045179	0.00106383	1	2	2	apical cortex	CC	0.00657895	0.000163172	40.3191		GO:0003677	0.00143723	0.999442	18	306	DNA binding	MF	0.0592105	0.0249653	2.37171
GO:0046956	1.38007e-07	1	6	11	positive phototaxis	BP	0.0197368	0.000897446	21.9922		GO:0030670	0.00169674	0.999856	4	20	phagocytic vesicle membrane	CC	0.0131579	0.00163172	8.06382		GO:0004930	0.00144039	0.999829	5	32	G-protein coupled receptor activity	MF	0.0164474	0.00261075	6.29986
GO:0044671	1.46958e-07	1	6	11	sorocarp spore cell differentiation	BP	0.0197368	0.000897446	21.9922		GO:0034274	0.0020951	0.999981	2	3	Atg12-Atg5-Atg16 complex	CC	0.00657895	0.000244758	26.8794		GO:0016791	0.00144684	0.999778	6	47	phosphatase activity	MF	0.0197368	0.00383454	5.14712
GO:0007163	1.52847e-07	1	7	17	establishment or maintenance of cell polarity	BP	0.0230263	0.00138696	16.602		GO:0019005	0.00211513	0.999981	2	3	SCF ubiquitin ligase complex	CC	0.00657895	0.000244758	26.8794		GO:0046983	0.00145693	0.999941	3	9	protein dimerization activity	MF	0.00986842	0.000734274	13.4397
GO:0031150	2.73338e-07	1	5	7	sorocarp stalk development	BP	0.0164474	0.000571102	28.7993		GO:0097204	0.00268606	0.999973	2	3	phagocytic cup base	CC	0.00657895	0.000244758	26.8794		GO:0004114	0.0020673	0.999982	2	3	3',5'-cyclic-nucleotide phosphodiesterase activity	MF	0.00657895	0.000244758	26.8794
GO:0048102	2.75376e-07	1	5	7	autophagic cell death	BP	0.0164474	0.000571102	28.7993		GO:0010008	0.00357877	0.999467	5	39	endosome membrane	CC	0.0164474	0.00318186	5.16911		GO:0044212	0.00209675	0.999981	2	3	transcription regulatory region DNA binding	MF	0.00657895	0.000244758	26.8794
GO:0031157	6.43355e-07	1	5	8	regulation of aggregate size involved in sorocarp development	BP	0.0164474	0.000652688	25.1994		GO:0031932	0.00405503	0.999928	2	4	TORC2 complex	CC	0.00657895	0.000326344	20.1595		GO:0015269	0.00211239	0.999981	2	3	calcium-activated potassium channel activity	MF	0.00657895	0.000244758	26.8794
GO:0016236	7.18514e-07	1	5	8	macroautophagy	BP	0.0164474	0.000652688	25.1994		GO:0005776	0.00414203	0.999925	2	4	autophagic vacuole	CC	0.00657895	0.000326344	20.1595		GO:0004016	0.0021181	0.999981	2	3	adenylate cyclase activity	MF	0.00657895	0.000244758	26.8794
GO:0006971	9.63483e-07	1	6	14	hypotonic response	BP	0.0197368	0.0011422	17.2796		GO:0008076	0.00443052	0.999917	2	4	voltage-gated potassium channel complex	CC	0.00657895	0.000326344	20.1595		GO:0016314	0.00215938	0.99998	2	3	phosphatidylinositol-3,4,5-trisphosphate 3-phosphatase activity	MF	0.00657895	0.000244758	26.8794
GO:0043547	2.08737e-06	1	18	185	positive regulation of GTPase activity	BP	0.0592105	0.0150934	3.92294		GO:0034271	0.00450515	0.999915	2	4	phosphatidylinositol 3-kinase complex, class III, type I	CC	0.00657895	0.000326344	20.1595		GO:0008138	0.00242936	0.99977	4	22	protein tyrosine/serine/threonine phosphatase activity	MF	0.0131579	0.00179489	7.33074
GO:0006198	2.31398e-06	1	4	5	cAMP catabolic process	BP	0.0131579	0.00040793	32.2553		GO:0034272	0.00450515	0.999915	2	4	phosphatidylinositol 3-kinase complex, class III, type II	CC	0.00657895	0.000326344	20.1595		GO:0004888	0.00393849	0.999566	4	25	transmembrane signaling receptor activity	MF	0.0131579	0.00203965	6.45105
GO:0018107	2.4473e-06	1	4	5	peptidyl-threonine phosphorylation	BP	0.0131579	0.00040793	32.2553		GO:0005826	0.00486184	0.999905	2	4	actomyosin contractile ring	CC	0.00657895	0.000326344	20.1595		GO:0004439	0.00401823	0.999929	2	4	phosphatidylinositol-4,5-bisphosphate 5-phosphatase activity	MF	0.00657895	0.000326344	20.1595
GO:0006897	2.62706e-06	1	9	45	endocytosis	BP	0.0296053	0.00367137	8.06382		GO:0045335	0.00495157	0.997892	17	318	phagocytic vesicle	CC	0.0559211	0.0259444	2.15542		GO:0005544	0.00406977	0.999927	2	4	calcium-dependent phospholipid binding	MF	0.00657895	0.000326344	20.1595
GO:0007264	5.45772e-06	0.999999	18	197	small GTPase mediated signal transduction	BP	0.0592105	0.0160724	3.68398		GO:0048471	0.00577036	0.999571	3	14	perinuclear region of cytoplasm	CC	0.00986842	0.0011422	8.6398		GO:0030276	0.00408778	0.999927	2	4	clathrin binding	MF	0.00657895	0.000326344	20.1595
GO:0031284	6.7129e-06	1	4	6	positive regulation of guanylate cyclase activity	BP	0.0131579	0.000489516	26.8794		GO:0005794	0.00602334	0.998364	8	102	Golgi apparatus	CC	0.0263158	0.00832178	3.16228		GO:0005547	0.00416389	0.999925	2	4	phosphatidylinositol-3,4,5-trisphosphate binding	MF	0.00657895	0.000326344	20.1595
GO:0032148	6.95382e-06	1	4	6	activation of protein kinase B activity	BP	0.0131579	0.000489516	26.8794		GO:0030136	0.00664149	0.999823	2	5	clathrin-coated vesicle	CC	0.00657895	0.00040793	16.1276		GO:0005249	0.00443052	0.999917	2	4	voltage-gated potassium channel activity	MF	0.00657895	0.000326344	20.1595
GO:0009190	7.07353e-06	1	4	6	cyclic nucleotide biosynthetic process	BP	0.0131579	0.000489516	26.8794		GO:0030863	0.00680246	0.999816	2	5	cortical cytoskeleton	CC	0.00657895	0.00040793	16.1276		GO:0008519	0.00650237	0.999828	2	5	ammonium transmembrane transporter activity	MF	0.00657895	0.00040793	16.1276
GO:0016337	7.13342e-06	1	6	19	single organismal cell-cell adhesion	BP	0.0197368	0.00155013	12.7323		GO:0005887	0.00720194	0.998718	5	46	integral component of plasma membrane	CC	0.0164474	0.00375296	4.38251		GO:0019776	0.00655859	0.999826	2	5	Atg8 ligase activity	MF	0.00657895	0.00040793	16.1276
GO:0031037	7.17311e-06	1	4	6	myosin II filament disassembly	BP	0.0131579	0.000489516	26.8794		GO:0005576	0.0074096	0.99739	11	175	extracellular region	CC	0.0361842	0.0142776	2.53434		GO:0004965	0.00677333	0.999459	3	15	G-protein coupled GABA receptor activity	MF	0.00986842	0.00122379	8.06382
GO:1903669	7.2047e-06	1	4	6	positive regulation of chemorepellent activity	BP	0.0131579	0.000489516	26.8794		GO:0005905	0.00799584	0.999315	3	16	coated pit	CC	0.00986842	0.00130538	7.55983		GO:0008168	0.00769083	0.997818	8	107	methyltransferase activity	MF	0.0263158	0.00872971	3.01451
GO:0009847	7.39587e-06	1	4	6	spore germination	BP	0.0131579	0.000489516	26.8794		GO:0030175	0.0095921	0.999114	3	17	filopodium	CC	0.00986842	0.00138696	7.11513		GO:0004842	0.00771699	0.998301	6	65	ubiquitin-protein transferase activity	MF	0.0197368	0.00530309	3.72176
GO:0031000	7.45186e-06	1	4	6	response to caffeine	BP	0.0131579	0.000489516	26.8794		GO:0009986	0.00963749	0.999108	3	17	cell surface	CC	0.00986842	0.00138696	7.11513		GO:0000146	0.00783719	0.999772	2	5	microfilament motor activity	MF	0.00657895	0.00040793	16.1276
GO:0007041	8.0583e-06	1	4	6	lysosomal transport	BP	0.0131579	0.000489516	26.8794		GO:0005783	0.00966534	0.996665	10	158	endoplasmic reticulum	CC	0.0328947	0.0128906	2.55184		GO:0018024	0.00987844	0.999648	2	6	histone-lysine N-methyltransferase activity	MF	0.00657895	0.000489516	13.4397
GO:0007265	8.55515e-06	1	5	12	Ras protein signal transduction	BP	0.0164474	0.000979032	16.7996		GO:0031902	0.00986149	0.99908	3	17	late endosome membrane	CC	0.00986842	0.00138696	7.11513		GO:0008601	0.0100727	0.999637	2	6	protein phosphatase type 2A regulator activity	MF	0.00657895	0.000489516	13.4397
GO:0006914	9.60553e-06	0.999999	6	20	autophagy	BP	0.0197368	0.00163172	12.0957		GO:0097203	0.0100547	0.999638	2	6	phagocytic cup lip	CC	0.00657895	0.000489516	13.4397		GO:0005509	0.0141542	0.99594	7	96	calcium ion binding	MF	0.0230263	0.00783226	2.93993
GO:0016568	1.04091e-05	0.999999	7	30	chromatin modification	BP	0.0230263	0.00244758	9.40779		GO:0005667	0.0100903	0.999636	2	6	transcription factor complex	CC	0.00657895	0.000489516	13.4397		GO:0001646	0.0173188	0.999091	2	8	cAMP receptor activity	MF	0.00657895	0.000652688	10.0798
GO:0043520	1.3545e-05	1	5	13	regulation of myosin II filament assembly	BP	0.0164474	0.00106062	15.5073		GO:0031461	0.0101443	0.999633	2	6	cullin-RING ubiquitin ligase complex	CC	0.00657895	0.000489516	13.4397		GO:0016772	0.0178401	0.997871	3	21	transferase activity, transferring phosphorus-containing groups	MF	0.00986842	0.00171331	5.75987
GO:0030010	1.47166e-05	0.999999	5	13	establishment of cell polarity	BP	0.0164474	0.00106062	15.5073		GO:0016023	0.0105126	0.999613	2	6	cytoplasmic membrane-bounded vesicle	CC	0.00657895	0.000489516	13.4397		GO:0008289	0.0201737	0.997467	3	22	lipid binding	MF	0.00986842	0.00179489	5.49806
GO:0043052	1.53764e-05	1	4	7	thermotaxis	BP	0.0131579	0.000571102	23.0395		GO:0031164	0.0129972	0.998638	3	19	contractile vacuolar membrane	CC	0.00986842	0.00155013	6.36617		GO:0005516	0.0206059	0.997392	3	22	calmodulin binding	MF	0.00986842	0.00179489	5.49806
GO:0008277	1.56822e-05	1	4	7	regulation of G-protein coupled receptor protein signaling pathway	BP	0.0131579	0.000571102	23.0395		GO:0005773	0.0134949	0.997814	4	35	vacuole	CC	0.0131579	0.00285551	4.60789		GO:0004784	0.0223057	0.998623	2	9	superoxide dismutase activity	MF	0.00657895	0.000734274	8.9598
GO:0034613	1.57433e-05	1	4	7	cellular protein localization	BP	0.0131579	0.000571102	23.0395		GO:0000159	0.0136116	0.999394	2	7	protein phosphatase type 2A complex	CC	0.00657895	0.000571102	11.5197		GO:0005546	0.0226869	0.998587	2	9	phosphatidylinositol-4,5-bisphosphate binding	MF	0.00657895	0.000734274	8.9598
GO:0001708	1.74837e-05	1	3	3	cell fate specification	BP	0.00986842	0.000244758	40.3191		GO:0030132	0.0175801	0.99907	2	8	clathrin coat of coated pit	CC	0.00657895	0.000652688	10.0798		GO:0005102	0.0256731	1	1	1	receptor binding	MF	0.00328947	8.1586e-05	40.3191
GO:0006972	1.85876e-05	0.999998	9	57	hyperosmotic response	BP	0.0296053	0.0046504	6.36617		GO:0012505	0.0178066	0.997877	3	21	endomembrane system	CC	0.00986842	0.00171331	5.75987		GO:0045499	0.0256731	1	1	1	chemorepellent activity	MF	0.00328947	8.1586e-05	40.3191
GO:0030819	1.96676e-05	1	3	3	positive regulation of cAMP biosynthetic process	BP	0.00986842	0.000244758	40.3191		GO:0005819	0.0183497	0.999007	2	8	spindle	CC	0.00657895	0.000652688	10.0798		GO:0001965	0.0257095	1	1	1	G-protein alpha-subunit binding	MF	0.00328947	8.1586e-05	40.3191
GO:0051017	2.04447e-05	0.999999	5	14	actin filament bundle assembly	BP	0.0164474	0.0011422	14.3997		GO:0005813	0.0248789	0.993874	5	62	centrosome	CC	0.0164474	0.00505833	3.25154		GO:0015293	0.025744	1	1	1	symporter activity	MF	0.00328947	8.1586e-05	40.3191
GO:0051272	2.08496e-05	1	3	3	positive regulation of cellular component movement	BP	0.00986842	0.000244758	40.3191		GO:0005881	0.0256788	1	1	1	cytoplasmic microtubule	CC	0.00328947	8.1586e-05	40.3191		GO:0004757	0.0258066	1	1	1	sepiapterin reductase activity	MF	0.00328947	8.1586e-05	40.3191
GO:0006995	2.13926e-05	0.999999	5	14	cellular response to nitrogen starvation	BP	0.0164474	0.0011422	14.3997		GO:0000792	0.0259566	1	1	1	heterochromatin	CC	0.00328947	8.1586e-05	40.3191		GO:0019900	0.0258494	1	1	1	kinase binding	MF	0.00328947	8.1586e-05	40.3191
GO:0048015	3.41316e-05	0.999998	5	15	phosphatidylinositol-mediated signaling	BP	0.0164474	0.00122379	13.4397		GO:0070685	0.0261651	1	1	1	macropinocytic cup	CC	0.00328947	8.1586e-05	40.3191		GO:0008066	0.0258953	1	1	1	glutamate receptor activity	MF	0.00328947	8.1586e-05	40.3191
GO:0030041	4.61718e-05	0.999995	7	37	actin filament polymerization	BP	0.0230263	0.00301868	7.62793		GO:0032144	0.0264211	1	1	1	4-aminobutyrate transaminase complex	CC	0.00328947	8.1586e-05	40.3191		GO:0008478	0.0259368	1	1	1	pyridoxal kinase activity	MF	0.00328947	8.1586e-05	40.3191
GO:0033298	4.9579e-05	0.999998	5	16	contractile vacuole organization	BP	0.0164474	0.00130538	12.5997		GO:0005912	0.0264338	1	1	1	adherens junction	CC	0.00328947	8.1586e-05	40.3191		GO:0042800	0.0259534	1	1	1	histone methyltransferase activity (H3-K4 specific)	MF	0.00328947	8.1586e-05	40.3191
GO:0031158	5.54939e-05	0.999999	4	9	negative regulation of aggregate size involved in sorocarp development	BP	0.0131579	0.000734274	17.9196		GO:0030125	0.0264421	1	1	1	clathrin vesicle coat	CC	0.00328947	8.1586e-05	40.3191		GO:0004373	0.0259611	1	1	1	glycogen (starch) synthase activity	MF	0.00328947	8.1586e-05	40.3191
GO:0048837	7.13925e-05	1	3	4	sorus development	BP	0.00986842	0.000326344	30.2393		GO:0019897	0.0266776	1	1	1	extrinsic component of plasma membrane	CC	0.00328947	8.1586e-05	40.3191		GO:0004357	0.026	1	1	1	glutamate-cysteine ligase activity	MF	0.00328947	8.1586e-05	40.3191
GO:0003382	7.22288e-05	1	3	4	epithelial cell morphogenesis	BP	0.00986842	0.000326344	30.2393		GO:0000242	0.027197	1	1	1	pericentriolar material	CC	0.00328947	8.1586e-05	40.3191		GO:0003876	0.0260644	1	1	1	AMP deaminase activity	MF	0.00328947	8.1586e-05	40.3191
GO:0031285	7.30796e-05	1	3	4	regulation of sorocarp stalk cell differentiation	BP	0.00986842	0.000326344	30.2393		GO:0005885	0.0275651	0.998053	2	10	Arp2/3 protein complex	CC	0.00657895	0.00081586	8.06382		GO:0030250	0.0260963	1	1	1	guanylate cyclase activator activity	MF	0.00328947	8.1586e-05	40.3191
GO:1902168	9.8935e-05	0.999997	4	10	response to catechin	BP	0.0131579	0.00081586	16.1276		GO:0031965	0.0276995	0.998039	2	10	nuclear membrane	CC	0.00657895	0.00081586	8.06382		GO:0001786	0.026125	1	1	1	phosphatidylserine binding	MF	0.00328947	8.1586e-05	40.3191
GO:0050766	0.000140012	0.999995	4	11	positive regulation of phagocytosis	BP	0.0131579	0.000897446	14.6615		GO:0051285	0.0282344	1	1	1	cell cortex of cell tip	CC	0.00328947	8.1586e-05	40.3191		GO:0010314	0.026125	1	1	1	phosphatidylinositol-5-phosphate binding	MF	0.00328947	8.1586e-05	40.3191
GO:0051495	0.000174997	0.999998	3	5	positive regulation of cytoskeleton organization	BP	0.00986842	0.00040793	24.1914		GO:0051286	0.0283166	1	1	1	cell tip	CC	0.00328947	8.1586e-05	40.3191		GO:0070273	0.026125	1	1	1	phosphatidylinositol-4-phosphate binding	MF	0.00328947	8.1586e-05	40.3191
GO:0045860	0.000178864	0.999998	3	5	positive regulation of protein kinase activity	BP	0.00986842	0.00040793	24.1914		GO:0005925	0.0287775	1	1	1	focal adhesion	CC	0.00328947	8.1586e-05	40.3191		GO:0004028	0.0261256	1	1	1	3-chloroallyl aldehyde dehydrogenase activity	MF	0.00328947	8.1586e-05	40.3191
GO:0010467	0.00018355	0.999998	3	5	gene expression	BP	0.00986842	0.00040793	24.1914		GO:0032982	0.03661	1	1	1	myosin filament	CC	0.00328947	8.1586e-05	40.3191		GO:0004030	0.0261256	1	1	1	aldehyde dehydrogenase [NAD(P)+] activity	MF	0.00328947	8.1586e-05	40.3191
GO:0006810	0.000198024	0.99992	26	454	transport	BP	0.0855263	0.0370401	2.30902		GO:0060187	0.0379262	0.993805	3	28	cell pole	CC	0.00986842	0.00228441	4.3199		GO:0004143	0.0261689	1	1	1	diacylglycerol kinase activity	MF	0.00328947	8.1586e-05	40.3191
GO:0006887	0.000233092	0.999969	7	47	exocytosis	BP	0.0230263	0.00383454	6.00497		GO:0032580	0.0468246	0.995405	2	13	Golgi cisterna membrane	CC	0.00657895	0.00106062	6.20294		GO:0032031	0.0262523	1	1	1	myosin I head/neck binding	MF	0.00328947	8.1586e-05	40.3191
GO:0007015	0.000253227	0.999981	5	22	actin filament organization	BP	0.0164474	0.00179489	9.16343													GO:0008117	0.0263281	1	1	1	sphinganine-1-phosphate aldolase activity	MF	0.00328947	8.1586e-05	40.3191
GO:0016311	0.000268849	0.99995	9	80	dephosphorylation	BP	0.0296053	0.00652688	4.5359													GO:0003867	0.0264211	1	1	1	4-aminobutyrate transaminase activity	MF	0.00328947	8.1586e-05	40.3191
GO:0010468	0.000286021	0.999977	5	23	regulation of gene expression	BP	0.0164474	0.00187648	8.76502													GO:0043621	0.0264217	1	1	1	protein self-association	MF	0.00328947	8.1586e-05	40.3191
GO:0036360	0.000359548	0.999993	3	6	sorocarp stalk morphogenesis	BP	0.00986842	0.000489516	20.1595													GO:0045294	0.0264338	1	1	1	alpha-catenin binding	MF	0.00328947	8.1586e-05	40.3191
GO:0000920	0.000388401	0.999992	3	6	cell separation after cytokinesis	BP	0.00986842	0.000489516	20.1595													GO:0032050	0.0264421	1	1	1	clathrin heavy chain binding	MF	0.00328947	8.1586e-05	40.3191
GO:0007346	0.00039321	0.999954	6	37	regulation of mitotic cell cycle	BP	0.0197368	0.00301868	6.53823													GO:0003980	0.0264555	1	1	1	UDP-glucose:glycoprotein glucosyltransferase activity	MF	0.00328947	8.1586e-05	40.3191
GO:0042981	0.000399665	0.999953	6	37	regulation of apoptotic process	BP	0.0197368	0.00301868	6.53823													GO:0070012	0.0266098	1	1	1	oligopeptidase activity	MF	0.00328947	8.1586e-05	40.3191
GO:0000165	0.000404229	0.999978	4	14	MAPK cascade	BP	0.0131579	0.0011422	11.5197													GO:0031682	0.0266156	1	1	1	G-protein gamma-subunit binding	MF	0.00328947	8.1586e-05	40.3191
GO:0000160	0.000456707	0.999959	5	25	phosphorelay signal transduction system	BP	0.0164474	0.00203965	8.06382													GO:0008603	0.0266565	1	1	1	cAMP-dependent protein kinase regulator activity	MF	0.00328947	8.1586e-05	40.3191
GO:0035335	0.000460124	0.999945	6	38	peptidyl-tyrosine dephosphorylation	BP	0.0197368	0.00310027	6.36617													GO:0033919	0.0269477	1	1	1	glucan 1,3-alpha-glucosidase activity	MF	0.00328947	8.1586e-05	40.3191
GO:0006970	0.000540642	0.999968	4	15	response to osmotic stress	BP	0.0131579	0.00122379	10.7518													GO:0090599	0.0269477	1	1	1	alpha-glucosidase activity	MF	0.00328947	8.1586e-05	40.3191
GO:0032147	0.000551973	0.999949	5	26	activation of protein kinase activity	BP	0.0164474	0.00212124	7.75367													GO:0070402	0.0270875	1	1	1	NADPH binding	MF	0.00328947	8.1586e-05	40.3191
GO:0000422	0.000552432	0.999967	4	15	mitochondrion degradation	BP	0.0131579	0.00122379	10.7518													GO:0004512	0.0270914	1	1	1	inositol-3-phosphate synthase activity	MF	0.00328947	8.1586e-05	40.3191
GO:0015031	0.000580753	0.999815	15	213	protein transport	BP	0.0493421	0.0173778	2.83937													GO:0047499	0.0271106	1	1	1	calcium-independent phospholipase A2 activity	MF	0.00328947	8.1586e-05	40.3191
GO:0034047	0.000620016	0.999983	3	7	regulation of protein phosphatase type 2A activity	BP	0.00986842	0.000571102	17.2796													GO:0008083	0.0271848	1	1	1	growth factor activity	MF	0.00328947	8.1586e-05	40.3191
GO:0031286	0.000678796	1	2	2	negative regulation of sorocarp stalk cell differentiation	BP	0.00657895	0.000163172	40.3191													GO:0004679	0.0272314	1	1	1	AMP-activated protein kinase activity	MF	0.00328947	8.1586e-05	40.3191
GO:1902610	0.000681012	1	2	2	response to N-phenylthiourea	BP	0.00657895	0.000163172	40.3191													GO:0004435	0.0272869	1	1	1	phosphatidylinositol phospholipase C activity	MF	0.00328947	8.1586e-05	40.3191
GO:0044656	0.000682803	1	2	2	regulation of post-lysosomal vacuole size	BP	0.00657895	0.000163172	40.3191													GO:0031151	0.0274559	1	1	1	histone methyltransferase activity (H3-K79 specific)	MF	0.00328947	8.1586e-05	40.3191
GO:0001932	0.000686983	1	2	2	regulation of protein phosphorylation	BP	0.00657895	0.000163172	40.3191													GO:0017034	0.0274584	1	1	1	Rap guanyl-nucleotide exchange factor activity	MF	0.00328947	8.1586e-05	40.3191
GO:0030828	0.00069336	1	2	2	positive regulation of cGMP biosynthetic process	BP	0.00657895	0.000163172	40.3191													GO:0003886	0.0274686	1	1	1	DNA (cytosine-5-)-methyltransferase activity	MF	0.00328947	8.1586e-05	40.3191
GO:0006182	0.000694352	1	2	2	cGMP biosynthetic process	BP	0.00657895	0.000163172	40.3191													GO:0004567	0.0274939	1	1	1	beta-mannosidase activity	MF	0.00328947	8.1586e-05	40.3191
GO:0031033	0.000694352	1	2	2	myosin filament organization	BP	0.00657895	0.000163172	40.3191													GO:0019778	0.0275648	1	1	1	Atg12 activating enzyme activity	MF	0.00328947	8.1586e-05	40.3191
GO:0046579	0.00069615	1	2	2	positive regulation of Ras protein signal transduction	BP	0.00657895	0.000163172	40.3191													GO:0019779	0.0275648	1	1	1	Atg8 activating enzyme activity	MF	0.00328947	8.1586e-05	40.3191
GO:0061245	0.000699319	1	2	2	establishment or maintenance of bipolar cell polarity	BP	0.00657895	0.000163172	40.3191													GO:0019787	0.0275648	1	1	1	ubiquitin-like protein transferase activity	MF	0.00328947	8.1586e-05	40.3191
GO:0043937	0.000702827	1	2	2	regulation of sporulation	BP	0.00657895	0.000163172	40.3191													GO:0004362	0.0275838	1	1	1	glutathione-disulfide reductase activity	MF	0.00328947	8.1586e-05	40.3191
GO:0030308	0.000711568	1	2	2	negative regulation of cell growth	BP	0.00657895	0.000163172	40.3191													GO:0048365	0.0282479	0.997979	2	10	Rac GTPase binding	MF	0.00657895	0.00081586	8.06382
GO:0031275	0.000714407	1	2	2	regulation of lateral pseudopodium assembly	BP	0.00657895	0.000163172	40.3191													GO:0016760	0.0287116	1	1	1	cellulose synthase (UDP-forming) activity	MF	0.00328947	8.1586e-05	40.3191
GO:0031272	0.000724346	1	2	2	regulation of pseudopodium assembly	BP	0.00657895	0.000163172	40.3191													GO:0000224	0.0287494	1	1	1	peptide-N4-(N-acetyl-beta-glucosaminyl)asparagine amidase activity	MF	0.00328947	8.1586e-05	40.3191
GO:0000082	0.000731026	1	2	2	G1/S transition of mitotic cell cycle	BP	0.00657895	0.000163172	40.3191													GO:0003810	0.0287494	1	1	1	protein-glutamine gamma-glutamyltransferase activity	MF	0.00328947	8.1586e-05	40.3191
GO:0034727	0.000747703	1	2	2	piecemeal microautophagy of nucleus	BP	0.00657895	0.000163172	40.3191													GO:0008233	0.0339318	0.988318	7	115	peptidase activity	MF	0.0230263	0.00938239	2.4542
GO:0044805	0.000747703	1	2	2	late nucleophagy	BP	0.00657895	0.000163172	40.3191													GO:0005096	0.035318	0.988963	6	92	GTPase activator activity	MF	0.0197368	0.00750591	2.62951
GO:0043406	0.000748243	1	2	2	positive regulation of MAP kinase activity	BP	0.00657895	0.000163172	40.3191													GO:0030554	0.03661	1	1	1	adenyl nucleotide binding	MF	0.00328947	8.1586e-05	40.3191
GO:0045921	0.000751806	1	2	2	positive regulation of exocytosis	BP	0.00657895	0.000163172	40.3191													GO:0071889	0.03661	1	1	1	14-3-3 protein binding	MF	0.00328947	8.1586e-05	40.3191
GO:2000249	0.000751806	1	2	2	regulation of actin cytoskeleton reorganization	BP	0.00657895	0.000163172	40.3191													GO:0004709	0.0391915	0.996549	2	12	MAP kinase kinase kinase activity	MF	0.00657895	0.000979032	6.71985
GO:0009617	0.000904814	0.999847	7	59	response to bacterium	BP	0.0230263	0.00481358	4.78362													GO:0004252	0.0455576	0.991963	3	30	serine-type endopeptidase activity	MF	0.00986842	0.00244758	4.03191
GO:0046578	0.00092886	0.999969	3	8	regulation of Ras protein signal transduction	BP	0.00986842	0.000652688	15.1197													GO:0005522	0.046279	0.995487	2	13	profilin binding	MF	0.00657895	0.00106062	6.20294
GO:0045324	0.000959688	0.999968	3	8	late endosome to vacuole transport	BP	0.00986842	0.000652688	15.1197													GO:0016829	0.0481893	0.985761	5	74	lyase activity	MF	0.0164474	0.00603737	2.72426
GO:0034461	0.000974629	1	2	2	uropod retraction	BP	0.00657895	0.000163172	40.3191													GO:0008236	0.0482388	0.991277	3	31	serine-type peptidase activity	MF	0.00986842	0.00252917	3.90185
GO:0006470	0.00100196	0.999858	6	44	protein dephosphorylation	BP	0.0197368	0.00358979	5.49806
GO:0006511	0.00102689	0.999822	7	60	ubiquitin-dependent protein catabolic process	BP	0.0230263	0.00489516	4.70389
GO:0044351	0.00105901	0.999337	80	2174	macropinocytosis	BP	0.263158	0.177368	1.48368
GO:0051726	0.00120574	0.999909	4	18	regulation of cell cycle	BP	0.0131579	0.00146855	8.9598
GO:0031098	0.00127469	0.999854	5	31	stress-activated protein kinase signaling cascade	BP	0.0164474	0.00252917	6.50308
GO:0045859	0.00139827	0.999944	3	9	regulation of protein kinase activity	BP	0.00986842	0.000734274	13.4397
GO:0006357	0.00142513	0.999782	6	47	regulation of transcription from RNA polymerase II promoter	BP	0.0197368	0.00383454	5.14712
GO:0042331	0.00145755	0.999827	5	32	phototaxis	BP	0.0164474	0.00261075	6.29986
GO:0023014	0.00168468	0.999733	6	48	signal transduction by phosphorylation	BP	0.0197368	0.00391613	5.03988
GO:0007049	0.00201314	0.999547	8	86	cell cycle	BP	0.0263158	0.0070164	3.75061
GO:1901261	0.00202575	0.999982	2	3	regulation of sorocarp spore cell differentiation	BP	0.00657895	0.000244758	26.8794
GO:0072583	0.00202863	0.999982	2	3	clathrin-mediated endocytosis	BP	0.00657895	0.000244758	26.8794
GO:0051490	0.00203593	0.999982	2	3	negative regulation of filopodium assembly	BP	0.00657895	0.000244758	26.8794
GO:0051093	0.00203669	0.999982	2	3	negative regulation of developmental process	BP	0.00657895	0.000244758	26.8794
GO:0007588	0.00204356	0.999982	2	3	excretion	BP	0.00657895	0.000244758	26.8794
GO:0048268	0.0020605	0.999982	2	3	clathrin coat assembly	BP	0.00657895	0.000244758	26.8794
GO:0050793	0.00209344	0.999981	2	3	regulation of developmental process	BP	0.00657895	0.000244758	26.8794
GO:0050896	0.00209383	0.999981	2	3	response to stimulus	BP	0.00657895	0.000244758	26.8794
GO:0061118	0.0020994	0.999981	2	3	regulation of positive chemotaxis to cAMP	BP	0.00657895	0.000244758	26.8794
GO:0006171	0.0021181	0.999981	2	3	cAMP biosynthetic process	BP	0.00657895	0.000244758	26.8794
GO:0032956	0.00214072	0.999981	2	3	regulation of actin cytoskeleton organization	BP	0.00657895	0.000244758	26.8794
GO:0016477	0.00214103	0.999805	4	21	cell migration	BP	0.0131579	0.00171331	7.67982
GO:0031929	0.00217904	0.99998	2	3	TOR signaling	BP	0.00657895	0.000244758	26.8794
GO:0006898	0.00225376	0.999979	2	3	receptor-mediated endocytosis	BP	0.00657895	0.000244758	26.8794
GO:0030244	0.00225565	0.999979	2	3	cellulose biosynthetic process	BP	0.00657895	0.000244758	26.8794
GO:0006801	0.00260539	0.999862	3	11	superoxide metabolic process	BP	0.00986842	0.000897446	10.9961
GO:0033275	0.00262169	0.999974	2	3	actin-myosin filament sliding	BP	0.00657895	0.000244758	26.8794
GO:0042554	0.00398703	0.99993	2	4	superoxide anion generation	BP	0.00657895	0.000326344	20.1595
GO:0051645	0.00398841	0.999929	2	4	Golgi localization	BP	0.00657895	0.000326344	20.1595
GO:0051764	0.00402182	0.999929	2	4	actin crosslink formation	BP	0.00657895	0.000326344	20.1595
GO:0050764	0.0040864	0.999927	2	4	regulation of phagocytosis	BP	0.00657895	0.000326344	20.1595
GO:0072657	0.00410583	0.999926	2	4	protein localization to membrane	BP	0.00657895	0.000326344	20.1595
GO:0050919	0.00415547	0.999925	2	4	negative chemotaxis	BP	0.00657895	0.000326344	20.1595
GO:0072718	0.00420937	0.999923	2	4	response to cisplatin	BP	0.00657895	0.000326344	20.1595
GO:0016197	0.00453647	0.999695	3	13	endosomal transport	BP	0.00986842	0.00106062	9.3044
GO:0031153	0.00459226	0.99969	3	13	slug development involved in sorocarp development	BP	0.00986842	0.00106062	9.3044
GO:0046847	0.00466824	0.999683	3	13	filopodium assembly	BP	0.00986842	0.00106062	9.3044
GO:0044804	0.00534914	0.999613	3	14	nucleophagy	BP	0.00986842	0.0011422	8.6398
GO:0050765	0.00565782	0.999582	3	14	negative regulation of phagocytosis	BP	0.00986842	0.0011422	8.6398
GO:0008064	0.0064924	0.999829	2	5	regulation of actin polymerization or depolymerization	BP	0.00657895	0.00040793	16.1276
GO:0015696	0.00650237	0.999828	2	5	ammonium transport	BP	0.00657895	0.00040793	16.1276
GO:0072488	0.00650237	0.999828	2	5	ammonium transmembrane transport	BP	0.00657895	0.00040793	16.1276
GO:0051270	0.00658613	0.999825	2	5	regulation of cellular component movement	BP	0.00657895	0.00040793	16.1276
GO:0009306	0.0066026	0.999478	3	15	protein secretion	BP	0.00986842	0.00122379	8.06382
GO:0006911	0.0067507	0.999818	2	5	phagocytosis, engulfment	BP	0.00657895	0.00040793	16.1276
GO:0007040	0.00677694	0.999817	2	5	lysosome organization	BP	0.00657895	0.00040793	16.1276
GO:0046069	0.00679456	0.999817	2	5	cGMP catabolic process	BP	0.00657895	0.00040793	16.1276
GO:0006979	0.00681382	0.999109	4	29	response to oxidative stress	BP	0.0131579	0.00236599	5.56125
GO:0006874	0.00696552	0.999809	2	5	cellular calcium ion homeostasis	BP	0.00657895	0.00040793	16.1276
GO:0018108	0.00800201	0.999314	3	16	peptidyl-tyrosine phosphorylation	BP	0.00986842	0.00130538	7.55983
GO:0016042	0.00805181	0.999309	3	16	lipid catabolic process	BP	0.00986842	0.00130538	7.55983
GO:0042787	0.00817531	0.999294	3	16	protein ubiquitination involved in ubiquitin-dependent protein catabolic process	BP	0.00986842	0.00130538	7.55983
GO:0006623	0.00833496	0.999275	3	16	protein targeting to vacuole	BP	0.00986842	0.00130538	7.55983
GO:0051642	0.00957275	0.999664	2	6	centrosome localization	BP	0.00657895	0.000489516	13.4397
GO:0007032	0.00961215	0.999662	2	6	endosome organization	BP	0.00657895	0.000489516	13.4397
GO:0045184	0.00964964	0.99966	2	6	establishment of protein localization	BP	0.00657895	0.000489516	13.4397
GO:0009267	0.00970726	0.999657	2	6	cellular response to starvation	BP	0.00657895	0.000489516	13.4397
GO:0006501	0.00980767	0.999651	2	6	C-terminal protein lipidation	BP	0.00657895	0.000489516	13.4397
GO:0042593	0.00985239	0.999649	2	6	glucose homeostasis	BP	0.00657895	0.000489516	13.4397
GO:0051707	0.00994108	0.999644	2	6	response to other organism	BP	0.00657895	0.000489516	13.4397
GO:0016570	0.00994403	0.999644	2	6	histone modification	BP	0.00657895	0.000489516	13.4397
GO:0005977	0.0101396	0.999633	2	6	glycogen metabolic process	BP	0.00657895	0.000489516	13.4397
GO:0006536	0.0101956	0.99963	2	6	glutamate metabolic process	BP	0.00657895	0.000489516	13.4397
GO:0016339	0.0102464	0.999627	2	6	calcium-dependent cell-cell adhesion via plasma membrane cell adhesion molecules	BP	0.00657895	0.000489516	13.4397
GO:0032259	0.0127732	0.996029	8	117	methylation	BP	0.0263158	0.00954557	2.75686
GO:0046855	0.0135536	0.999398	2	7	inositol phosphate dephosphorylation	BP	0.00657895	0.000571102	11.5197
GO:0046856	0.0137837	0.999382	2	7	phosphatidylinositol dephosphorylation	BP	0.00657895	0.000571102	11.5197
GO:0043949	0.0138308	0.999379	2	7	regulation of cAMP-mediated signaling	BP	0.00657895	0.000571102	11.5197
GO:0071805	0.0141434	0.999357	2	7	potassium ion transmembrane transport	BP	0.00657895	0.000571102	11.5197
GO:0019953	0.0147538	0.997541	4	36	sexual reproduction	BP	0.0131579	0.0029371	4.4799
GO:0007155	0.016282	0.996419	5	56	cell adhesion	BP	0.0164474	0.00456882	3.59992
GO:0043087	0.0181404	0.996773	4	38	regulation of GTPase activity	BP	0.0131579	0.00310027	4.24411
GO:0006997	0.0182093	0.999018	2	8	nucleus organization	BP	0.00657895	0.000652688	10.0798
GO:0006813	0.0185211	0.998992	2	8	potassium ion transport	BP	0.00657895	0.000652688	10.0798
GO:0061025	0.0185752	0.998988	2	8	membrane fusion	BP	0.00657895	0.000652688	10.0798
GO:0007166	0.0195455	0.997575	3	22	cell surface receptor signaling pathway	BP	0.00986842	0.00179489	5.49806
GO:0008283	0.0222469	0.998629	2	9	cell proliferation	BP	0.00657895	0.000734274	8.9598
GO:0007005	0.0223909	0.998615	2	9	mitochondrion organization	BP	0.00657895	0.000734274	8.9598
GO:0010506	0.0225249	0.998602	2	9	regulation of autophagy	BP	0.00657895	0.000734274	8.9598
GO:0046854	0.02275	0.996997	3	23	phosphatidylinositol phosphorylation	BP	0.00986842	0.00187648	5.25901
GO:0051301	0.0244475	0.994007	5	62	cell division	BP	0.0164474	0.00505833	3.25154
GO:0031684	0.0257095	1	1	1	heterotrimeric G-protein complex cycle	BP	0.00328947	8.1586e-05	40.3191
GO:0046058	0.0257363	1	1	1	cAMP metabolic process	BP	0.00328947	8.1586e-05	40.3191
GO:0051279	0.0257363	1	1	1	regulation of release of sequestered calcium ion into cytosol	BP	0.00328947	8.1586e-05	40.3191
GO:0051281	0.0257363	1	1	1	positive regulation of release of sequestered calcium ion into cytosol	BP	0.00328947	8.1586e-05	40.3191
GO:0042559	0.0258066	1	1	1	pteridine-containing compound biosynthetic process	BP	0.00328947	8.1586e-05	40.3191
GO:0009299	0.0258321	1	1	1	mRNA transcription	BP	0.00328947	8.1586e-05	40.3191
GO:0043552	0.0258494	1	1	1	positive regulation of phosphatidylinositol 3-kinase activity	BP	0.00328947	8.1586e-05	40.3191
GO:0046586	0.0258494	1	1	1	regulation of calcium-dependent cell-cell adhesion	BP	0.00328947	8.1586e-05	40.3191
GO:0050927	0.0258494	1	1	1	positive regulation of positive chemotaxis	BP	0.00328947	8.1586e-05	40.3191
GO:0031287	0.0258883	1	1	1	positive regulation of sorocarp stalk cell differentiation	BP	0.00328947	8.1586e-05	40.3191
GO:1900370	0.025917	1	1	1	positive regulation of RNA interference	BP	0.00328947	8.1586e-05	40.3191
GO:0031319	0.0259279	1	1	1	detection of cAMP	BP	0.00328947	8.1586e-05	40.3191
GO:0040040	0.0259349	1	1	1	thermosensory behavior	BP	0.00328947	8.1586e-05	40.3191
GO:0060359	0.0259349	1	1	1	response to ammonium ion	BP	0.00328947	8.1586e-05	40.3191
GO:0009443	0.0259368	1	1	1	pyridoxal 5'-phosphate salvage	BP	0.00328947	8.1586e-05	40.3191
GO:0042816	0.0259368	1	1	1	vitamin B6 metabolic process	BP	0.00328947	8.1586e-05	40.3191
GO:0032880	0.0259387	1	1	1	regulation of protein localization	BP	0.00328947	8.1586e-05	40.3191
GO:0040029	0.0259534	1	1	1	regulation of gene expression, epigenetic	BP	0.00328947	8.1586e-05	40.3191
GO:0022408	0.0259815	1	1	1	negative regulation of cell-cell adhesion	BP	0.00328947	8.1586e-05	40.3191
GO:0071285	0.026	1	1	1	cellular response to lithium ion	BP	0.00328947	8.1586e-05	40.3191
GO:0043148	0.0260198	1	1	1	mitotic spindle stabilization	BP	0.00328947	8.1586e-05	40.3191
GO:1902774	0.0260198	1	1	1	late endosome to lysosome transport	BP	0.00328947	8.1586e-05	40.3191
GO:0009167	0.0260644	1	1	1	purine ribonucleoside monophosphate metabolic process	BP	0.00328947	8.1586e-05	40.3191
GO:0009168	0.0260644	1	1	1	purine ribonucleoside monophosphate biosynthetic process	BP	0.00328947	8.1586e-05	40.3191
GO:0090383	0.0260937	1	1	1	phagosome acidification	BP	0.00328947	8.1586e-05	40.3191
GO:0033674	0.0260963	1	1	1	positive regulation of kinase activity	BP	0.00328947	8.1586e-05	40.3191
GO:0019918	0.0261116	1	1	1	peptidyl-arginine methylation, to symmetrical-dimethyl arginine	BP	0.00328947	8.1586e-05	40.3191
GO:0035246	0.0261116	1	1	1	peptidyl-arginine N-methylation	BP	0.00328947	8.1586e-05	40.3191
GO:1900426	0.026125	1	1	1	positive regulation of defense response to bacterium	BP	0.00328947	8.1586e-05	40.3191
GO:0019505	0.0261358	1	1	1	resorcinol metabolic process	BP	0.00328947	8.1586e-05	40.3191
GO:0009372	0.0261479	1	1	1	quorum sensing	BP	0.00328947	8.1586e-05	40.3191
GO:0009968	0.0261594	1	1	1	negative regulation of signal transduction	BP	0.00328947	8.1586e-05	40.3191
GO:0043407	0.0261632	1	1	1	negative regulation of MAP kinase activity	BP	0.00328947	8.1586e-05	40.3191
GO:0033109	0.0261651	1	1	1	cortical actin cytoskeleton stabilization	BP	0.00328947	8.1586e-05	40.3191
GO:2000147	0.0261651	1	1	1	positive regulation of cell motility	BP	0.00328947	8.1586e-05	40.3191
GO:0007205	0.0261689	1	1	1	protein kinase C-activating G-protein coupled receptor signaling pathway	BP	0.00328947	8.1586e-05	40.3191
GO:0050926	0.0261689	1	1	1	regulation of positive chemotaxis	BP	0.00328947	8.1586e-05	40.3191
GO:0035304	0.0261912	1	1	1	regulation of protein dephosphorylation	BP	0.00328947	8.1586e-05	40.3191
GO:0045881	0.0263045	1	1	1	positive regulation of sporulation resulting in formation of a cellular spore	BP	0.00328947	8.1586e-05	40.3191
GO:0031399	0.0263141	1	1	1	regulation of protein modification process	BP	0.00328947	8.1586e-05	40.3191
GO:0043497	0.0263141	1	1	1	regulation of protein heterodimerization activity	BP	0.00328947	8.1586e-05	40.3191
GO:0030149	0.0263281	1	1	1	sphingolipid catabolic process	BP	0.00328947	8.1586e-05	40.3191
GO:0048208	0.0263357	1	1	1	COPII vesicle coating	BP	0.00328947	8.1586e-05	40.3191
GO:0072697	0.026379	1	1	1	protein localization to cell cortex	BP	0.00328947	8.1586e-05	40.3191
GO:0009448	0.0264211	1	1	1	gamma-aminobutyric acid metabolic process	BP	0.00328947	8.1586e-05	40.3191
GO:0030048	0.0264217	1	1	1	actin filament-based movement	BP	0.00328947	8.1586e-05	40.3191
GO:0043689	0.026423	1	1	1	cell-cell adhesion involved in flocculation	BP	0.00328947	8.1586e-05	40.3191
GO:0097359	0.0264555	1	1	1	UDP-glucosylation	BP	0.00328947	8.1586e-05	40.3191
GO:0051569	0.0265007	1	1	1	regulation of histone H3-K4 methylation	BP	0.00328947	8.1586e-05	40.3191
GO:0018209	0.0265792	1	1	1	peptidyl-serine modification	BP	0.00328947	8.1586e-05	40.3191
GO:0031038	0.0265792	1	1	1	myosin II filament organization	BP	0.00328947	8.1586e-05	40.3191
GO:0030826	0.0266156	1	1	1	regulation of cGMP biosynthetic process	BP	0.00328947	8.1586e-05	40.3191
GO:0072507	0.0266316	1	1	1	divalent inorganic cation homeostasis	BP	0.00328947	8.1586e-05	40.3191
GO:0030817	0.0266565	1	1	1	regulation of cAMP biosynthetic process	BP	0.00328947	8.1586e-05	40.3191
GO:1901355	0.0266827	1	1	1	response to rapamycin	BP	0.00328947	8.1586e-05	40.3191
GO:0045744	0.0267282	1	1	1	negative regulation of G-protein coupled receptor protein signaling pathway	BP	0.00328947	8.1586e-05	40.3191
GO:0014066	0.026743	1	1	1	regulation of phosphatidylinositol 3-kinase signaling	BP	0.00328947	8.1586e-05	40.3191
GO:0030818	0.026743	1	1	1	negative regulation of cAMP biosynthetic process	BP	0.00328947	8.1586e-05	40.3191
GO:0010043	0.0268218	1	1	1	response to zinc ion	BP	0.00328947	8.1586e-05	40.3191
GO:0050850	0.0268295	1	1	1	positive regulation of calcium-mediated signaling	BP	0.00328947	8.1586e-05	40.3191
GO:0032970	0.026843	1	1	1	regulation of actin filament-based process	BP	0.00328947	8.1586e-05	40.3191
GO:2000145	0.026843	1	1	1	regulation of cell motility	BP	0.00328947	8.1586e-05	40.3191
GO:0007029	0.0268738	1	1	1	endoplasmic reticulum organization	BP	0.00328947	8.1586e-05	40.3191
GO:0001558	0.0268995	1	1	1	regulation of cell growth	BP	0.00328947	8.1586e-05	40.3191
GO:0043491	0.0268995	1	1	1	protein kinase B signaling	BP	0.00328947	8.1586e-05	40.3191
GO:0051491	0.0268995	1	1	1	positive regulation of filopodium assembly	BP	0.00328947	8.1586e-05	40.3191
GO:0090141	0.0270202	1	1	1	positive regulation of mitochondrial fission	BP	0.00328947	8.1586e-05	40.3191
GO:0010389	0.027058	1	1	1	regulation of G2/M transition of mitotic cell cycle	BP	0.00328947	8.1586e-05	40.3191
GO:0045786	0.027058	1	1	1	negative regulation of cell cycle	BP	0.00328947	8.1586e-05	40.3191
GO:0019369	0.0271106	1	1	1	arachidonic acid metabolic process	BP	0.00328947	8.1586e-05	40.3191
GO:0050918	0.0271106	1	1	1	positive chemotaxis	BP	0.00328947	8.1586e-05	40.3191
GO:0042173	0.0271183	1	1	1	regulation of sporulation resulting in formation of a cellular spore	BP	0.00328947	8.1586e-05	40.3191
GO:0048255	0.0271797	1	1	1	mRNA stabilization	BP	0.00328947	8.1586e-05	40.3191
GO:0031247	0.0271899	1	1	1	actin rod assembly	BP	0.00328947	8.1586e-05	40.3191
GO:0000280	0.0271989	1	1	1	nuclear division	BP	0.00328947	8.1586e-05	40.3191
GO:0000912	0.0271989	1	1	1	assembly of actomyosin apparatus involved in cytokinesis	BP	0.00328947	8.1586e-05	40.3191
GO:0032959	0.0272869	1	1	1	inositol trisphosphate biosynthetic process	BP	0.00328947	8.1586e-05	40.3191
GO:0030155	0.0272901	1	1	1	regulation of cell adhesion	BP	0.00328947	8.1586e-05	40.3191
GO:0046827	0.0272901	1	1	1	positive regulation of protein export from nucleus	BP	0.00328947	8.1586e-05	40.3191
GO:0034729	0.0274559	1	1	1	histone H3-K79 methylation	BP	0.00328947	8.1586e-05	40.3191
GO:0006306	0.0274686	1	1	1	DNA methylation	BP	0.00328947	8.1586e-05	40.3191
GO:0032776	0.0274686	1	1	1	DNA methylation on cytosine	BP	0.00328947	8.1586e-05	40.3191
GO:0090116	0.0274686	1	1	1	C-5 methylation of cytosine	BP	0.00328947	8.1586e-05	40.3191
GO:0046355	0.0274939	1	1	1	mannan catabolic process	BP	0.00328947	8.1586e-05	40.3191
GO:0019430	0.027561	0.998054	2	10	removal of superoxide radicals	BP	0.00657895	0.00081586	8.06382
GO:0009117	0.0276637	0.998043	2	10	nucleotide metabolic process	BP	0.00657895	0.00081586	8.06382
GO:0016567	0.02799	0.990753	7	110	protein ubiquitination	BP	0.0230263	0.00897446	2.56576
GO:0009991	0.0283166	1	1	1	response to extracellular stimulus	BP	0.00328947	8.1586e-05	40.3191
GO:0043521	0.0283166	1	1	1	regulation of myosin II filament disassembly	BP	0.00328947	8.1586e-05	40.3191
GO:0051126	0.0283166	1	1	1	negative regulation of actin nucleation	BP	0.00328947	8.1586e-05	40.3191
GO:0006517	0.0287494	1	1	1	protein deglycosylation	BP	0.00328947	8.1586e-05	40.3191
GO:0010590	0.0288711	1	1	1	regulation of cell separation after cytokinesis	BP	0.00328947	8.1586e-05	40.3191
GO:0035329	0.0288711	1	1	1	hippo signaling	BP	0.00328947	8.1586e-05	40.3191
GO:0051781	0.0288711	1	1	1	positive regulation of cell division	BP	0.00328947	8.1586e-05	40.3191
GO:0030837	0.0295476	0.997834	2	10	negative regulation of actin filament polymerization	BP	0.00657895	0.00081586	8.06382
GO:0009992	0.0331878	0.997366	2	11	cellular water homeostasis	BP	0.00657895	0.000897446	7.33074
GO:0045053	0.0333564	0.997345	2	11	protein retention in Golgi apparatus	BP	0.00657895	0.000897446	7.33074
GO:0019752	0.0335702	0.997319	2	11	carboxylic acid metabolic process	BP	0.00657895	0.000897446	7.33074
GO:0009612	0.03661	1	1	1	response to mechanical stimulus	BP	0.00328947	8.1586e-05	40.3191
GO:0030038	0.03661	1	1	1	contractile actin filament bundle assembly	BP	0.00328947	8.1586e-05	40.3191
GO:0031270	0.03661	1	1	1	pseudopodium retraction	BP	0.00328947	8.1586e-05	40.3191
GO:0060328	0.03661	1	1	1	cytoplasmic actin-based contraction involved in forward cell motility	BP	0.00328947	8.1586e-05	40.3191
GO:0030833	0.038624	0.996626	2	12	regulation of actin filament polymerization	BP	0.00657895	0.000979032	6.71985
GO:0030866	0.041133	0.996281	2	12	cortical actin cytoskeleton organization	BP	0.00657895	0.000979032	6.71985
GO:0035590	0.0447758	0.995712	2	13	purinergic nucleotide receptor signaling pathway	BP	0.00657895	0.00106062	6.20294
GO:0061136	0.0450672	0.995669	2	13	regulation of proteasomal protein catabolic process	BP	0.00657895	0.00106062	6.20294
GO:0000186	0.0453785	0.995623	2	13	activation of MAPKK activity	BP	0.00657895	0.00106062	6.20294
GO:0006629	0.0466479	0.981412	8	149	lipid metabolic process	BP	0.0263158	0.0121563	2.16478

## Sheet: Multi_only
accession	over represented pvalue	under represented pvalue	number in sample set	number in background(genome)	term	ontology	frequency over sample set (304 genes) = X	frequency over background (12257 genes) = Y	enrichment ( X / Y )		accession	over represented pvalue	under represented pvalue	number in sample set	number in background(genome)	term	ontology	frequency over sample set (304 genes) = X	frequency over background (12257 genes) = Y	enrichment ( X / Y )		accession	over represented pvalue	under represented pvalue	number in sample set	number in background(genome)	term	ontology	frequency over sample set (304 genes) = X	frequency over background (12257 genes) = Y	enrichment ( X / Y )
GO:0031154	0	1	11	76	culmination involved in sorocarp development	BP	0.00620054	0.139241	22.4562		GO:0031160	4.92886e-10	1	5	7	spore wall	CC	0.000571102	0.0632911	110.823		GO:0004871	0	1	11	73	signal transducer activity	MF	0.00595578	0.139241	23.3791
GO:0030435	4.8222e-22	1	17	74	sporulation resulting in formation of a cellular spore	BP	0.00603737	0.21519	35.643		GO:0005887	2.43395e-08	1	7	46	integral component of plasma membrane	CC	0.00375296	0.0886076	23.6101		GO:0042803	2.54721e-06	1	5	30	protein homodimerization activity	MF	0.00244758	0.0632911	25.8586
GO:0031152	6.2455e-18	1	17	127	aggregation involved in sorocarp development	BP	0.0103614	0.21519	20.7684		GO:0016020	2.31581e-06	0.999999	24	1284	membrane	CC	0.104756	0.303797	2.90004		GO:0005515	8.25987e-06	0.999999	10	250	protein binding	MF	0.0203965	0.126582	6.20608
GO:0030587	9.05458e-16	1	17	168	sorocarp development	BP	0.0137065	0.21519	15.6999		GO:0016021	3.37274e-06	0.999999	21	1023	integral component of membrane	CC	0.0834625	0.265823	3.18494		GO:0001646	2.33575e-05	1	3	8	cAMP receptor activity	MF	0.000652688	0.0379747	58.182
GO:0007275	6.35977e-11	1	10	76	multicellular organismal development	BP	0.00620054	0.126582	20.4147		GO:0009897	4.00338e-06	1	3	5	external side of plasma membrane	CC	0.00040793	0.0379747	93.0911		GO:0004673	7.97869e-05	0.999999	3	14	protein histidine kinase activity	MF	0.0011422	0.0379747	33.2468
GO:0007165	9.04257e-11	1	14	208	signal transduction	BP	0.0169699	0.177215	10.4429		GO:0005886	2.94117e-05	0.999996	9	237	plasma membrane	CC	0.0193359	0.113924	5.89184		GO:0004930	9.13546e-05	0.999996	4	32	G-protein coupled receptor activity	MF	0.00261075	0.0506329	19.394
GO:0009988	4.49784e-06	1	3	5	cell-cell recognition	BP	0.00040793	0.0379747	93.0911		GO:0031982	0.000682773	0.999975	3	25	vesicle	CC	0.00203965	0.0379747	18.6182		GO:0000155	0.000136789	0.999997	3	17	phosphorelay sensor kinase activity	MF	0.00138696	0.0379747	27.3797
GO:0042593	5.23229e-06	1	3	6	glucose homeostasis	BP	0.000489516	0.0379747	77.5759		GO:0005829	0.0067348	0.998551	6	247	cytosol	CC	0.0201518	0.0759494	3.76887		GO:0030552	0.000288039	0.999992	3	18	cAMP binding	MF	0.00146855	0.0379747	25.8586
GO:0031288	3.14531e-05	0.999998	5	56	sorocarp morphogenesis	BP	0.00456882	0.0632911	13.8528		GO:0005576	0.00690563	0.998761	5	175	extracellular region	CC	0.0142776	0.0632911	4.43291		GO:0016772	0.00031868	0.999991	3	21	transferase activity, transferring phosphorus-containing groups	MF	0.00171331	0.0379747	22.1646
GO:0007186	5.67847e-05	0.999997	5	59	G-protein coupled receptor signaling pathway	BP	0.00481358	0.0632911	13.1485		GO:0009358	0.0104418	1	1	1	polyphosphate kinase complex	CC	8.1586e-05	0.0126582	155.152		GO:0000156	0.000403549	0.999997	2	5	phosphorelay response regulator activity	MF	0.00040793	0.0253165	62.0608
GO:0032114	5.78653e-05	1	2	2	regulation of glucose-6-phosphatase activity	BP	0.000163172	0.0253165	155.152		GO:0031988	0.011443	0.999968	1	2	membrane-bounded vesicle	CC	0.000163172	0.0126582	77.5759		GO:0009927	0.000403549	0.999997	2	5	histidine phosphotransfer kinase activity	MF	0.00040793	0.0253165	62.0608
GO:0007157	7.77674e-05	1	2	2	heterophilic cell-cell adhesion via plasma membrane cell adhesion molecules	BP	0.000163172	0.0253165	155.152		GO:0031255	0.011519	0.999967	1	2	lateral part of motile cell	CC	0.000163172	0.0126582	77.5759		GO:0004888	0.000806396	0.999968	3	25	transmembrane signaling receptor activity	MF	0.00203965	0.0379747	18.6182
GO:0097656	7.77674e-05	1	2	2	cell-cell self recognition	BP	0.000163172	0.0253165	155.152		GO:0030133	0.0171018	0.999903	1	3	transport vesicle	CC	0.000244758	0.0126582	51.7173		GO:0003779	0.00139305	0.999829	5	124	actin binding	MF	0.0101167	0.0632911	6.25612
GO:0035590	9.68359e-05	0.999998	3	13	purinergic nucleotide receptor signaling pathway	BP	0.00106062	0.0379747	35.8043		GO:0030054	0.022858	0.999805	1	4	cell junction	CC	0.000326344	0.0126582	38.788		GO:0005509	0.00397935	0.999536	4	96	calcium ion binding	MF	0.00783226	0.0506329	6.46466
GO:0018106	9.77981e-05	0.999998	3	15	peptidyl-histidine phosphorylation	BP	0.00122379	0.0379747	31.0304		GO:0045180	0.0229435	0.999803	1	4	basal cortex	CC	0.000326344	0.0126582	38.788		GO:0005199	0.00572992	1	1	1	structural constituent of cell wall	MF	8.1586e-05	0.0126582	155.152
GO:0031148	0.000103125	1	2	3	DIF-1 biosynthetic process	BP	0.000244758	0.0253165	103.435		GO:0005826	0.023847	0.999787	1	4	actomyosin contractile ring	CC	0.000326344	0.0126582	38.788		GO:0031210	0.00573203	1	1	1	phosphatidylcholine binding	MF	8.1586e-05	0.0126582	155.152
GO:0031159	0.000110406	1	2	3	positive regulation of aggregate size involved in sorocarp development	BP	0.000244758	0.0253165	103.435		GO:0043020	0.0243996	0.999777	1	4	NADPH oxidase complex	CC	0.000326344	0.0126582	38.788		GO:0016917	0.00573282	1	1	1	GABA receptor activity	MF	8.1586e-05	0.0126582	155.152
GO:0016338	0.000121987	1	2	3	calcium-independent cell-cell adhesion via plasma membrane cell-adhesion molecules	BP	0.000244758	0.0253165	103.435		GO:0005938	0.0273438	0.99594	3	97	cell cortex	CC	0.00791385	0.0379747	4.79851		GO:0005034	0.00573287	1	1	1	osmosensor activity	MF	8.1586e-05	0.0126582	155.152
GO:0019933	0.000233525	0.999994	3	19	cAMP-mediated signaling	BP	0.00155013	0.0379747	24.4977		GO:0071944	0.0288416	0.999668	1	5	cell periphery	CC	0.00040793	0.0126582	31.0304		GO:0009784	0.00573297	1	1	1	transmembrane receptor histidine kinase activity	MF	8.1586e-05	0.0126582	155.152
GO:0031149	0.000277077	0.999993	3	19	sorocarp stalk cell differentiation	BP	0.00155013	0.0379747	24.4977		GO:0005622	0.0298489	0.990097	7	439	intracellular	CC	0.0358163	0.0886076	2.47395		GO:0043495	0.00573306	1	1	1	protein anchor	MF	8.1586e-05	0.0126582	155.152
GO:0007234	0.000403549	0.999997	2	5	osmosensory signaling via phosphorelay pathway	BP	0.00040793	0.0253165	62.0608		GO:0031932	0.0333418	0.999583	1	4	TORC2 complex	CC	0.000326344	0.0126582	38.788		GO:0005220	0.00581895	1	1	1	inositol 1,4,5-trisphosphate-sensitive calcium-release channel activity	MF	8.1586e-05	0.0126582	155.152
GO:0000160	0.000533182	0.999982	3	25	phosphorelay signal transduction system	BP	0.00203965	0.0379747	18.6182		GO:0016023	0.0365786	0.999442	1	6	cytoplasmic membrane-bounded vesicle	CC	0.000489516	0.0126582	25.8586		GO:0052621	0.00603092	1	1	1	diguanylate cyclase activity	MF	8.1586e-05	0.0126582	155.152
GO:0009190	0.000551179	0.999996	2	6	cyclic nucleotide biosynthetic process	BP	0.000489516	0.0253165	51.7173		GO:0031592	0.0370152	0.999451	1	5	centrosomal corona	CC	0.00040793	0.0126582	31.0304		GO:0009824	0.00885549	1	1	1	AMP dimethylallyltransferase activity	MF	8.1586e-05	0.0126582	155.152
GO:0009847	0.00056589	0.999995	2	6	spore germination	BP	0.000489516	0.0253165	51.7173		GO:0005763	0.0383764	0.999385	1	6	mitochondrial small ribosomal subunit	CC	0.000489516	0.0126582	25.8586		GO:0031545	0.010527	1	1	1	peptidyl-proline 4-dioxygenase activity	MF	8.1586e-05	0.0126582	155.152
GO:0007166	0.000591199	0.999979	3	22	cell surface receptor signaling pathway	BP	0.00179489	0.0379747	21.1571													GO:0005262	0.0120858	0.999964	1	2	calcium channel activity	MF	0.000163172	0.0126582	77.5759
GO:0043327	0.000951374	0.999926	4	65	chemotaxis to cAMP	BP	0.00530309	0.0506329	9.54781													GO:0016210	0.0126589	0.99996	1	2	naringenin-chalcone synthase activity	MF	0.000163172	0.0126582	77.5759
GO:0035176	0.00107199	0.999953	3	30	social behavior	BP	0.00244758	0.0379747	15.5152													GO:0046872	0.0152458	0.993938	12	872	metal ion binding	MF	0.071143	0.151899	2.13512
GO:0046578	0.00132516	0.999982	2	8	regulation of Ras protein signal transduction	BP	0.000652688	0.0253165	38.788													GO:0031434	0.0166681	0.999931	1	2	mitogen-activated protein kinase kinase binding	MF	0.000163172	0.0126582	77.5759
GO:0006979	0.00136318	0.999935	3	29	response to oxidative stress	BP	0.00236599	0.0379747	16.0502													GO:0008236	0.0169696	0.998977	2	31	serine-type peptidase activity	MF	0.00252917	0.0253165	10.0098
GO:0040011	0.00142344	0.99998	2	8	locomotion	BP	0.000652688	0.0253165	38.788													GO:0004252	0.0176095	0.998919	2	30	serine-type endopeptidase activity	MF	0.00244758	0.0253165	10.3435
GO:0030154	0.00151526	0.999924	3	35	cell differentiation	BP	0.00285551	0.0379747	13.2987													GO:0004096	0.0181524	0.999918	1	2	catalase activity	MF	0.000163172	0.0126582	77.5759
GO:0031158	0.00153193	0.999977	2	9	negative regulation of aggregate size involved in sorocarp development	BP	0.000734274	0.0253165	34.4782													GO:0004016	0.0186943	0.999884	1	3	adenylate cyclase activity	MF	0.000244758	0.0126582	51.7173
GO:0045595	0.00205306	0.999964	2	9	regulation of cell differentiation	BP	0.000734274	0.0253165	34.4782													GO:0017124	0.0192427	0.999908	1	2	SH3 domain binding	MF	0.000163172	0.0126582	77.5759
GO:0007190	0.00287359	0.999938	2	11	activation of adenylate cyclase activity	BP	0.000897446	0.0253165	28.2094													GO:0016175	0.0243996	0.999777	1	4	superoxide-generating NADPH oxidase activity	MF	0.000326344	0.0126582	38.788
GO:0031153	0.0032924	0.999921	2	13	slug development involved in sorocarp development	BP	0.00106062	0.0253165	23.8695													GO:0052381	0.0264311	0.999739	1	4	tRNA dimethylallyltransferase activity	MF	0.000326344	0.0126582	38.788
GO:0023014	0.00349166	0.999761	3	48	signal transduction by phosphorylation	BP	0.00391613	0.0379747	9.69699													GO:0016301	0.0267033	0.992217	6	336	kinase activity	MF	0.0274129	0.0759494	2.77057
GO:0043520	0.00375022	0.999904	2	13	regulation of myosin II filament assembly	BP	0.00106062	0.0253165	23.8695													GO:0005524	0.0289013	0.987856	11	857	ATP binding	MF	0.0699192	0.139241	1.99145
GO:0006970	0.00494893	0.999851	2	15	response to osmotic stress	BP	0.00122379	0.0253165	20.6869													GO:0004161	0.0297508	0.999668	1	4	dimethylallyltranstransferase activity	MF	0.000326344	0.0126582	38.788
GO:0030104	0.00573287	1	1	1	water homeostasis	BP	8.1586e-05	0.0126582	155.152													GO:0008976	0.0300946	0.99966	1	4	polyphosphate kinase activity	MF	0.000326344	0.0126582	38.788
GO:2000481	0.00573287	1	1	1	positive regulation of cAMP-dependent protein kinase activity	BP	8.1586e-05	0.0126582	155.152													GO:0016849	0.030497	0.999628	1	5	phosphorus-oxygen lyase activity	MF	0.00040793	0.0126582	31.0304
GO:0050921	0.005733	1	1	1	positive regulation of chemotaxis	BP	8.1586e-05	0.0126582	155.152													GO:0000166	0.0349445	0.983814	13	1107	nucleotide binding	MF	0.0903157	0.164557	1.82202
GO:0007016	0.00573306	1	1	1	cytoskeletal anchoring at plasma membrane	BP	8.1586e-05	0.0126582	155.152													GO:0046982	0.0358297	0.996744	2	41	protein heterodimerization activity	MF	0.00334503	0.0253165	7.56839
GO:0007389	0.0057426	1	1	1	pattern specification process	BP	8.1586e-05	0.0126582	155.152													GO:0015085	0.03699	0.999429	1	6	calcium ion transmembrane transporter activity	MF	0.000489516	0.0126582	25.8586
GO:0001709	0.00575	1	1	1	cell fate determination	BP	8.1586e-05	0.0126582	155.152													GO:0017016	0.0386437	0.999401	1	5	Ras GTPase binding	MF	0.00040793	0.0126582	31.0304
GO:0051639	0.00580222	1	1	1	actin filament network formation	BP	8.1586e-05	0.0126582	155.152													GO:0008233	0.0419149	0.992637	3	115	peptidase activity	MF	0.00938239	0.0379747	4.04744
GO:0034670	0.00581895	1	1	1	chemotaxis to arachidonic acid	BP	8.1586e-05	0.0126582	155.152													GO:0047555	0.0445614	0.999169	1	6	3',5'-cyclic-GMP phosphodiesterase activity	MF	0.000489516	0.0126582	25.8586
GO:0051209	0.00581895	1	1	1	release of sequestered calcium ion into cytosol	BP	8.1586e-05	0.0126582	155.152													GO:0030553	0.0449368	0.999131	1	7	cGMP binding	MF	0.000571102	0.0126582	22.1646
GO:0097231	0.00581895	1	1	1	cell motility in response to calcium ion	BP	8.1586e-05	0.0126582	155.152
GO:0051726	0.00581974	0.999806	2	18	regulation of cell cycle	BP	0.00146855	0.0253165	17.2391
GO:0051896	0.00632989	1	1	1	regulation of protein kinase B signaling	BP	8.1586e-05	0.0126582	155.152
GO:0043950	0.00688807	1	1	1	positive regulation of cAMP-mediated signaling	BP	8.1586e-05	0.0126582	155.152
GO:0016337	0.0068921	0.999749	2	19	single organismal cell-cell adhesion	BP	0.00155013	0.0253165	16.3318
GO:0009691	0.00885549	1	1	1	cytokinin biosynthetic process	BP	8.1586e-05	0.0126582	155.152
GO:0006110	0.00957606	1	1	1	regulation of glycolytic process	BP	8.1586e-05	0.0126582	155.152
GO:0007162	0.00957606	1	1	1	negative regulation of cell adhesion	BP	8.1586e-05	0.0126582	155.152
GO:0030827	0.00957606	1	1	1	negative regulation of cGMP biosynthetic process	BP	8.1586e-05	0.0126582	155.152
GO:0048870	0.009797	0.999017	3	68	cell motility	BP	0.00554785	0.0379747	6.84494
GO:0006797	0.0104418	1	1	1	polyphosphate metabolic process	BP	8.1586e-05	0.0126582	155.152
GO:0006799	0.0104418	1	1	1	polyphosphate biosynthetic process	BP	8.1586e-05	0.0126582	155.152
GO:0018401	0.010527	1	1	1	peptidyl-proline hydroxylation to 4-hydroxy-L-proline	BP	8.1586e-05	0.0126582	155.152
GO:0072592	0.010527	1	1	1	oxygen metabolic process	BP	8.1586e-05	0.0126582	155.152
GO:0090435	0.0108239	1	1	1	protein localization to nuclear envelope	BP	8.1586e-05	0.0126582	155.152
GO:0051344	0.0114334	0.999968	1	2	negative regulation of cyclic-nucleotide phosphodiesterase activity	BP	0.000163172	0.0126582	77.5759
GO:0007189	0.0114336	0.999968	1	2	adenylate cyclase-activating G-protein coupled receptor signaling pathway	BP	0.000163172	0.0126582	77.5759
GO:0048016	0.0115254	0.999967	1	2	inositol phosphate-mediated signaling	BP	0.000163172	0.0126582	77.5759
GO:0050708	0.0115542	0.999967	1	2	regulation of protein secretion	BP	0.000163172	0.0126582	77.5759
GO:0046999	0.0118879	0.999965	1	2	regulation of conjugation	BP	0.000163172	0.0126582	77.5759
GO:0071470	0.0119469	0.999965	1	2	cellular response to osmotic stress	BP	0.000163172	0.0126582	77.5759
GO:0030639	0.0126589	0.99996	1	2	polyketide biosynthetic process	BP	0.000163172	0.0126582	77.5759
GO:0036089	0.0127233	0.99996	1	2	cleavage furrow formation	BP	0.000163172	0.0126582	77.5759
GO:0042659	0.0129458	0.999958	1	2	regulation of cell fate specification	BP	0.000163172	0.0126582	77.5759
GO:0009736	0.0129951	0.999958	1	2	cytokinin-activated signaling pathway	BP	0.000163172	0.0126582	77.5759
GO:0051409	0.0131901	0.999957	1	2	response to nitrosative stress	BP	0.000163172	0.0126582	77.5759
GO:0010628	0.0136089	0.999278	2	25	positive regulation of gene expression	BP	0.00203965	0.0253165	12.4122
GO:0001934	0.0139594	0.999952	1	2	positive regulation of protein phosphorylation	BP	0.000163172	0.0126582	77.5759
GO:0030244	0.0171861	0.999902	1	3	cellulose biosynthetic process	BP	0.000244758	0.0126582	51.7173
GO:0006885	0.0173629	0.9999	1	3	regulation of pH	BP	0.000244758	0.0126582	51.7173
GO:0045861	0.0175926	0.999897	1	3	negative regulation of proteolysis	BP	0.000244758	0.0126582	51.7173
GO:0042594	0.0178558	0.999894	1	3	response to starvation	BP	0.000244758	0.0126582	51.7173
GO:0045165	0.0184525	0.999887	1	3	cell fate commitment	BP	0.000244758	0.0126582	51.7173
GO:0019954	0.0184623	0.998835	2	32	asexual reproduction	BP	0.00261075	0.0253165	9.69699
GO:0019934	0.0186006	0.999885	1	3	cGMP-mediated signaling	BP	0.000244758	0.0126582	51.7173
GO:0006171	0.0186943	0.999884	1	3	cAMP biosynthetic process	BP	0.000244758	0.0126582	51.7173
GO:0045903	0.0188433	0.999882	1	3	positive regulation of translational fidelity	BP	0.000244758	0.0126582	51.7173
GO:0051093	0.0196596	0.999872	1	3	negative regulation of developmental process	BP	0.000244758	0.0126582	51.7173
GO:0000916	0.0207298	0.999857	1	3	actomyosin contractile ring contraction	BP	0.000244758	0.0126582	51.7173
GO:0003382	0.0229435	0.999803	1	4	epithelial cell morphogenesis	BP	0.000326344	0.0126582	38.788
GO:0030041	0.0253964	0.998089	2	37	actin filament polymerization	BP	0.00301868	0.0253165	8.38659
GO:0042744	0.0263763	0.999768	1	3	hydrogen peroxide catabolic process	BP	0.000244758	0.0126582	51.7173
GO:0006935	0.0277683	0.995853	3	97	chemotaxis	BP	0.00791385	0.0379747	4.79851
GO:0051591	0.0280639	0.999705	1	4	response to cAMP	BP	0.000326344	0.0126582	38.788
GO:0043087	0.0281457	0.99776	2	38	regulation of GTPase activity	BP	0.00310027	0.0253165	8.16589
GO:0042554	0.0298947	0.999665	1	4	superoxide anion generation	BP	0.000326344	0.0126582	38.788
GO:0016310	0.0305443	0.990815	6	348	phosphorylation	BP	0.0283919	0.0759494	2.67503
GO:0051495	0.0310228	0.999615	1	5	positive regulation of cytoskeleton organization	BP	0.00040793	0.0126582	31.0304
GO:0006874	0.0311079	0.999613	1	5	cellular calcium ion homeostasis	BP	0.00040793	0.0126582	31.0304
GO:0045860	0.0312391	0.99961	1	5	positive regulation of protein kinase activity	BP	0.00040793	0.0126582	31.0304
GO:0035556	0.0320393	0.997252	2	44	intracellular signal transduction	BP	0.00358979	0.0253165	7.05236
GO:0048388	0.0337234	0.999545	1	5	endosomal lumen acidification	BP	0.00040793	0.0126582	31.0304
GO:0046069	0.0338859	0.99954	1	5	cGMP catabolic process	BP	0.00040793	0.0126582	31.0304
GO:0036360	0.0341179	0.999515	1	6	sorocarp stalk morphogenesis	BP	0.000489516	0.0126582	25.8586
GO:0042244	0.0342516	0.999511	1	6	spore wall assembly	BP	0.000489516	0.0126582	25.8586
GO:0009813	0.0379158	0.9994	1	6	flavonoid biosynthetic process	BP	0.000489516	0.0126582	25.8586
GO:0031000	0.0384776	0.999382	1	6	response to caffeine	BP	0.000489516	0.0126582	25.8586
GO:0000920	0.0399763	0.999332	1	6	cell separation after cytokinesis	BP	0.000489516	0.0126582	25.8586
GO:0051707	0.0407381	0.999306	1	6	response to other organism	BP	0.000489516	0.0126582	25.8586
GO:0034613	0.041727	0.999251	1	7	cellular protein localization	BP	0.000571102	0.0126582	22.1646
GO:0031150	0.0418916	0.999245	1	7	sorocarp stalk development	BP	0.000571102	0.0126582	22.1646
GO:0048102	0.0423354	0.999229	1	7	autophagic cell death	BP	0.000571102	0.0126582	22.1646
GO:0045184	0.0433726	0.999213	1	6	establishment of protein localization	BP	0.000489516	0.0126582	25.8586
GO:0006816	0.0441958	0.999159	1	7	calcium ion transport	BP	0.000571102	0.0126582	22.1646
GO:0032148	0.045096	0.999148	1	6	activation of protein kinase B activity	BP	0.000489516	0.0126582	25.8586
GO:0061025	0.0463772	0.999055	1	8	membrane fusion	BP	0.000652688	0.0126582	19.394
GO:0031284	0.0464373	0.999097	1	6	positive regulation of guanylate cyclase activity	BP	0.000489516	0.0126582	25.8586
GO:0016236	0.0465257	0.999048	1	8	macroautophagy	BP	0.000652688	0.0126582	19.394

## Sheet:  top10 comparison
Uni+multi set: 10 terms with lowest P-value in set (pink background) plus counterparts of terms with lowest P-values in multi-only set (green background)
All data are sorted according to the number of GO terms in genome (columns E, P, AA) largest to smallest
accession	over represented pvalue	under represented pvalue	number of GO terms in sample set	number of GO terms in background(genome)	GO term	ontology	frequency over background (12257 genes) = Y	frequency over sample set (305 genes) = X	enrichment ( X / Y )		accession	over represented pvalue	under represented pvalue	number of GO terms in sample set	number of GO terms in background(genome)	GO term	ontology	frequency over background (12257 genes) = Y	frequency over sample set (305 genes) = X	enrichment ( X / Y )		accession	over represented pvalue	under represented pvalue	number of GO terms in sample set	number of GO terms in background(genome)	GO term	ontology	frequency over background (12257 genes) = Y	frequency over sample set (305 genes) = X	enrichment ( X / Y )
GO:0007165	1.27804e-19	1	36	208	signal transduction	BP	0.0169699	0.118033	6.95542		GO:0016020	2.69224e-14	1	81	1284	membrane	CC	0.104756	0.265574	2.53515		GO:0000166	7.26769e-17	1	79	1107	nucleotide binding	MF	0.0903157	0.259016	2.8679
GO:0030587	2.17761e-91	1	85	168	sorocarp development	BP	0.0137065	0.278689	20.3327		GO:0016021	3.59669e-05	0.999983	49	1023	integral component of membrane	CC	0.0834625	0.160656	1.92489		GO:0005524	1.85302e-11	1	58	857	ATP binding	MF	0.0699192	0.190164	2.71977
GO:0031152	5.36505e-55	1	56	127	aggregation involved in sorocarp development	BP	0.0103614	0.183607	17.7202		GO:0005737	2.86383e-31	1	98	1022	cytoplasm	CC	0.0833809	0.321311	3.85354		GO:0016740	4.99103e-16	1	59	691	transferase activity	MF	0.0563759	0.193443	3.4313
GO:0006935	8.00272e-31	1	35	97	chemotaxis	BP	0.00791385	0.114754	14.5004		GO:0005634	3.10811e-08	1	51	863	nucleus	CC	0.0704087	0.167213	2.37489		GO:0016301	2.61962e-14	1	38	336	kinase activity	MF	0.0274129	0.12459	4.54495
GO:0031154	3.1257e-35	1	35	76	culmination involved in sorocarp development	BP	0.00620054	0.114754	18.5071		GO:0005829	1.69251e-33	1	53	247	cytosol	CC	0.0201518	0.17377	8.6231		GO:0004672	3.58627e-13	1	32	261	protein kinase activity	MF	0.021294	0.104918	4.92713
GO:0007275	3.19005e-25	1	28	76	multicellular organismal development	BP	0.00620054	0.0918033	14.8057		GO:0005886	7.70808e-17	1	35	237	plasma membrane	CC	0.0193359	0.114754	5.93477		GO:0005515	4.78483e-26	1	46	250	protein binding	MF	0.0203965	0.15082	7.39439
GO:0030435	2.17305e-47	1	42	74	sporulation resulting in formation of a cellular spore	BP	0.00603737	0.137705	22.8088		GO:0005576	0.0074096	0.99739	11	175	extracellular region	CC	0.0142776	0.0360656	2.52603		GO:0004674	3.04306e-13	1	31	243	protein serine/threonine kinase activity	MF	0.0198254	0.101639	5.12672
GO:0043327	5.33707e-32	1	31	65	chemotaxis to cAMP	BP	0.00530309	0.101639	19.1661		GO:0005938	5.24705e-23	1	29	97	cell cortex	CC	0.00791385	0.095082	12.0146		GO:0003779	7.39283e-10	1	19	124	actin binding	MF	0.0101167	0.0622951	6.15767
GO:0007186	3.01766e-10	1	14	59	G-protein coupled receptor signaling pathway	BP	0.00481358	0.0459016	9.53587		GO:0005887	0.00720194	0.998718	5	46	integral component of plasma membrane	CC	0.00375296	0.0163934	4.36814		GO:0004871	1.29297e-16	1	21	73	signal transducer activity	MF	0.00595578	0.0688525	11.5606
GO:0031288	1.03706e-20	1	22	56	sorocarp morphogenesis	BP	0.00456882	0.0721311	15.7877		GO:0031982	3.91489e-05	0.999997	6	25	vesicle	CC	0.00203965	0.0196721	9.64485		GO:0004930	0.00144039	0.999829	5	32	G-protein coupled receptor activity	MF	0.00261075	0.0163934	6.2792
GO:0030154	3.83841e-23	1	20	35	cell differentiation	BP	0.00285551	0.0655738	22.9639		GO:0032154	5.277e-09	1	8	17	cleavage furrow	CC	0.00138696	0.0262295	18.9115		GO:0042803	0.000124058	0.999989	6	30	protein homodimerization activity	MF	0.00244758	0.0196721	8.03738
GO:0009653	0	1	8	8	anatomical structure morphogenesis	BP	0.000652688	0.0262295	40.1869		GO:0005834	4.70973e-08	1	7	15	heterotrimeric G-protein complex	CC	0.00122379	0.0229508	18.7539		GO:0016772	0.0178401	0.997871	3	21	transferase activity, transferring phosphorus-containing groups	MF	0.00171331	0.00983607	5.74098
GO:0042593	0.00985239	0.999649	2	6	glucose homeostasis	BP	0.000489516	0.00655738	13.3956		GO:0000407	7.05613e-09	1	7	12	pre-autophagosomal structure	CC	0.000979032	0.0229508	23.4423		GO:0030552	2.10827e-07	1	7	18	cAMP binding	MF	0.00146855	0.0229508	15.6282
GO:0009988	1	0.873598	0	5	cell-cell recognition	BP	0.00040793	0	0		GO:0031254	1.21512e-08	1	6	8	cell trailing edge	CC	0.000652688	0.0196721	30.1402		GO:0000155	0.371448	0.924653	1	17	phosphorelay sensor kinase activity	MF	0.00138696	0.00327869	2.36393
											GO:0031160	0.177437	0.985543	1	7	spore wall	CC	0.000571102	0.00327869	5.74098		GO:0031683	1.2288e-09	1	8	15	G-protein beta/gamma-subunit complex binding	MF	0.00122379	0.0262295	21.433
											GO:0009897	1	0.873541	0	5	external side of plasma membrane	CC	0.00040793	0	0		GO:0004673	0.053268	0.994334	2	14	protein histidine kinase activity	MF	0.0011422	0.00655738	5.74098
											GO:0009358	1	0.974214	0	1	polyphosphate kinase complex	CC	8.1586e-05	0	0		GO:0001646	0.0173188	0.999091	2	8	cAMP receptor activity	MF	0.000652688	0.00655738	10.0467
																						GO:0000156	1	0.871648	0	5	phosphorelay response regulator activity	MF	0.00040793	0	0
Mulit-only set: 10 terms with lowest P-value in set plus counterparts of terms with lowest P-values in Uni+Multi set
accession	over represented pvalue	under represented pvalue	number of GO terms in sample set	number of GO terms in background(genome)	GO term	ontology	frequency over background (12257 genes) = Y	frequency over sample set (80 genes) = X	enrichment ( X / Y )		accession	over represented pvalue	under represented pvalue	number of GO terms in sample set	number of GO terms in background(genome)	GO term	ontology	frequency over background (12257 genes) = Y	frequency over sample set (80 genes) = X	enrichment ( X / Y )		accession	over represented pvalue	under represented pvalue	number of GO terms in sample set	number of GO terms in background(genome)	GO term	ontology	frequency over background (12257 genes) = Y	frequency over sample set (80 genes) = X	enrichment ( X / Y )
GO:0007165	9.04257e-11	1	14	208	signal transduction	BP	0.0169699	0.175	10.3124		GO:0016020	2.31581e-06	0.999999	24	1284	membrane	CC	0.104756	0.3	2.86379		GO:0000166	0.0349445	0.983814	13	1107	nucleotide binding	MF	0.0903157	0.1625	1.79924
GO:0030587	9.05458e-16	1	17	168	sorocarp development	BP	0.0137065	0.2125	15.5036		GO:0016021	3.37274e-06	0.999999	21	1023	integral component of membrane	CC	0.0834625	0.2625	3.14512		GO:0005524	0.0289013	0.987856	11	857	ATP binding	MF	0.0699192	0.1375	1.96655
GO:0031152	6.2455e-18	1	17	127	aggregation involved in sorocarp development	BP	0.0103614	0.2125	20.5088		GO:0005737	0.0862685	0.956452	11	1022	cytoplasm	CC	0.0833809	0.1375	1.64906		GO:0016740	0.097546	0.95529	8	691	transferase activity	MF	0.0563759	0.1	1.77381
GO:0006935	0.0277683	0.995853	3	97	chemotaxis	BP	0.00791385	0.0375	4.73853		GO:0005634	0.942307	0.146392	3	863	nucleus	CC	0.0704087	0.0375	0.532604		GO:0016301	0.0267033	0.992217	6	336	kinase activity	MF	0.0274129	0.075	2.73594
GO:0031154	0	1	11	76	culmination involved in sorocarp development	BP	0.00620054	0.1375	22.1755		GO:0005829	0.0067348	0.998551	6	247	cytosol	CC	0.0201518	0.075	3.72176		GO:0004672	0.261593	0.898307	3	261	protein kinase activity	MF	0.021294	0.0375	1.76106
GO:0007275	6.35977e-11	1	10	76	multicellular organismal development	BP	0.00620054	0.125	20.1595		GO:0005886	2.94117e-05	0.999996	9	237	plasma membrane	CC	0.0193359	0.1125	5.8182		GO:0005515	8.25987e-06	0.999999	10	250	protein binding	MF	0.0203965	0.125	6.1285
GO:0030435	4.8222e-22	1	17	74	sporulation resulting in formation of a cellular spore	BP	0.00603737	0.2125	35.1975		GO:0005576	0.00690563	0.998761	5	175	extracellular region	CC	0.0142776	0.0625	4.3775		GO:0004674	0.489152	0.775649	2	243	protein serine/threonine kinase activity	MF	0.0198254	0.025	1.26101
GO:0043327	0.000951374	0.999926	4	65	chemotaxis to cAMP	BP	0.00530309	0.05	9.42846		GO:0005938	0.0273438	0.99594	3	97	cell cortex	CC	0.00791385	0.0375	4.73853		GO:0003779	0.00139305	0.999829	5	124	actin binding	MF	0.0101167	0.0625	6.17792
GO:0007186	5.67847e-05	0.999997	5	59	G-protein coupled receptor signaling pathway	BP	0.00481358	0.0625	12.9841		GO:0005887	2.43395e-08	1	7	46	integral component of plasma membrane	CC	0.00375296	0.0875	23.3149		GO:0004871	0	1	11	73	signal transducer activity	MF	0.00595578	0.1375	23.0868
GO:0031288	3.14531e-05	0.999998	5	56	sorocarp morphogenesis	BP	0.00456882	0.0625	13.6797		GO:0031982	0.000682773	0.999975	3	25	vesicle	CC	0.00203965	0.0375	18.3855		GO:0004930	9.13546e-05	0.999996	4	32	G-protein coupled receptor activity	MF	0.00261075	0.05	19.1516
GO:0030154	0.00151526	0.999924	3	35	cell differentiation	BP	0.00285551	0.0375	13.1325		GO:0032154	0.109935	0.994153	1	17	cleavage furrow	CC	0.00138696	0.0125	9.0125		GO:0042803	2.54721e-06	1	5	30	protein homodimerization activity	MF	0.00244758	0.0625	25.5354
GO:0009653	1	0.948982	0	8	anatomical structure morphogenesis	BP	0.000652688	0	0		GO:0005834	0.0913259	0.996026	1	15	heterotrimeric G-protein complex	CC	0.00122379	0.0125	10.2142		GO:0016772	0.00031868	0.999991	3	21	transferase activity, transferring phosphorus-containing groups	MF	0.00171331	0.0375	21.8875
GO:0042593	5.23229e-06	1	3	6	glucose homeostasis	BP	0.000489516	0.0375	76.6062		GO:0000407	1	0.927819	0	12	pre-autophagosomal structure	CC	0.000979032	0	0		GO:0030552	0.000288039	0.999992	3	18	cAMP binding	MF	0.00146855	0.0375	25.5354
GO:0009988	4.49784e-06	1	3	5	cell-cell recognition	BP	0.00040793	0.0375	91.9275		GO:0031254	1	0.94678	0	8	cell trailing edge	CC	0.000652688	0	0		GO:0000155	0.000136789	0.999997	3	17	phosphorelay sensor kinase activity	MF	0.00138696	0.0375	27.0375
											GO:0031160	4.92886e-10	1	5	7	spore wall	CC	0.000571102	0.0625	109.438		GO:0031683	0.0916578	0.995996	1	15	G-protein beta/gamma-subunit complex binding	MF	0.00122379	0.0125	10.2142
											GO:0009897	4.00338e-06	1	3	5	external side of plasma membrane	CC	0.00040793	0.0375	91.9275		GO:0004673	7.97869e-05	0.999999	3	14	protein histidine kinase activity	MF	0.0011422	0.0375	32.8312
											GO:0009358	0.0104418	1	1	1	polyphosphate kinase complex	CC	8.1586e-05	0.0125	153.213		GO:0001646	2.33575e-05	1	3	8	cAMP receptor activity	MF	0.000652688	0.0375	57.4547
																						GO:0000156	0.000403549	0.999997	2	5	phosphorelay response regulator activity	MF	0.00040793	0.025	61.285
