# Supplementary material for: The multicellularity genes of dictyostelid social amoebas
Source: Nat Commun. 2016 Jun 30;7:12085. doi: 10.1038/ncomms12085 (PMC4931340; doi:10.1038/ncomms12085)
Supplement: Supplementary Data 4 — Spreadsheet listing the presence of transmembrane domains and signal peptides in four subsets of D. discoideum developmentally essential genes [file ncomms12085-s5.xlsx]

## Sheet: All DEG
Genes analysed for the presence and number of transmembrane domains, signal peptides or both transmembrane domains and signal peptides
D.discoideum genes conserved in unicellular Amoebozoa							D.discoideum genes, not conserved in unicellular Amoebozoa							D.discoideum genes, poorly conserved within Dictyostelia
locus tag	Associated gene(s)	TM	n TMD	SigP	TM+SigP		locus tag	Associated gene(s)	TM	n TMD	SigP	TM+SigP		locus tag	Associated gene(s)	TM	n TMD	SigP	TM+SigP
DDB_G0279053	5NT	0		0			DDB_G0274569	acgA	1	2	0			DDB_G0275695	ampA	0		1
DDB_G0288877	aarA	0		0			DDB_G0282009	ahhA	0		0			DDB_G0288179	carB	1	7	0
DDB_G0275687	abcG18	1	12	0			DDB_G0275695	ampA	0		1			DDB_G0277829	carC	1	7	0
DDB_G0281389	abcG6	1	12	0			DDB_G0269244	atg6A	0		0			DDB_G0277831	carD	1	7	0
DDB_G0279081	abpB	0		0			DDB_G0269108	cadA	0		0			DDB_G0269108	catB	0		0
DDB_G0269100	abpC	0		0			DDB_G0273533	carA	1	7	0			DDB_G0290959	chtC	1	1	0
DDB_G0287291	abpD	1	1	0			DDB_G0288179	carB	1	7	0			DDB_G0276941	cotA	0		1
DDB_G0281545	acaA	1	12	0			DDB_G0277829	carC	1	7	0			DDB_G0276761	cotB	0		1
DDB_G0279649	acapA	0		0			DDB_G0277831	carD	1	7	0			DDB_G0277141	cotC	0		1
DDB_G0276395	acapB	0		0			DDB_G0283613	cbpC	0		0			DDB_G0277903	cotE	0		1
DDB_G0270658	acbA	0		0			DDB_G0293544	cepK	0		0			DDB_G0271692	ComC	1	1	1
DDB_G0267376	acrA	1	6	0			DDB_G0273875	cf50-1	0		1			DDB_G0280547	comH	0		0
DDB_G0279349	alg9	1	11	0			DDB_G0290825	chlA	0		0			DDB_G0279797	ctnB	0		1
DDB_G0293850	alrA	0		0			DDB_G0290959	chtC	1	1	0			DDB_G0276479	ctnC	0		1
DDB_G0275451	alxA	1	7	0			DDB_G0280547	comH	0		0			DDB_G0268314	DDB_G0268314	1	2	0
DDB_G0292266	amdA	0		0			DDB_G0276941	cotA	0		1			DDB_G0279727	DDB_G0279727	0	1	0	1
DDB_G0282375	amiB	0		0			DDB_G0276761	cotB	0		1			DDB_G0289389	dtfA	0		0
DDB_G0277503	amtA	1	11	0			DDB_G0277141	cotC	0		1			DDB_G0277853	ecmA	0		1
DDB_G0267424	amtC	1	11	0			DDB_G0283149	CotD	0		1			DDB_G0277215	iptA	0		0
DDB_G0289247	apm1	0		0			DDB_G0277903	cotE	0		1			DDB_G0275917	ManH	0		0
DDB_G0281663	aprA	0		1			DDB_G0274597	ctnA	0		1			DDB_G0289121	pde4	1	5	0
DDB_G0267378	aqpA	1	6	0			DDB_G0276479	ctnC	0		1			DDB_G0277863	pdiA	0		1
DDB_G0292390	atg1	0		0			DDB_G0289483	ctxA	0		0			DDB_G0293522	ponA	0	1	0	1
DDB_G0289881	atg5	0		0			DDB_G0277115	dcx | lis1	0		0			DDB_G0291982	psiA	0		1
DDB_G0288021	atg6B	0		0			DDB_G0268314	DDB_G0268314	1	2	0			DDB_G0278581	psiF	0	1	0	1
DDB_G0271096	atg7	0		0			DDB_G0275539	DDB_G0275539	1	1	0			DDB_G0292912	psiN	0	1	0	1
DDB_G0286191	atg8	0		0			DDB_G0279727	DDB_G0279727	0	1	0	1		DDB_G0267410	pslA	0		0
DDB_G0285323	atg9	1	8	0			DDB_G0283015	DDB_G0283015	1	3	0			DDB_G0271916	rtoA	0		1
DDB_G0279529	BzpF	0		0			DDB_G0269232	DG1007	0		0			DDB_G0287587	smlA	0		0
DDB_G0276763	captC	1	10	0			DDB_G0269126	DG1041	0	1	0	1		DDB_G0289521	srsA	1	3	0
DDB_G0292386	carmil	0		0			DDB_G0272108	DG1074	0		0			DDB_G0284335	sslA1	0		0
DDB_G0269108	catB	0		0			DDB_G0293192	DG1098	1	2	0			DDB_0286119	tagB	1	9	0
DDB_G0279409	cbfA	0		0			DDB_G0285423	DG2044	1	3	0			DDB_G0280689	tgrB1	0	1	0	1
DDB_G0267442	cdk8	0		0			DDB_G0283453	dgcA	0		0			DDB_G0280531	tgrC1 (lagC)	0	1	0	1
DDB_G0269248	cf45-1	0		1			DDB_G0280961	dhkA	1	2	0			DDB_G0286825	tgrD1(LagD)	0	1	0	1
DDB_G0281605	cfaD	0		1			DDB_G0277845	dhkB	1	5	0			DDB_G0276025	zakA	0		0
DDB_G0277221	chcA	0		0			DDB_G0274191	dhkC	1	1	0			DDB_G0276187	zak2	0		0
DDB_G0287685	cinC	0		0			DDB_G0267470	dicB	0	1	0	1			n	9		12	7	28
DDB_G0277403	clc	0		0			DDB_G0274101	dokA	0		0				%	24.3243		32.4324	18.9189	75.6757
DDB_G0278639	clcD	1	11	0			DDB_G0289389	dtfA	0		0
DDB_G0289157	cmfB	1	4	0			DDB_G0280965	gbqA	0		0
DDB_G0267446	cnbA	0		0			DDB_G0278723	gdt1	0	1	0	1
DDB_G0287969	cnrN	0		0			DDB_G0274741	gnt15	1	1	0
DDB_G0281825	ComB	0		0			DDB_G0271686	grlB	0	7	0	1
DDB_G0271692	ComC	1	1	1			DDB_G0292564	iplA	1	7	0
DDB_G0283345	ComD	1	14	0			DDB_G0277215	iptA	0		0
DDB_G0281571	comE	1		0			DDB_G0271500	keaA	0		0
DDB_G0273669	comF-1 | comF-2	0		1			DDB_G0273535	mip1-1 | mip1-2	0		0
DDB_G0292270	comG	0	1	0	1		DDB_G0294046	mrps4	0		0
DDB_G0267382	corA	0		0			DDB_G0280039	myoA	0		0
DDB_G0272861	cosA	0		0			DDB_G0271750	nfaA	0		0
DDB_G0293008	cpnA	0		0			DDB_G0291117	noxC	1	6	0
DDB_G0280983	crlA	0	7	0	1		DDB_G0274383	pdeD	0		0
DDB_G0278077	crtf	0		0			DDB_G0277863	pdiA	0		1
DDB_G0285419	CryS/Gp70	0		1			DDB_G0277759	phyA	0		0
DDB_G0267426	cshA	0		0			DDB_G0293522	ponA	0	1	0	1
DDB_G0279797	ctnB	0		1			DDB_G0279461	PP2C	0		0
DDB_G0285939	ctnnA	0		0			DDB_G0293524	ppk1	0		0
DDB_G0277841	ctr9	0		0			DDB_G0267410	pslA	0		0
DDB_G0291227	ctrA	1	15	0			DDB_G0276939	pspB	0		1
DDB_G0284465	cudA	0		0			DDB_G0277379	pspD	0		1
DDB_G0291972	culA	0		0			DDB_G0278737	rckA	0		0
DDB_G0267384	culB	0		0			DDB_G0284611	ripA	0		0
DDB_G0267460	cybA	1	4	0			DDB_G0277871	rsc12	0		1
DDB_G0285161	dagA	0		0			DDB_G0271916	rtoA	0		1
DDB_G0288771	darA	0		0			DDB_G0269184	rzpA	1		0
DDB_G0269124	dcsA	1	8	0			DDB_G0287587	smlA	0		0
DDB_G0283095	DD3-3	0		0	1		DDB_G0289521	srsA	1	3	0
DDB_G0267462	Dd5P4	0		0			DDB_G0284335	sslA1	0		0
DDB_G0278333	DDB_G0278333	0		0			DDB_G0290853	stlB	1	1	0
DDB_G0279945	DDB_G0279945	0	1	0	1		DDB_G0286121	tagC	0	7	0	1
DDB_G0281917	DDB_G0281917	0		0			DDB_0286119	tagB	1	9	0
DDB_G0282787	DDB_G0282787	0		0			DDB_G0280689	tgrB1	0	1	0	1
DDB_G0285083	DDB_G0285083	0	1	0	1		DDB_G0280531	tgrC1 (lagC)	0	1	0	1
DDB_G0277075	detA	0		0			DDB_G0286825	tgrD1(LagD)	0	1	0	1
DDB_G0291992	DG1003	0		0			DDB_G0289207	tmcB	1	13	0
DDB_G0284037	DG1039	0		0			DDB_G0292436	triA	0		0
DDB_G0276029	DG1040	0		0			DDB_G0268144	vwkA	0		0
DDB_G0277719	DG1054	0		0	1		DDB_G0271346	yod1	0		0
DDB_G0281953	DG1060	0		0			DDB_G0276187	zak2	0		0		total
DDB_G0286351	DG1062	0		0					22		14	10	46
DDB_G0281559	DG1080	0		0					27.5		17.5	12.5	57.5
DDB_G0289175	DG1091	0		0
DDB_G0283535	DG1104	1	2	0
DDB_G0269128	DG1110	1	2	0
DDB_G0276463	DG1112	0		0
DDB_G0280959	DG1113	0		0
DDB_G0277397	DG1122	0		0
DDB_G0274577	DG1124	0		0
DDB_G0278965	DG2033	1		0
DDB_G0277223	dgkA	0		0
DDB_G0277887	dhkK	1	7	0
DDB_G0282377	dhkM	1	7	0
DDB_G0269306	dhx35	0		0
DDB_G0278971	dimA	0		0
DDB_G0291372	dimB	0		0
DDB_G0275065	dmpA	0	9	0	1
DDB_G0289329	dmtA	0		0
DDB_G0284411	dng1	0		0
DDB_G0288047	dnmA	0		0
DDB_G0291974	docA	0		0
DDB_G0271626	dotA	0		0
DDB_G0274387	dpoA	0		0
DDB_G0273051	drnA-1	0		0
DDB_G0281381	dstA	0		0
DDB_G0277849	dymA	0		0
DDB_G0277853	ecmA	0		1
DDB_G0269164	egeB	0		0
DDB_G0291512	epnA	0		0
DDB_G0286353	erkA	0		0
DDB_G0283903	erkB	0		0
DDB_G0276887	fbxA	0		0
DDB_G0294376	fcpA	0		0
DDB_G0277855	fimA	0		0
DDB_G0287295	ForC	0		0
DDB_G0291303	frmA	0		0
DDB_G0269362	frmB	0		0
DDB_G0284467	fut1	1	1	0
DDB_G0268104	gabT	0		0
DDB_G0285163	gacT	0		0
DDB_G0280199	gadA	0		0
DDB_G0288755	gbfA	0		0
DDB_G0291079	gbpC	0		0
DDB_G0282373	gbpD	0		0
DDB_G0275009	gca	1	11	0
DDB_G0284651	gcsA	0		0
DDB_G0270666	gdt2	0	1	0	1
DDB_G0284329	gefA	0		0
DDB_G0269222	gefB	1	2	0
DDB_G0276371	gefL	0		0
DDB_G0274607	gefM	0		0
DDB_G0289665	gefQ	0		0
DDB_G0274103	ggtA	0		1
DDB_G0267674	glcS	0		0
DDB_G0291241	gnt2(modB)	1	1	0
DDB_G0283349	gpaA	0		0
DDB_G0276267	gpaB	0		0
DDB_G0287031	gpaC	0		0
DDB_G0285425	gpaD	0		0
DDB_G0286185	GpaE	0		0
DDB_G0283419	gpaI	0		0
DDB_G0277143	gpbA	0		0
DDB_G0271684	grlA	0	7	0	1
DDB_G0291356	grlE	0	7	0	1
DDB_G0272150	grlJ	0	7	0	1
DDB_G0293248	grpA	0		0
DDB_G0272110	gskA	0		0
DDB_G0272754	gsr	0		0
DDB_G0277589	gtaC	0		0
DDB_G0270756	gtaG	0		0
DDB_G0269610	gxcT	0		0
DDB_G0270338	hdaB	0		0
DDB_G0281553	helC	0		0
DDB_G0294407	helF	0		0
DDB_G0285703	hipA	0		0
DDB_G0288181	hspA	0		0
DDB_G0272344	htt	0		0
DDB_G0272799	icmA-2	1	5	0
DDB_G0272837	ifkA-/ifkB-	0		0
DDB_G0276829	ifkB	0		0
DDB_G0285505	ino1	0		0
DDB_G0269896	kcnma1	1	5	0
DDB_G0268258	kif12	0		0
DDB_G0284181	krsA	0		0
DDB_G0286303	ku80	0		0
DDB_G0284863	limB	0		0
DDB_G0294094	lrrA	0		0
DDB_G0292592	lst8	0		0
DDB_G0271504	lvsB	1	2	0
DDB_G0271502	lvsD	0		0
DDB_G0292206	manA	0		1
DDB_G0275917	ManH	0		0
DDB_G0270434	med23	1	1	0
DDB_G0268920	MEF2A	0		0
DDB_G0269152	mekA	0		0
DDB_G0291247	mfeA	0		0
DDB_G0290233	mgp1	0		0
DDB_G0286355	mhcA	0		0
DDB_G0291231	mhkA	0		0
DDB_G0290687	mhkC	0		0
DDB_G0282615	midA	0		0
DDB_G0283263	migA	0		0
DDB_G0285427	mkcA	0		0
DDB_G0290723	mkcB	0		0
DDB_G0283265	mkkA	1		0
DDB_G0288249	mkpA	0		0
DDB_G0277859	mlcE	0		0
DDB_G0276077	mlcR	0		0
DDB_G0269154	modA	0		1
DDB_G0269918	mpl1	0		0
DDB_G0275445	mybB	0		0
DDB_G0281563	mybC	0		0
DDB_G0281969	mybE	0		0
DDB_G0289117	myoB	0		0
DDB_G0276363	myoG	0		0
DDB_G0274455	myoI	0		0
DDB_G0274575	myoK	0		0
DDB_G0272368	ndm	0		0
DDB_G0292264	nosA	0		0
DDB_G0289653	noxA	1	6	0
DDB_G0287101	noxB	1	6	0
DDB_G0275815	nramp2	1	12	0
DDB_G0269160	nxnA	0		0
DDB_G0286385	padA	0		0
DDB_G0269696	pakD	0		0
DDB_G0274109	paxB	0		0
DDB_G0289121	pde4	1	5	0
DDB_G0276027	pdeE	0		0
DDB_G0285995	pdsA	0		1
DDB_G0290079	pgtB	1	1	0
DDB_G0284107	pgtC	1	1	0
DDB_G0292994	phdA	0		0
DDB_G0277273	phg1B	0	9	0	1
DDB_G0292850	phlp1	0		0
DDB_G0277399	piaA	0		0
DDB_G0288485	pikD	0		0
DDB_G0289601	pikE	0		0
DDB_G0274743	pisA	0		0
DDB_G0283907	pkaC	0		0
DDB_G0279413	pkaR	0		0
DDB_G0290157	pkgB	0		0
DDB_G0278525	plaA	0		0
DDB_G0267392	plbG	1	1	0
DDB_G0292736	plc	0	0	0
DDB_G0279483	pldB	0		0
DDB_G0272835	plip	1	1	0
DDB_G0268168	png	0		0
DDB_G0282291	potA	1	3	0
DDB_G0282359	ppiA	0		0
DDB_G0272116	ppp4c	0		0
DDB_G0287327	prmt5	0		0
DDB_G0291982	psiA	0		1
DDB_G0278581	psiF	0	1	0	1
DDB_G0292912	psiN	0	1	0	1
DDB_G0280469	psrA	0		0
DDB_G0286557	pten	0		0
DDB_G0270036	ptpA1-1	0		0
DDB_G0279735	pufA	0		0
DDB_G0289001	pyk3	0		0
DDB_G0268628	pykA	0		0
DDB_G0273259	qkgA-1 | qkgA-2	0		0
DDB_G0279605	racB	0		0
DDB_G0280975	racE	0		0
DDB_G0276967	racF2	0		0
DDB_G0281385	rasC	0		0
DDB_G0293434	rasG	0		0
DDB_G0290551	rblA	0		0
DDB_G0286961	rbrA	0		0
DDB_G0288251	roco4	0		0
DDB_G0282923	rdeA	0		0
DDB_G0293904	redA	0		0
DDB_G0284331	regA	0		0
DDB_G0287585	rgaA	0		0
DDB_G0292036	ric8	0		0
DDB_G0294533	roco5	0		0
DDB_G0283615	rpkA	1	7	0
DDB_G0285253	scrA	0		0
DDB_G0276465	sepA	0		0
DDB_G0289257	set1	0		0
DDB_G0274107	sfbA	0	1	0	1
DDB_G0276269	sgcA	0		0
DDB_G0282819	sglA	1	1	0
DDB_G0283267	shkA	0		0
DDB_G0269230	skp1	0		0
DDB_G0288495	SmdA-	0		0
DDB_G0277905	snfA	0		0
DDB_G0269186	snpC	0		0
DDB_G0282993	sodC	0	1	0	1
DDB_G0281493	sodD	0		0
DDB_G0289075	spiA	1	4	0
DDB_G0273445	spkA-1 | spkA-2	0		0
DDB_G0283385	splA	0		0
DDB_G0276155	spnA	0		0
DDB_G0290009	sr	0		1
DDB_G0281387	srfA	0		0
DDB_G0282835	srfB	0		0
DDB_G0277147	stkA	0		0
DDB_G0269364	StlA	0		0
DDB_G0286359	svkA	0		0
DDB_G0291342	tacA	0		0
DDB_G0293002	tagA	1	7	1
DDB_G0290481	talA	0		0
DDB_G0287505	talB	0		0
DDB_G0269190	tcp1	0		0
DDB_G0281561	tipA	0		0
DDB_G0276333	tipB	0		0
DDB_G0267422	tipC	0		0
DDB_G0275323	tipD	0		0
DDB_G0279555	tmem184C	1	7	0
DDB_G0276353	torA	0		0
DDB_G0286797	tsg101	0		0
DDB_G0267962	tsuA	0		0
DDB_G0284865	ubcB	0		0
DDB_G0291239	ubpA	0		0
DDB_G0277879	ugpB	0		0
DDB_G0290453	usp12	0		0
DDB_G0285175	vmp1	1	8	0
DDB_G0268886	vps13E	0		0
DDB_G0267394	vps46	0		0
DDB_G0291075	warA	0		0
DDB_G0269198	wimA	0		0
DDB_G0283605	yakA	0		0
DDB_G0280047	yelA	0		0
DDB_G0276025	zakA	0		0
DDB_G0286985	zipA	0		1		total
		49		16	16	81
		16.0656		5.2459	5.2459	26.5574

## Sheet: Protein kinases
Uni+ multi	TM	SigP	Type
atg1	0	0	S/T/Y
cdk8	0	0	S/T/Y
erkA	0	0	S/T/Y
erkB	0	0	S/T/Y
gbpC	0	0	S/T/Y
gskA	0	0	S/T/Y
ifkA	0	0	S/T/Y
ifkB	0	0	S/T/Y
krsA	0	0	S/T/Y
mekA	0	0	S/T/Y
mhcA	0	0	alpha S/T
mhcB	0	0	alpha S/T
mkkA	1	0	S/T/Y
pakD	0	0	S/T/Y
pkaC	0	0	S/T/Y
pkgB	0	0	S/T/Y
pyk3	0	0	S/T/Y
qkgA	0	0	S/T/Y
rckA	0	0	S/T/Y
roco4	0	0	S/T/Y
roco5	0	0	S/T/Y
shkA	0	0	S/T/Y
sepA	0	0	S/T/Y
snfA	0	0	S/T/Y
svkA	0	0	S/T/Y
splA	1	0	S/T/Y
yakA	2	0	S/T/Y
dhkM	7	0	histidine
#prot. with T/SigP	4	0
total 28 protein kinases
Uni only	11 protein kinases
gdt1	1	1	S/T/Y
gdt2	1	1	S/T/Y
vwkA	0	0	alpha S/T
tsuA	0	0	S/T/Y
zakA	0	0	S/T/Y
zakB	0	0	S/T/Y
dhkA	2	0	histidine
dhkB	5	0	histidine
dhkC	1	0	histidine
dhkK	7	0	histidine
dokA	0	0	histidine
#prot. with T/SigP	6	2
total 11 protein kinases
