# Supplementary material for: The multicellularity genes of dictyostelid social amoebas
Source: Nat Commun. 2016 Jun 30;7:12085. doi: 10.1038/ncomms12085 (PMC4931340; doi:10.1038/ncomms12085)
Supplement: Supplementary Data 5 — Spreadsheet listing the BLASTp queries and phylogenetic trees that provide the evidence in favour or against instances of lateral gene transfer for 11 D. discoideum genes [file ncomms12085-s6.xlsx]

## Sheet: acgA
Query I. BlastP with AcgA against all non-redundant sequences, excluding Dictyostelia, top 18 hits									Query II. BlastP with top hit of query I to all non-redundant eukaryote sequences, top hits									III BlastP with top hit of query I to all non-redundant eukaryote sequences excluding naegleria
Description	Max score	Total score	Query cover	E value	Ident	Accession			Description	Max score	Total score	Query cover	E value	Ident	Accession		kingdom	Description	Max score	Total score	Query cover	E value	Ident	Accession
hypothetical protein [Scytonema hofmanni]	187	187	0.4	4e-48	0.45	WP_017740599.1		SAR	adenylate cyclase, putative [Perkinsus marinus ATCC 50983]	184	184	0.93	5e-55	0.51	XP_002788747.1		SAR	adenylate cyclase, putative [Perkinsus marinus ATCC 50983]	184	184	0.93	5e-55	0.51	XP_002788747.1
diguanylate cyclase [Tolypothrix bouteillei]	184	184	0.39	1e-47	0.44	WP_038077594.1		SAR	unnamed protein product [Vitrella brassicaformis CCMP3155]	194	194	0.95	6e-55	0.5	CEM39548.1		SAR	unnamed protein product [Vitrella brassicaformis CCMP3155]	194	194	0.95	6e-55	0.5	CEM39548.1
adenylate cyclase, family 3 [Phormidium sp. OSCR]	180	180	0.38	3e-46	0.47	KPQ39842.1		SAR	unnamed protein product [Vitrella brassicaformis CCMP3155]	195	195	0.95	1e-54	0.48	CEM10814.1		SAR	unnamed protein product [Vitrella brassicaformis CCMP3155]	195	195	0.95	1e-54	0.48	CEM10814.1
guanylate cyclase [Microcoleus vaginatus]	176	176	0.4	9e-46	0.44	WP_006634492.1		excavate	predicted protein [Naegleria gruberi]	187	187	0.96	4e-51	0.51	XP_002671112.1		SAR	adenylate cyclase, putative [Perkinsus marinus ATCC 50983]	181	181	0.93	7e-51	0.51	XP_002776373.1
family 3 adenylate cyclase [Oscillatoriales cyanobacterium JSC-12]	174	174	0.46	2e-45	0.4	WP_009556803.1		SAR	adenylate cyclase, putative [Perkinsus marinus ATCC 50983]	181	181	0.93	7e-51	0.51	XP_002776373.1		opisthokont	hypothetical protein BRAFLDRAFT_153964 [Branchiostoma floridae]	182	182	1	9e-51	0.47	XP_002603466.1
guanylate cyclase [Coleofasciculus chthonoplastes]	178	178	0.39	3e-45	0.44	WP_006101757.1		opisthokont	hypothetical protein BRAFLDRAFT_153964 [Branchiostoma floridae]	182	182	1	9e-51	0.47	XP_002603466.1		opisthokont	NPR2 protein [Capsaspora owczarzaki ATCC 30864]	185	185	0.94	2e-50	0.53	XP_004349207.1
hypothetical protein [Thioploca ingrica]	175	175	0.46	4e-45	0.41	WP_052491814.1		excavate	hypothetical protein NAEGRDRAFT_78958 [Naegleria gruberi]	185	185	0.96	1e-50	0.5	XP_002679716.1		SAR	adenylate cyclase [Thalassiosira pseudonana CCMP1335]	173	173	0.97	3e-50	0.51	XP_002291976.1
adenylate/guanylate cyclase [Turneriella parva]	175	175	0.41	4e-45	0.44	WP_014802840.1		excavate	predicted protein [Naegleria gruberi]	185	185	0.94	2e-50	0.5	XP_002682854.1		opisthokont	Atrial natriuretic peptide receptor 2 [Buceros rhinoceros silvestris]	172	172	0.94	4e-50	0.48	KFO90995.1
diguanylate cyclase [Coleofasciculus chthonoplastes]	177	177	0.42	4e-45	0.4	WP_006105098.1		opisthokont	NPR2 protein [Capsaspora owczarzaki ATCC 30864]	185	185	0.94	2e-50	0.53	XP_004349207.1		opisthokont	Atrial natriuretic peptide receptor 2 [Tyto alba]	171	171	0.94	6e-50	0.48	KFV54421.1
diguanylate cyclase [Oscillatoria acuminata]	178	178	0.38	5e-45	0.46	WP_044196325.1		excavate	predicted protein [Naegleria gruberi]	185	185	0.96	2e-50	0.48	XP_002682964.1		opisthokont	Atrial natriuretic peptide receptor 2 [Fulmarus glacialis]	171	171	0.94	9e-50	0.49	KFV90257.1
hypothetical protein [Hyalangium minutum]	175	175	0.47	5e-45	0.36	WP_052420203.1		excavate	predicted protein [Naegleria gruberi]	176	176	0.96	3e-50	0.48	XP_002668668.1		opisthokont	PREDICTED: guanylate cyclase soluble subunit beta-2-like [Crassostrea gigas]	174	174	0.99	1e-49	0.46	XP_011429092.1
guanylate cyclase [Limnoraphis robusta]	173	173	0.46	6e-45	0.4	WP_046282206.1		SAR	adenylate cyclase [Thalassiosira pseudonana CCMP1335]	173	173	0.97	3e-50	0.51	XP_002291976.1		opisthokont	Guanylate cyclase soluble subunit beta-2 [Cricetulus griseus]	174	174	0.94	1e-49	0.49	EGW04861.1
adenylate cyclase [Leptospira kmetyi]	176	176	0.59	7e-45	0.36	WP_010573951.1		excavate	predicted protein [Naegleria gruberi]	184	184	1	3e-50	0.49	XP_002675982.1
PAS domain S-box [Oscillatoria acuminata PCC 6304]	178	178	0.38	8e-45	0.46	AFY80250.1		excavate	predicted protein [Naegleria gruberi]	213	213	0.35	8e-55	0.45	XP_002682964.1
adenylate cyclase [Leptospira weilii]	175	175	0.59	1e-44	0.35	WP_004496276.1		excavate	predicted protein [Naegleria gruberi]	212	212	0.48	8e-55	0.37	XP_002675302.1
adenylate cyclase [Leptospira inadai]	175	175	0.5	1e-44	0.38	WP_010412773.1		excavate	predicted protein [Naegleria gruberi]	213	213	0.35	9e-55	0.46	XP_002671034.1
adenylate cyclase [Mesorhizobium alhagi]	170	170	0.44	1e-44	0.39	WP_008839128.1
MULTISPECIES: adenylate/guanylate cyclase catalytic domain protein [Leptospira]	175	175	0.59	1e-44	0.35	WP_002619020.1			Conclusion: LGT rejected
In total: 176 hits									The Blastp query with the prokaryote top hit yielded mostly many Naegleria genes and not AcgA. Naegleria was then excluded from the set, but the first 500 hits still did not contain AcgA.
168 in bacteria									Phylogenetic inference was performed with the results from the third query including the top two Naegleria genes from the second query, AcgA and the first five prokaryote hits (see highlights)
8 in the eukaryote Naegleria									The phylogenies show that AcgA does not have prokaryote sequences as closest relatives and therefore did not enter Dictyostelia by LGT.
prokaryotes
dictyostelids
non-dictyostelid eukaryotes

## Sheet: cadA
Query I. BlastP with cadA against all non-redundant sequences, excluding Dictyostelia, top 20 hits									Query II. BlastP with top hit of query I to all non-redundant eukaryote sequences, top hits
Description	Max score	Total score	Query cover	E value	Ident	Accession			Description	Max score	Total score	Query cover	E value	Ident	Accession		Query					Query cover	E value	Ident	Accession
hypothetical protein [Photobacterium halotolerans]	99.8	99.8	0.96	5e-22	0.3	WP_036747705.1			DUF1881 domain-containing protein [Neurospora crassa OR74A]	127	127	0.97	5e-33	0.38	XP_956944.1		XP_956944.1					0.92	4e-55	0.51	WP_017599593.1
hypothetical protein [Chromobacterium piscinae]	93.2	93.2	1	1e-19	0.3	WP_043626093.1			hypothetical protein GE21DRAFT_10040 [Neurospora crassa]	127	127	0.97	5e-33	0.38	KHE82508.1		KHE82508.1					0.92	4e-55	0.51	WP_017599593.1
hypothetical protein [Serratia plymuthica]	74.3	74.3	0.98	8e-13	0.3	WP_006319342.1			hypothetical protein NEUTE1DRAFT_117730 [Neurospora tetrasperma FGSC 2508]	125	125	0.97	3e-32	0.38	XP_009853175.1		XP_009853175.1
DUF1881 domain-containing protein [Cylindrospermum stagnale]	65.9	65.9	0.96	7e-10	0.32	WP_015208832.1			abundant perithecial protein [Sordaria macrospora k-hell]	120	120	0.96	3e-30	0.36	XP_003349400.1		XP_003349400.1					0.91	6e-54	0.49	WP_017599593.1
hypothetical protein [Xenorhabdus doucetiae]	62.8	62.8	0.95	8e-09	0.31	WP_045971555.1			hypothetical protein DDB_G0285817 [Dictyostelium discoideum AX4]	106	106	0.98	6e-25	0.32	XP_638037.1		cadC
hypothetical protein [Xenorhabdus nematophila]	62.4	62.4	0.97	1e-08	0.29	WP_013184219.1			putative abundant perithecial protein [Eutypa lata UCREL1]	103	103	0.98	2e-23	0.31	XP_007790112.1
hypothetical protein [Xenorhabdus nematophila]	62	62	0.97	1e-08	0.29	WP_010845627.1			calcium-dependent cell adhesion molecule-1 [Dictyostelium fasciculatum]	100	100	1	5e-23	0.31	XP_004358168.1		cadA
hypothetical protein [Xenorhabdus khoisanae]	57	57	0.95	9e-07	0.28	WP_047965232.1			calcium-dependent cell adhesion molecule-1 [Dictyostelium discoideum AX4]	99.8	99.8	0.98	2e-22	0.3	XP_638048.1		cadA
hypothetical protein [Xenorhabdus cabanillasii]	56.6	56.6	0.96	1e-06	0.28	WP_038260199.1			hypothetical protein DICPUDRAFT_46027 [Dictyostelium purpureum]	91.7	91.7	0.98	2e-19	0.3	XP_003285337.1		cadA
hypothetical protein [Nocardiopsis lucentensis]	54.7	54.7	0.96	7e-06	0.27	WP_017599593.1			hypothetical protein DICPUDRAFT_57459 [Dictyostelium purpureum]	90.9	90.9	0.97	3e-19	0.31	XP_003291623.1		cadA
hypothetical protein [Nocardia seriolae]	50.1	50.1	0.8	0.0002	0.29	WP_052086620.1			hypothetical protein SAMD00019534_029340 [Acytostelium subglobosum LB1]	90.9	90.9	0.97	3e-19	0.29	XP_012756521.1		cadA
hypothetical protein [Photorhabdus luminescens]	50.4	50.4	0.95	0.0002	0.27	WP_046394720.1			hypothetical protein SAMD00019534_096360 [Acytostelium subglobosum LB1]	86.3	86.3	0.98	1e-17	0.28	XP_012750557.1		cadA
hypothetical protein [Yersinia ruckeri]	50.1	50.1	0.94	0.0003	0.27	WP_045844258.1			calcium-dependent cell adhesion molecule-1 [Dictyostelium fasciculatum]	87.4	87.4	0.94	1e-16	0.29	XP_004367280.1		cadA
hypothetical protein [Yersinia ruckeri]	50.1	50.1	0.94	0.0003	0.27	WP_052173091.1			putative 25 kDa protein [Dictyostelium discoideum]	82.8	82.8	0.88	2e-16	0.28	AAA62645.1		cadA
hypothetical protein [Yersinia intermedia]	49.3	49.3	0.94	0.0007	0.27	WP_050077233.1			putative calcium-dependent cell adhesion molecule-3 [Polysphondylium pallidum PN500]	73.9	73.9	0.97	3e-13	0.27	EFA79229.1		cadC
hypothetical protein CIMG_08473 [Coccidioides immitis RS]	47.8	47.8	0.98	0.002	0.24	XP_001241310.1
hypothetical protein CPC735_061420 [Coccidioides posadasii C735 delta SOWgp]	46.2	46.2	0.98	0.006	0.24	XP_003070414.1
hypothetical protein CISG_06265 [Coccidioides immitis RMSCC 3703]	40	40	0.9	0.69	0.25	KMU77030.1			Conclusion: LGT rejected
iron-regulated outer membrane protein [Neisseria meningitidis]	38.1	38.1	0.44	7.2	0.29	AAP12768.1			The prokaryote first hit to CadA is most closely related to fungal proteins and the CadA homolog CadC
iron-regulated outer membrane protein [Neisseria meningitidis]	38.1	38.1	0.44	7.4	0.29	AAP12795.1			The fungal and Dictyostelium proteins each have prokaryote sequences as closest relatives, so may be two independent cases of LGT
In total 24 hits, 21 in bacteria, 3 in fungi									However, CadC seems more likely to be directly derived from LGT than CadA
					Phylogeny of highlighted sequences
prokaryotes
dictyostelids
non-dictyostelid eukaryotes

## Sheet: chlA
Query I. BlastP with ChlA against all non-redundant sequences, excluding Dictyostelia, top 20 hits										Query II. BlastP with top hit of query I to all non-redundant eukaryote sequences, top hits
Description	Max score	Total score	Query cover	E value	Ident	Accession				Description	Max score	Total score	Query cover	E value	Ident	Accession
hypothetical protein [Microcystis aeruginosa]	458	458	0.96	3e-150	0.4	WP_002766661.1				hypothetical protein DICPUDRAFT_47276 [Dictyostelium purpureum]	453	453	0.97	9e-149	0.4	XP_003287288.1		ChlA
hypothetical protein [Microcystis aeruginosa]	457	457	0.98	9e-150	0.41	WP_024970244.1				hypothetical protein DFA_11777 [Dictyostelium fasciculatum]	450	450	0.96	1e-147	0.4	XP_004350723.1		ChlA
tryptophan halogenase [Microcystis aeruginosa]	456	456	0.98	1e-149	0.41	WP_043998498.1				hypothetical protein DDB_G0290825 [Dictyostelium discoideum AX4]	444	444	0.93	3e-145	0.4	XP_635556.1		ChlA
conserved membrane hypothetical protein [Microcystis aeruginosa PCC 9432]	456	456	0.98	1e-149	0.41	CCH92019.1				hypothetical protein SAMD00019534_003160 [Acytostelium subglobosum LB1]	444	444	0.97	1e-144	0.39	XP_012759203.1		ChlA
geranylgeranyl reductase family protein [Microcystis aeruginosa SPC777]	456	456	0.98	2e-149	0.4	EPF17102.1				flavin-dependent halogenase ChlA [Acytostelium subglobosum]	444	444	0.97	1e-144	0.39	BAP16678.1		ChlA
tryptophan halogenase [Microcystis aeruginosa]	456	456	0.98	2e-149	0.4	WP_036397530.1				hypothetical protein PPL_00287 [Polysphondylium pallidum PN500]	433	433	0.83	2e-141	0.42	EFA86493.1		ChlA
tryptophan halogenase [Microcystis aeruginosa]	454	454	0.96	1e-148	0.41	WP_045359188.1			fungi	FAD/NAD(P)-binding domain-containing protein [Punctularia strigosozonata HHB-11173 SS5]	62.8	62.8	0.62	2e-07	0.23	XP_007386366.1
hypothetical protein [Microcystis aeruginosa]	454	454	0.98	2e-148	0.41	WP_012265829.1			fungi	hypothetical protein COCMIDRAFT_106799 [Bipolaris oryzae ATCC 44560]	58.9	58.9	0.62	3e-06	0.24	XP_007692298.1
hypothetical protein [Cyanothece sp. PCC 7822]	453	453	0.98	3e-148	0.41	WP_013334442.1			fungi	FAD/NAD(P)-binding domain-containing protein [Coniophora puteana RWD-64-598 SS2]	58.9	58.9	0.58	4e-06	0.24	XP_007769670.1
tryptophan halogenase [Microcystis aeruginosa]	451	451	0.99	2e-147	0.39	WP_002733261.1			fungi	FAD/NAD(P)-binding domain-containing protein [Punctularia strigosozonata HHB-11173 SS5]	58.2	58.2	0.63	7e-06	0.23	XP_007386186.1
tryptophan halogenase [Microcystis aeruginosa]	449	449	0.99	7e-147	0.4	WP_002740855.1			fungi	hypothetical protein COCSADRAFT_33809 [Bipolaris sorokiniana ND90Pr]	56.6	56.6	0.62	2e-05	0.25	XP_007696461.1
hypothetical protein [Microcystis aeruginosa]	449	449	0.98	2e-146	0.4	WP_002789977.1			fungi	hypothetical protein M422DRAFT_60433 [Sphaerobolus stellatus SS14]	56.2	56.2	0.6	2e-05	0.23	KIJ41549.1
hypothetical protein [Microcystis sp. T1-4]	446	446	0.89	2e-145	0.43	WP_008206987.1			fungi	FAD/NAD-binding domain-containing protein [Fomitiporia mediterranea MF3/22]	56.2	56.2	0.64	3e-05	0.24	XP_007269818.1
hypothetical protein [Nostoc sp. 'Peltigera membranacea cyanobiont']	446	446	0.98	2e-145	0.4	AGK38334.1			fungi	hypothetical protein M422DRAFT_780554 [Sphaerobolus stellatus SS14]	55.8	55.8	0.6	3e-05	0.25	KIJ40868.1
tryptophan halogenase [Microcystis panniformis]	446	446	0.89	3e-145	0.43	WP_052277688.1			fungi	radH flavin-dependent halogenase [Aspergillus oryzae RIB40]	55.5	55.5	0.49	4e-05	0.22	XP_001821080.2
tryptophan halogenase [Microcystis aeruginosa]	445	445	0.89	4e-145	0.43	WP_041804082.1
hypothetical protein [Fischerella thermalis]	444	444	0.96	2e-144	0.39	WP_016870976.1				Conclusion: LGT strongly supported
tryptophan halogenase [Fischerella muscicola]	444	444	0.96	3e-144	0.39	WP_033377695.1				Dictyostelium ChlAs mostly closely related to prokaryote genes with high statistical support
hypothetical protein [Fischerella thermalis]	442	442	0.96	6e-144	0.39	WP_016870975.1
tryptophan halogenase [Microcystis aeruginosa]	442	442	0.98	7e-144	0.39	WP_002740853.1		Phylogeny of highlighted sequences
	a taxonomically broader set was selected for phylogeny
In total 291 hits, all in bacteria	because the top hits were all from the same species
prokaryotes
dictyostelids
non-dictyostelid eukaryotes

## Sheet: DgcA
Query I. BlastP with DgcA against all non-redundant sequences, excluding Dictyostelia, top 20 hits									Query II. BlastP with top hit of query I to all non-redundant eukaryote sequences,top hits									III BlastP with individual non-dictyostelid eukaryote sequences in prokaryota - top hit for each gene
Description	Max score	Total score	Query cover	E value	Ident	Accession		Kingdom	Description	Max score	Total score	Query cover	E value	Ident	Accession			Bait for BlastP	Description	Max score	Total score	Query cover	E value	Ident	Accession
sensor diguanylate cyclase, HAMP domain-containing [Pelobacter carbinolicus]	117	117	0.57	8e-25	0.33	WP_011340797.1		Metazoa	hypothetical protein NEMVEDRAFT_v1g225972 [Nematostella vectensis]	187	187	0.26	2e-50	0.43	XP_001617570.1			XP_001617570.1	sensory box/GGDEF domain/EAL domain protein [Neptuniibacter caesariensis]	377	377	0.99	4e-119	0.64	WP_007021422.1
hypothetical protein [Solimonas variicoloris]	111	111	0.48	9e-23	0.34	WP_020649503.1		Plantae	hypothetical protein BVRB_040030 [Beta vulgaris subsp. vulgaris]	167	167	0.22	3e-44	0.48	KMS65042.1			KMS65042.1	diguanylate cyclase [Acidovorax sp. SD340]	389	389	1	2e-126	0.98	WP_055401479.1
hypothetical protein [Solimonas flava]	108	108	0.48	5e-22	0.33	WP_028009538.1		Plantae	hypothetical protein SOVF_208480 [Spinacia oleracea]	147	147	0.31	3e-36	0.36	KNA03512.1			KNA03512.1	diguanylate cyclase [Pseudomonas fluorescens]	510	510	1	2e-180	0.9	WP_043205535.1
hypothetical protein [Solimonas soli]	107	107	0.48	1e-21	0.32	WP_028080298.1		Fungi	Cyclic di-GMP phosphodiesterase Gmr [Beauveria bassiana D1-5]	140	140	0.22	2e-31	0.39	KGQ06066.1			KGQ06066.1	RNase II stability modulator [Klebsiella michiganensis]	1370	1370	1	0	1	WP_045782752.1
hypothetical protein [Bacillus chagannorensis]	103	103	0.57	1e-21	0.32	WP_026697166.1		Metazoa	hypothetical protein NEMVEDRAFT_v1g222065 [Nematostella vectensis]	127	127	0.16	2e-28	0.44	XP_001621362.1			XP_001621362.1	diguanylate cyclase domain protein [Delftia acidovorans]	713	713	1	0	1	KFJ12096.1
MULTISPECIES: hypothetical protein [Rhizobacter]	105	105	0.46	3e-21	0.33	WP_056807753.1		Excavates	unnamed protein product [Trypanosoma congolense IL3000]	121	121	0.19	2e-26	0.43	CCD13321.1			CCD13321.1	hypothetical protein [Pseudomonas sp. Ag1]	827	827	1	0	1	WP_008439639.1
hypothetical protein ASC88_18530 [Rhizobacter sp. Root29]	105	105	0.46	3e-21	0.33	KQU77857.1		Fungi	putative signaling protein [Beauveria bassiana D1-5]	120	120	0.29	1e-25	0.3	KGQ13267.1			KGQ13267.1	diguanylate cyclase [Klebsiella michiganensis]	1133	1133	1	0	1	WP_045782435.1
diguanylate cyclase [Pseudomonas sp. GM48]	103	103	0.61	3e-21	0.28	WP_007991724.1		Metazoa	hypothetical protein CAPTEDRAFT_49711 [Capitella teleta]	114	114	0.21	4e-24	0.33	ELU08299.1			ELU08299.1	hypothetical protein [Endozoicomonas elysicola]	858	858	1	0	0.96	WP_020580531.1
hypothetical protein SCT_0564 [Sulfuricella sp. T08]	105	105	0.47	5e-21	0.31	GAO35180.1		Plantae	hypothetical protein OsJ_26969 [Oryza sativa Japonica Group]	117	176	0.26	5e-24	0.34	EEE68527.1			EEE68527.1	membrane protein [Stenotrophomonas maltophilia]	1537	1590	0.56	0	0.99	WP_032954044.1
hypothetical protein [Methylibium sp. CF468]	104	104	0.46	8e-21	0.33	WP_052211516.1			diguanylate cyclase A [Dictyostelium lacteum]	112	112	0.28	1e-23	0.33	AFJ79970.1		DgcA	AFJ79970.1	sensor diguanylate cyclase, HAMP domain-containing [Pelobacter carbinolicus]	117	117	0.57	5e-25	0.33	WP_011340797.1
hypothetical protein [Methylibium sp. YR605]	103	103	0.46	2e-20	0.32	WP_047593841.1		Metazoa	putative signaling protein [Thelohanellus kitauei]	112	112	0.16	2e-23	0.4	KII61797.1			KII61797.1	diguanylate phosphodiesterase [Aeromonas caviae]	868	868	1	0	0.99	WP_050498260.1
diguanylate cyclase [Kangiella geojedonensis]	103	103	0.46	3e-20	0.34	WP_046560331.1		Plantae	protein with unknown function [Ricinus communis]	108	108	0.22	9e-23	0.36	XP_002538597.1			XP_002538597.1	diguanylate cyclase [Methylophilus sp. Q8]	501	501	1	9e-173	0.98	WP_047518162.1
diguanylate cyclase [Pseudomonas sp. ML96]	100	100	0.6	5e-20	0.3	WP_052080943.1		Plantae	hypothetical protein BVRB_019620 [Beta vulgaris subsp. vulgaris]	108	108	0.19	1e-22	0.41	KMS64503.1			KMS64503.1	diguanylate cyclase [Curvibacter sp. PAE-UM]	449	449	0.86	1e-156	0.85	WP_057674937.1
diguanylate cyclase [Pseudomonas sp. UW4]	98.6	98.6	0.61	1e-19	0.28	WP_015095454.1		Metazoa	PREDICTED: uncharacterized protein LOC103311288 [Acyrthosiphon pisum]	105	105	0.2	4e-22	0.39	XP_008189100.1			XP_008189100.1	diguanylate cyclase [Rahnella sp. WP5]	416	416	1	3e-141	1	WP_037036438.1
diguanylate cyclase [Pseudomonas sp. GM49]	98.6	98.6	0.49	2e-19	0.29	WP_007999590.1		ELU03666.1	hypothetical protein CAPTEDRAFT_51357 [Capitella teleta]	103	103	0.19	1e-21	0.37	ELU03666.1			ELU03666.1	hypothetical protein [Endozoicomonas elysicola]	336	336	1	7e-110	0.95	WP_020581602.1
hypothetical protein [Nitrincola lacisaponensis]	100	100	0.49	2e-19	0.31	WP_051632588.1		Metazoa	hypothetical protein NEMVEDRAFT_v1g221955 [Nematostella vectensis]	105	105	0.16	5e-21	0.4	XP_001621471.1			XP_001621471.1	sensory box sensor/GGDEF/EAL domain protein [Pseudoalteromonas tunicata]	402	402	0.98	4e-129	0.49	WP_009839144.1
diguanylate cyclase [Variovorax sp. Root318D1]	100	100	0.48	2e-19	0.32	WP_055798387.1		Fungi	Protein AdrA [Beauveria bassiana D1-5]	101	101	0.2	4e-20	0.36	KGQ13393.1			KGQ13393.1	diguanylate cyclase AdrA [Klebsiella michiganensis]	662	662	1	0	1	WP_045784611.1
diguanylate cyclase [Marinobacter algicola]	99.4	99.4	0.47	2e-19	0.32	WP_007151946.1		Metazoa	hypothetical protein NEMVEDRAFT_v1g225873 [Nematostella vectensis]	100	100	0.16	5e-20	0.41	XP_001617696.1			XP_001617696.1	probable signalling protein [Neptuniibacter caesariensis]	288	288	0.98	3e-91	0.5	WP_007020550.1
hypothetical protein [Oceanospirillum maris]	100	100	0.49	2e-19	0.34	WP_051206540.1			hypothetical protein DDB_G0283453 [Dictyostelium discoideum AX4]	103	103	0.21	5e-20	0.33	XP_639082.1		DgcA
hypothetical protein [Thiomicrospira sp. Kp2]	100	100	0.46	2e-19	0.33	WP_051145117.1			hypothetical protein DFA_05717 [Dictyostelium fasciculatum]	99.8	99.8	0.22	1e-19	0.33	XP_004361435.1		DgcA
	a taxonomically broader set was selected for phylogeny							Fungi	putative diguanylate cyclase YegE [Beauveria bassiana D1-5]	101	101	0.21	2e-19	0.36	KGQ13984.1			KGQ13984.1	diguanylate cyclase [Klebsiella michiganensis]	983	983	1	0	0.99	WP_045783172.1
In total 166 hits, all in bacteria	because several top hits were from the same species								hypothetical protein DFA_05348 [Dictyostelium fasciculatum]	99	99	0.22	2e-19	0.33	XP_004361067.1		DgcA
	Conclusion: LGT supported
	BlastP with prokaryote tophit yields many hits in eukaryotes in addition to DgcAs from Dictyostelia
	However these hits when used for BlastP in prokaryotes (Query III) once more hit genes that are 75-100% identical
	In the phylogenies the non-dictyostelid eukaryote sequences show up as extremely closely related sisters to individual prokaryote genes
	They are also unique i.e. not present in close relatives of the host species.
	This means that they are prokaryote contaminants of eukaryote genomes, a consequence of diguanylate cyclases (DgcAs) being very abundant and widespread in prokaryotes
	Because DgcA orthologs are present throughout the Dictyostelium phylogeny, LGT must have occurred at least 0.6 billion years ago, the estimated age of Dictyostelia (Heidel et al., Genome Research 2012)
	The identity score between prokaryote and Dictyostelium DgcAs is therefore only 33%
	The dictyostelium dgcAs are therefore instances of LGT rather than contaminants
Phylogenetic trees of highlighted sequences

## Sheet: DhkA
Query I. BlastP with DhkA against all non-redundant sequences, excluding Dictyostelia, top 18 hits									Query II. BlastP with top hit of query I to all non-redundant eukaryote sequences, top hits
Description	Max score	Total score	Query cover	E value	Ident	Accession			Description	Max score	Total score	Query cover	E value	Ident	Accession		Query
signal transduction histidine kinase [Calothrix parietina]	275	400	0.21	6e-73	0.46	WP_015197355.1		plantae	hypothetical protein SELMODRAFT_451443 [Selaginella moellendorffii]	380	380	0.79	3e-118	0.37	XP_002974782.1
hypothetical protein [Calothrix sp. 336/3]	268	405	0.24	1e-70	0.46	WP_046814811.1		plantae	hypothetical protein SELMODRAFT_451444 [Selaginella moellendorffii]	377	377	0.79	4e-117	0.37	XP_002963693.1
hybrid sensor histidine kinase/response regulator [Cronobacter sp. 1383]	247	323	0.2	1e-63	0.42	WP_051640475.1			histidine kinase [Polysphondylium pallidum PN500]	390	390	0.63	7e-117	0.41	EFA86612.1		DhkJ
								fungi	hypothetical protein G7K_4701-t1 [Saitoella complicata NRRL Y-17804]	384	384	0.64	2e-113	0.41	GAO50577.1
BlastP with DP DhkA, excluding Dictyostelia									histidine kinase [Dictyostelium fasciculatum]	370	370	0.62	8e-111	0.41	XP_004359658.1		DhkJ
Description	Max score	Total score	Query cover	E value	Ident	Accession			hypothetical protein SAMD00019534_041610 [Acytostelium subglobosum LB1]	369	369	0.63	1e-109	0.39	XP_012756120.1
signal transduction histidine kinase [Calothrix parietina]	275	404	0.29	4e-73	0.45	WP_015197355.1			histidine kinase [Dictyostelium discoideum AX4]	369	369	0.68	9e-109	0.4	XP_642053.2		DhkJ
hypothetical protein [Calothrix sp. 336/3]	272	415	0.31	4e-72	0.45	WP_046814811.1			hypothetical protein DICPUDRAFT_35308 [Dictyostelium purpureum]	368	368	0.68	1e-108	0.4	XP_003289209.1		DhkJ
hypothetical protein ACD_10C00329G0001 [uncultured bacterium]	264	342	0.25	1e-69	0.4	EKE17662.1			histidine kinase DhkJ [Dictyostelium discoideum]	368	368	0.64	1e-108	0.42	AAK54091.2
hybrid sensor histidine kinase/response regulator [Gallionella capsiferriformans]	268	441	0.32	2e-69	0.4	WP_013294487.1		fungi	hypothetical protein G7K_5083-t1 [Saitoella complicata NRRL Y-17804]	367	367	0.6	8e-108	0.41	GAO50967.1
response regulator receiver:ATP-binding region, ATPase-like:histidine kinase A, N-terminal:Hpt [Dechloromonas aromatica]	261	339	0.23	2e-68	0.42	WP_011286702.1		fungi	two-component osmosensing histidine kinase [Alternaria longipes]	354	354	0.71	1e-105	0.37	ABI63596.1
sensor histidine kinase [Cyanobacterium aponinum]	264	446	0.35	5e-68	0.35	WP_015218981.1		fungi	two-component histidine kinase [Bipolaris maydis]	352	352	0.62	2e-105	0.42	BAC78687.1
hypothetical protein [Dechloromonas agitata]	258	340	0.25	1e-67	0.41	WP_051452886.1		fungi	Putative Two-component histidine kinase [Rhizopus microsporus]	339	339	0.63	3e-105	0.38	CEI99345.1
hypothetical protein [Planktothricoides sp. SR001]	262	414	0.29	4e-67	0.42	WP_054464066.1		fungi	RTA-like protein, two-component response regulator [Rhodosporidium toruloides NP11]	358	358	0.63	6e-105	0.39	EMS25454.1
Signal transduction histidine-protein kinase BarA [Candidatus Accumulibacter sp. BA-93]	251	251	0.17	8e-67	0.39	EXI90470.1		fungi	putative histidine kinase NIK1p [Bipolaris maydis]	352	352	0.62	7e-105	0.42	AAR29899.1
PAS [Magnetospirillum gryphiswaldense MSR-1]	255	375	0.35	6e-66	0.39	CAM75583.1		fungi	hypothetical protein SETTUDRAFT_86754 [Setosphaeria turcica Et28A]	353	353	0.62	7e-105	0.42	XP_008020482.1
hybrid sensor histidine kinase/response regulator [Magnetospirillum gryphiswaldense]	255	374	0.28	7e-66	0.39	WP_024079475.1		fungi	Two-component osmosensing histidine kinase (Bos1) [Rasamsonia emersonii CBS 393.64]	343	343	0.63	8e-105	0.4	XP_013323849.1
hybrid sensor histidine kinase/response regulator [Aquaspirillum serpens]	249	397	0.25	9e-66	0.45	WP_022654073.1		fungi	two-component osmosensing histidine kinase [Alternaria longipes]	353	353	0.62	1e-104	0.41	ABI63593.1
hybrid sensor histidine kinase/response regulator [Desulfonatronum thiodismutans]	251	380	0.28	1e-65	0.4	WP_051822172.1		fungi	two-component osmosensing histidine kinase [Alternaria longipes]	353	353	0.62	1e-104	0.41	ABI63591.1
hybrid sensor histidine kinase/response regulator [Azoarcus sp. BH72]	251	341	0.24	2e-65	0.41	WP_011766302.1
signal transduction histidine-protein kinase BarA [Ferriphaselus amnicola]	255	466	0.34	4e-65	0.4	GAO31989.1
hybrid sensor histidine kinase/response regulator [Azonexus hydrophilus]	249	330	0.25	1e-64	0.39	WP_051295308.1			Conclusion: LGT rejected
hybrid sensor histidine kinase/response regulator [Nitrosospira multiformis]	249	338	0.25	5e-64	0.41	WP_011381973.1			Although Dictyostelium histidine kinase are among the top hits, these are DhkJ and not DhkA.
hybrid sensor histidine kinase/response regulator [Azospirillum thiophilum]	249	384	0.29	1e-63	0.4	WP_052710331.1			DhkA appears to share an LCA with plants and fungi and is therefore not directly derived from LGT
DD DhkA yielded only three hits and the search was therefore repeated with DP DhkA						Phylogeny from highlighted sequences and DhkA
This yielded a total of 300 hits, all in bacteria
Top 18 hits are shown above

## Sheet: dhkB
Query I. BlastP with DokA against all non-redundant sequences, excluding Dictyostelia, top 24 hits									Query II. BlastP with top hit of query I to all non-redundant eukaryote sequences, top hits
Description	Max score	Total score	Query cover	E value	Ident	Accession		Kingdom	Description	Max score	Total score	Query cover	E value	Ident	Accession
hybrid sensor histidine kinase/response regulator [Acaryochloris sp. CCMEE 5410]	249	355	0.19	7e-64	0.44	WP_010479306.1		fungi	hypothetical protein G7K_5083-t1 [Saitoella complicata NRRL Y-17804]	383	383	0.47	8e-108	0.43	GAO50967.1
hybrid sensor histidine kinase/response regulator [Acaryochloris marina]	248	353	0.19	1e-63	0.43	WP_012165516.1			histidine kinase [Dictyostelium fasciculatum]	371	371	0.49	9e-106	0.41	XP_004359658.1	DhkJ
sensory box histidine kinase/response regulator [Arcticibacter svalbardensis]	244	347	0.2	8e-62	0.49	WP_016195513.1			hypothetical protein SAMD00019534_041610 [Acytostelium subglobosum LB1]	372	372	0.49	2e-105	0.4	XP_012756120.1	DhkJ
putative Histidine kinase [Nitrospira moscoviensis]	243	364	0.29	1e-61	0.33	ALA60996.1			histidine kinase [Polysphondylium pallidum PN500]	370	370	0.49	2e-104	0.4	EFA86612.1	DhkJ
hypothetical protein [Desulfatibacillum aliphaticivorans]	244	399	0.25	1e-61	0.38	WP_051327435.1		fungi	Serine/threonine kinase with two-component sensor domain [Rhodotorula glutinis ATCC 204091]	371	371	0.49	8e-104	0.42	EGU12352.1
hypothetical protein [Nitrospira moscoviensis]	243	364	0.29	2e-61	0.33	WP_053381763.1		fungi	RTA-like protein, two-component response regulator [Rhodosporidium toruloides NP11]	370	370	0.49	2e-103	0.42	EMS25454.1
hybrid sensor histidine kinase/response regulator [Rubrobacter xylanophilus]	240	322	0.24	5e-61	0.37	WP_011564249.1		amoebozoa	ATPase/histidine kinase/DNA gyrase B/HSP90 domain protein [Acanthamoeba castellanii str. Neff]	353	353	0.48	4e-103	0.39	XP_004335900.1
multi-sensor hybrid histidine kinase [Desulfatibacillum alkenivorans]	241	400	0.25	9e-61	0.38	WP_015949183.1		fungi	hypothetical protein G7K_1718-t1 [Saitoella complicata NRRL Y-17804]	365	365	0.5	4e-102	0.42	GAO47513.1
hypothetical protein [Noviherbaspirillum sp. Root189]	236	340	0.19	1e-60	0.45	WP_057289159.1		fungi	hypothetical protein H072_2827 [Dactylellina haptotyla CBS 200.50]	360	360	0.48	6e-102	0.39	XP_011108813.1
hypothetical protein [Nocardioides sp. URHA0020]	237	327	0.18	2e-60	0.45	WP_051552186.1		fungi	Putative Two-component histidine kinase [Rhizopus microsporus]	343	343	0.51	9e-102	0.38	CEI99345.1
hybrid sensor histidine kinase/response regulator [Desulfonatronovibrio hydrogenovorans]	240	343	0.25	2e-60	0.37	WP_051617261.1		amoebozoa	hybrid signal transduction histidine kinase j, putative [Acanthamoeba castellanii str. Neff]	358	358	0.48	4e-101	0.38	XP_004367708.1
hybrid sensor histidine kinase/response regulator [Chitinilyticum aquatile]	237	333	0.19	3e-60	0.46	WP_051279573.1		fungi	hypothetical protein AOL_s00193g42 [Arthrobotrys oligospora ATCC 24927]	357	357	0.48	5e-101	0.39	XP_011126955.1
hybrid sensor histidine kinase/response regulator [Vibrio anguillarum]	239	318	0.2	4e-60	0.45	WP_019283434.1		fungi	hybrid signal transduction histidine kinase J [Drechslerella stenobrocha 248]	355	355	0.48	2e-100	0.4	EWC45813.1
hypothetical protein GUITHDRAFT_45786 [Guillardia theta CCMP2712]	240	337	0.21	4e-60	0.43	XP_005833571.1		fungi	protein-histidine kinase [Lichtheimia corymbifera JMRC:FSU:9682]	347	347	0.49	3e-100	0.39	CDH57829.1
hybrid sensor histidine kinase/response regulator [Vibrio sinaloensis]	239	316	0.2	4e-60	0.46	WP_038189495.1			hypothetical protein DICPUDRAFT_35308 [Dictyostelium purpureum]	359	359	0.49	3e-100	0.4	XP_003289209.1	DhkJ
hypothetical protein [Acetobacterium dehalogenans]	236	342	0.21	9e-60	0.43	WP_051355916.1
Signal transduction histidine kinase [Rhodobacteraceae bacterium HLUCCO18]	237	335	0.24	9e-60	0.42	KPQ14559.1			Conclusion: LGT rejected
PAS fold family protein [Vibrio sp. 16]	238	315	0.2	9e-60	0.46	EED28015.1			DhkB shares a common ancestor with the eukaryote Guillardia
hybrid sensor histidine kinase/response regulator [Vibrio sp. 16]	238	315	0.2	1e-59	0.46	WP_043886651.1			Its similarity to prokaryote histidine kinase is therefore not the result of LGT to Dictyostelia
hybrid sensor histidine kinase/response regulator [Herbaspirillum sp. TSA66]	233	343	0.24	1e-59	0.43	WP_052452561.1
hybrid sensor histidine kinase/response regulator [Vibrio sinaloensis]	237	315	0.2	2e-59	0.45	WP_039472913.1
sensory box histidine kinase/response regulator [Bermanella marisrubri]	228	327	0.18	2e-59	0.48	WP_007017049.1
Multi-sensor Hybrid Histidine Kinase [Arcticibacter svalbardensis MN12-7]	237	334	0.18	2e-59	0.47	EOR96016.1
hybrid sensor histidine kinase/response regulator [Vibrio caribbeanicus]	237	314	0.2	2e-59	0.45	WP_038138738.1
Total 158 hits of which 156 in bacteria and 2 identical proteins in Guillardia theta (SAR)
				Phylogeny of DhkB and highlighted sequences

## Sheet: dhkC
Query I. BlastP with DhkC against all non-redundant sequences, excluding Dictyostelia, top 20 hits									Query II. BlastP with top hit of query I to all non-redundant eukaryote sequences, top hits
Description	Max score	Total score	Query cover	E value	Ident	Accession			Description	Max score	Total score	Query cover	E value	Ident	Accession
hypothetical protein ACD_39C01476G0002 [uncultured bacterium]	221	286	0.43	1e-55	0.32	EKD82114.1			hypothetical protein SAMD00019534_041610 [Acytostelium subglobosum LB1]	445	445	0.68	1e-131	0.39	XP_012756120.1	DhkJ
hybrid sensor histidine kinase/response regulator [Endozoicomonas montiporae]	215	290	0.44	5e-54	0.31	WP_051790427.1			histidine kinase [Dictyostelium fasciculatum]	429	429	0.67	3e-127	0.4	XP_004359658.1	DhkJ
hybrid sensor [Candidatus Scalindua brodae]	217	289	0.39	6e-54	0.34	KHE92297.1			histidine kinase [Polysphondylium pallidum PN500]	431	431	0.55	2e-126	0.44	EFA86612.1	DhkJ
hybrid sensor histidine kinase/response regulator [Endozoicomonas elysicola]	213	289	0.4	2e-53	0.34	WP_020582645.1			hypothetical protein DICPUDRAFT_35308 [Dictyostelium purpureum]	427	427	0.55	2e-124	0.44	XP_003289209.1	DhkJ
hybrid sensor [Candidatus Brocadia fulgida]	214	288	0.39	4e-53	0.36	KKO18732.1		amoebozoa	ATPase/histidine kinase/DNA gyrase B/HSP90 domain protein [Acanthamoeba castellanii str. Neff]	394	394	0.53	7e-119	0.43	XP_004335900.1
hybrid sensor histidine kinase/response regulator [Schlesneria paludicola]	214	275	0.42	4e-53	0.32	WP_010582376.1		amoebozoa	hybrid signal transduction histidine kinase j, putative [Acanthamoeba castellanii str. Neff]	403	403	0.53	5e-118	0.43	XP_004367708.1
hybrid sensor histidine kinase/response regulator [Smithella sp. ME-1]	206	260	0.34	5e-53	0.36	WP_040619880.1			histidine kinase [Dictyostelium discoideum AX4]	409	409	0.55	5e-118	0.44	XP_642053.2	DhkJ
hybrid sensor histidine kinase/response regulator [Rhodopirellula sallentina]	214	295	0.41	6e-53	0.32	WP_008676179.1			histidine kinase DhkJ [Dictyostelium discoideum]	408	408	0.55	9e-118	0.44	AAK54091.2	DhkJ
PAS domain-containing protein [Singulisphaera acidiphila]	214	287	0.4	9e-53	0.34	WP_015250641.1		fungi	protein-histidine kinase [Mucor ambiguus]	381	381	0.56	1e-113	0.41	GAN01540.1
signal transduction histidine kinase [Desulfosporosinus acidiphilus SJ4]	211	284	0.39	1e-52	0.34	AFM39360.1		fungi	hypothetical protein HMPREF1544_06243 [Mucor circinelloides f. circinelloides 1006PhL]	379	379	0.56	5e-110	0.42	EPB86920.1
hybrid sensor histidine kinase/response regulator [Desulfosporosinus acidiphilus]	210	283	0.39	1e-52	0.34	WP_041276198.1		fungi	Putative Two-component histidine kinase [Rhizopus microsporus]	351	351	0.56	1e-105	0.39	CEI99345.1
hybrid sensor histidine kinase/response regulator [Thermobaculum terrenum]	212	290	0.39	2e-52	0.35	WP_012876125.1		fungi	conserved hypothetical protein [Mucor ambiguus]	356	356	0.56	8e-104	0.39	GAN11573.1
hybrid sensor histidine kinase/response regulator [Rhodopirellula sp. SWK7]	211	285	0.45	3e-52	0.32	WP_009097190.1		fungi	Putative Nonidentical kinase-1 (Fragment) [Rhizopus microsporus]	361	361	0.57	1e-103	0.4	CEG64589.1
hybrid sensor histidine kinase/response regulator [Rubrobacter xylanophilus]	211	279	0.34	4e-52	0.37	WP_011564249.1		fungi	hypothetical protein [Parasitella parasitica]	367	367	0.56	2e-103	0.41	CEP11979.1
protein containing PAS domain S-box [Anaerolinea thermolimosa]	208	287	0.39	1e-51	0.34	GAP05645.1		fungi	protein-histidine kinase [Lichtheimia corymbifera JMRC:FSU:9682]	351	351	0.56	1e-102	0.39	CDH57829.1
hybrid sensor histidine kinase/response regulator [Halomonas anticariensis]	208	277	0.4	1e-51	0.33	WP_016418213.1		fungi	hypothetical protein HMPREF1544_08225 [Mucor circinelloides f. circinelloides 1006PhL]	357	357	0.56	2e-102	0.39	EPB85021.1
sensory box sensor histidine kinase/response regulator [Vibrio cholerae]	199	199	0.24	2e-51	0.36	CSB99331.1		fungi	hypothetical protein RO3G_02289 [Rhizopus delemar RA 99-880]	361	361	0.56	1e-101	0.41	EIE77585.1
hybrid sensor histidine kinase/response regulator [Schlesneria paludicola]	207	284	0.32	2e-51	0.39	WP_010587131.1		fungi	similar to Saccharomyces cerevisiae YIL147C SLN1 Histidine kinase osmosensor that regulates a MAP kinase cascade [Geotrichum candidum]	356	356	0.55	2e-101	0.4	CDO51832.1
hybrid sensor histidine kinase/response regulator [Desulfovibrio salexigens]	206	281	0.35	3e-51	0.37	WP_015852738.1		fungi	histidine kinase osmosensor [Candida tenuis ATCC 10573]	353	353	0.54	2e-101	0.4	XP_006685057.1
hybrid sensor histidine kinase/response regulator [Desulfonatronospira thiodismutans]	208	275	0.39	4e-51	0.34	WP_008869454.1
									Conclusion: LGT unlikely
Total of 139 hits, all in bacteria									Although Dictyostelium histidine kinases are among the top hits, these are DhkJ and not DhkC. Dubious whether this is LGT
		Phylogeny of higlighted sequences and DhkC							DhkC nevertheless groups with the bacterial sequences, but with a very long branch.

## Sheet: dokA
Query I. BlastP with DokA against all non-redundant sequences, excluding Dictyostelia, top 19 hits									Query II. BlastP with top hit of query I to all non-redundant eukaryote sequences
Description	Max score	Total score	Query cover	E value	Ident	Accession			Description	Max score	Total score	Query cover	E value	Ident	Accession
hypothetical protein [Methylibium sp. CF468]	339	339	0.45	1e-95	0.29	WP_052211255.1			histidine kinase [Polysphondylium pallidum PN500]	407	407	0.85	6e-123	0.35	EFA82690.1		DokA
hybrid sensor histidine kinase/response regulator [Methylibium sp. YR605]	336	336	0.45	2e-94	0.3	WP_052202811.1			hypothetical protein SAMD00019534_090590 [Acytostelium subglobosum LB1]	379	379	0.83	7e-113	0.33	XP_012750927.1		DokA
hybrid sensor histidine kinase/response regulator [Methylibium sp. CF059]	340	340	0.42	3e-94	0.31	WP_052197375.1			histidine kinase [Polysphondylium pallidum PN500]	376	376	0.66	2e-109	0.41	EFA86612.1		dhkJ
hypothetical protein [Tolypothrix sp. PCC 7601]	304	304	0.36	2e-81	0.33	WP_052335359.1			hypothetical protein SAMD00019534_041610 [Acytostelium subglobosum LB1]	375	375	0.66	5e-109	0.41	XP_012756120.1		DhkJ
hybrid sensor [Candidatus Brocadia fulgida]	303	303	0.36	4e-81	0.35	KKO18732.1			histidine kinase [Dictyostelium fasciculatum]	362	362	0.67	3e-105	0.4	XP_004359658.1		DhkJ
sensory box histidine kinase/response regulator [Gimesia maris]	301	301	0.38	4e-80	0.31	WP_002647831.1		amoebozoa	hybrid signal transduction histidine kinase j, putative [Acanthamoeba castellanii str. Neff]	360	360	0.66	1e-104	0.41	XP_004367708.1
sensor histidine kinase response regulator, Hpt domain-containing [Pelobacter carbinolicus]	295	295	0.37	4e-79	0.31	WP_011340775.1		amoebozoa	ATPase/histidine kinase/DNA gyrase B/HSP90 domain protein [Acanthamoeba castellanii str. Neff]	350	350	0.67	4e-104	0.39	XP_004335900.1
multi-sensor hybrid histidine kinase [Candidatus Magnetomorum sp. HK-1]	283	283	0.35	1e-77	0.33	KPA14339.1			hypothetical protein DICPUDRAFT_35308 [Dictyostelium purpureum]	357	357	0.66	5e-102	0.4	XP_003289209.1
histidine kinase [Arthrospira sp. TJSD091]	288	288	0.36	5e-76	0.32	WP_046319750.1			histidine kinase DhkJ [Dictyostelium discoideum]	347	347	0.66	1e-98	0.38	AAK54091.2		DhkJ
histidine kinase [Arthrospira platensis]	288	288	0.36	7e-76	0.32	WP_006625707.1			histidine kinase [Dictyostelium discoideum AX4]	347	347	0.66	1e-98	0.38	XP_642053.2		DhkJ
histidine kinase [Arthrospira maxima]	287	287	0.36	9e-76	0.32	WP_006669173.1		fungi	conserved hypothetical protein [Mucor ambiguus]	336	336	0.67	4e-98	0.39	GAN11573.1
histidine kinase [Arthrospira sp. PCC 8005]	286	286	0.36	3e-75	0.32	WP_008050752.1		fungi	hypothetical protein HMPREF1544_08225 [Mucor circinelloides f. circinelloides 1006PhL]	335	335	0.67	2e-96	0.39	EPB85021.1
PAS domain S-box [Candidatus Magnetomorum sp. HK-1]	275	275	0.36	1e-72	0.32	KPA10905.1		fungi	gaf sensor hybrid histidine kinase [Lichtheimia corymbifera JMRC:FSU:9682]	340	340	0.69	2e-96	0.39	CDH53201.1
hybrid sensor histidine kinase/response regulator [Rubinisphaera brasiliensis]	278	278	0.45	3e-72	0.26	WP_013627970.1		metazoa	HAMP and Hpt and HATPase c and Response reg and D UF2222 and HisKA domain containing protein [Trichuris trichiura]	328	328	0.67	2e-95	0.38	CDW60212.1
hypothetical protein [Lysobacter sp. A03]	278	278	0.44	4e-72	0.28	WP_052497463.1		fungi	protein-histidine kinase [Lichtheimia corymbifera JMRC:FSU:9682]	327	327	0.91	3e-95	0.35	CDH57829.1
MULTISPECIES: ATPase [Mesorhizobium]	273	273	0.36	5e-71	0.31	WP_056112645.1		fungi	hypothetical protein LRAMOSA06602 [Lichtheimia ramosa]	334	334	0.69	4e-94	0.38	CDS14433.1
hypothetical protein [Candidatus Brocadia sinica]	270	270	0.36	1e-70	0.31	WP_052563799.1		fungi	Signal transduction histidine-protein kinase BarA [Beauveria bassiana D1-5]	324	324	0.66	9e-94	0.39	KGQ13569.1
hypothetical protein LRAMOSA08535 [Lichtheimia ramosa]	243	243	0.36	3e-61	0.3	CDS06007.1
histidine kinase [Lichtheimia corymbifera JMRC:FSU:9682]	241	241	0.35	3e-60	0.31	CDH60384.1			Conclusion: LGT supported
	a taxonomically broader set was selected for phylogeny								Dictyostelium DokAs are top hits to the prokaryote top hit of the first query
Total 152 hits, 150 in bacteria, 2 in fungi	because several top hits were from the same species								Both trees show prokaryotes as closest outgroup to the Dictyostelium DokAs, likely case of LGT

## Sheet: iptA
Query I. BlastP with iptA against all non-redundant sequences, excluding Dictyostelia, top 17 hits									Query II. BlastP with top hit of query I to all non-redundant eukaryote sequences, top hits
Description	Max score	Total score	Query cover	E value	Ident	Accession			Description	Max score	Total score	Query cover	E value	Ident	Accession		Query		Description	Max score	Total score	Query cover	E value	Ident	Accession
hypothetical protein [Halomonas anticariensis]	95.5	95.5	0.92	1e-19	0.29	WP_016417706.1			hypothetical protein DDB_G0277215 [Dictyostelium discoideum AX4]	95.5	95.5	0.93	4e-20	0.29	XP_642693.1	iptA
isopentenyl transferase [Streptomyces fulvoviolaceus]	90.9	90.9	0.58	6e-18	0.31	WP_052424827.1			hypothetical protein DICPUDRAFT_92712 [Dictyostelium purpureum]	65.5	65.5	0.6	1e-09	0.32	XP_003291640.1	iptA
dimethylallyladenosine tRNA methylthiotransferase [Agrobacterium vitis]	88.2	88.2	0.91	3e-17	0.27	WP_012649069.1		fungi	lysine decarboxylase-like protein [Ustilaginoidea virens]	58.2	58.2	0.65	6e-07	0.27	KDB13701.1
isopentenyl transferase [Xanthomonas translucens]	87.8	87.8	0.56	5e-17	0.32	WP_053834798.1		fungi	hypothetical protein FVEG_09393 [Fusarium verticillioides 7600]	51.2	51.2	0.57	0.0002	0.26	EWG50061.1
hypothetical protein [Mesorhizobium sp. WSM1293]	87	87	0.56	8e-17	0.35	WP_027164052.1		fungi	hypothetical protein FOMG_07519 [Fusarium oxysporum f. sp. melonis 26406]	50.8	50.8	0.66	0.0002	0.28	EXK40778.1
isopentenyl transferase [Xanthomonas translucens]	86.3	86.3	0.56	2e-16	0.33	WP_053838440.1		fungi	uncharacterized protein LW93_14959 [Fusarium fujikuroi]	50.1	50.1	0.66	0.0003	0.25	KLO83289.1
hypothetical protein [Cupriavidus sp. UYPR2.512]	85.9	85.9	0.9	2e-16	0.27	WP_018312244.1		fungi	uncharacterized protein CPUR_04177 [Claviceps purpurea 20.1]	50.1	50.1	0.57	0.0004	0.27	CCE30329.1
hypothetical protein [Burkholderia sp. UYPR1.413]	85.5	85.5	0.9	4e-16	0.28	WP_051446773.1		fungi	uncharacterized protein FFUJ_14354 [Fusarium fujikuroi IMI 58289]	49.7	49.7	0.66	0.0005	0.25	CCT69155.1
isopentenyl transferase [Streptomyces graminilatus]	85.1	85.1	0.58	6e-16	0.3	WP_055525028.1		fungi	hypothetical protein FOXG_20358 [Fusarium oxysporum f. sp. lycopersici 4287]	49.3	49.3	0.66	0.0007	0.27	KNB10557.1
hypothetical protein [Rhodococcus fascians]	84.7	84.7	0.55	7e-16	0.32	WP_037174551.1		fungi	hypothetical protein FOVG_06993 [Fusarium oxysporum f. sp. pisi HDV247]	47.4	47.4	0.66	0.003	0.26	EXA46265.1
isopentenyl transferase [Xanthomonas sp. GPE 39]	84.7	84.7	0.6	7e-16	0.3	WP_045728371.1		fungi	hypothetical protein FOC4_g10008937 [Fusarium oxysporum f. sp. cubense race 4]	47	47	0.57	0.003	0.27	EMT70478.1
isopentenyl transferase [Xanthomonas albilineans]	84.3	84.3	0.56	8e-16	0.31	WP_012917043.1		fungi	hypothetical protein FOIG_09060 [Fusarium oxysporum f. sp. cubense tropical race 4 54006]	46.6	46.6	0.57	0.005	0.27	EXL99192.1
isopentenyl transferase [Streptomyces viridochromogenes]	84.3	84.3	0.57	9e-16	0.31	WP_003995622.1
Isopentenyl transferase [Anabaena variabilis ATCC 29413]	84	84	0.93	1e-15	0.29	ABA22324.1			Conclusion: LGT supported
hypothetical protein [Lechevalieria aerocolonigenes]	83.6	83.6	0.92	1e-15	0.23	WP_051784352.1			Clear case of LGT, top prokaryote hit for Dictyostelium iptA genes also has Dictyostelium genes as top hits
isopentenyl-diphosphate delta isomerase [Nostoc sp. PCC 7120]	83.6	83.6	0.93	1e-15	0.29	WP_010994397.1			Phylogenies place prokaryotes iptAs as closest relatives to Dictyostelium genes, with fungal genes much more distant
isopentenyl transferase [Xanthomonas albilineans]	83.6	83.6	0.56	2e-15	0.31	WP_045760985.1
In total 216 hits, all in bacteria				Phylogenies of highlighted sequences

## Sheet: phyA
Query I. BlastP with PhyA against all non-redundant sequences, excluding Dictyostelia, top 19 hits									Query II. BlastP with top hit of query I to all non-redundant eukaryote sequences, top hits									Back BlastP against prokaryota
Description	Max score	Total score	Query cover	E value	Ident	Accession		Kingdom	Description	Max score	Total score	Query cover	E value	Ident	Accession			Description	Max score	Total score	Query cover	E value	Ident	Accession
Egl nine homolog 2 [Stigmatella aurantiaca]	113	113	0.77	3e-26	0.3	WP_002609326.1		SAR	hypothetical protein SPRG_09935 [Saprolegnia parasitica CBS 223.65]	123	123	0.96	2e-29	0.4	XP_012205068.1
hypothetical protein [Hyalangium minutum]	109	109	0.77	7e-25	0.3	WP_044197056.1			prolyl 4-hydroxylase [Dictyostelium fasciculatum]	119	119	0.94	2e-29	0.33	XP_004362243.1		phyA
2OG-Fe(II) Oxygenase [Corallococcus coralloides]	108	108	0.76	2e-24	0.31	WP_014399732.1			hypothetical protein SAMD00019534_027490 [Acytostelium subglobosum LB1]	114	114	0.93	1e-27	0.34	XP_012757501.1		phyA
Hypothetical protein AA314_08910 [Archangium gephyra]	106	106	0.77	1e-23	0.3	AKJ07284.1		SAR	hypothetical protein, variant 2 [Aphanomyces astaci]	116	116	0.9	3e-27	0.41	XP_009827690.1
hypothetical protein [Archangium gephyra]	105	105	0.77	1e-23	0.3	WP_047863067.1		metazoa	PREDICTED: prolyl 4-hydroxylase subunit alpha-like [Plutella xylostella]	106	106	0.94	4e-25	0.39	XP_011567426.1			PREDICTED: prolyl 4-hydroxylase subunit alpha-like [Plutella xylostella]	429	429	1	1e-150	1	XP_011567426.1		bacterial contaminant
hypothetical protein Q664_38000 [Cystobacter violaceus Cb vi76]	105	105	0.77	1e-23	0.3	KFA88976.1		SAR	unnamed protein product [Vitrella brassicaformis CCMP3155]	107	107	0.86	1e-24	0.33	CEM16584.1
hypothetical protein [Cystobacter violaceus]	105	105	0.77	2e-23	0.3	WP_043407020.1		SAR	TPA: 2OG-Fe(II) oxygenase family protein, putative [Neospora caninum Liverpool]	106	106	0.84	1e-24	0.37	CEL67481.1
hypothetical protein [Cystobacter fuscus]	105	105	0.77	2e-23	0.32	WP_051256476.1		SAR	[Skp1-protein]-hydroxyproline N-acetylglucosaminyltransferase, family GT60 [Ectocarpus siliculosus]	107	107	0.94	2e-23	0.37	CBJ30213.1
oxidoreductase, 2OG-Fe(II) oxygenase family [Cystobacter fuscus DSM 2262]	105	105	0.77	2e-23	0.32	EPX61034.1		SAR	hypothetical protein, variant [Phytophthora parasitica]	102	102	0.91	2e-22	0.33	ETL99211.1
hypothetical protein GUITHDRAFT_71355 [Guillardia theta CCMP2712]	108	108	0.75	1e-22	0.32	XP_005832372.1		metazoa	PREDICTED: egl nine homolog 1 [Panthera tigris altaica]	99.8	99.8	0.95	3e-22	0.34	XP_007086114.1			oxidoreductase, 2OG-Fe(II) oxygenase family [Cystobacter fuscus DSM 2262]	114	114	0.79	4e-27	0.37	EPX61034.1
hypothetical protein MVEG_05167 [Mortierella verticillata NRRL 6337]	103	103	0.78	1e-22	0.31	KFH68349.1		metazoa	PREDICTED: egl nine homolog 3 isoform X2 [Stegastes partitus]	99.4	99.4	0.95	4e-22	0.32	XP_008283105.1			2OG-Fe(II) Oxygenase [Corallococcus coralloides]	114	114	0.8	3e-27	0.36	WP_014399732.1
MULTISPECIES: hypothetical protein [Thioalkalivibrio]	101	101	0.83	1e-21	0.26	WP_019023686.1		SAR	oxidoreductase, 2OG-Fe(II) oxygenase family protein [Hammondia hammondi]	99.8	99.8	0.84	4e-22	0.35	XP_008885569.1
2OG-Fe(II) oxygenase [Methylobacillus flagellatus]	99	99	0.74	5e-21	0.32	WP_011480253.1
PREDICTED: prolyl 4-hydroxylase subunit alpha-like [Pantholops hodgsonii]	98.6	98.6	0.76	7e-21	0.31	XP_005977325.1
hypothetical protein [Methylotenera versatilis]	98.2	98.2	0.82	8e-21	0.33	WP_047542080.1
putative proline hydroxylase [Cesiribacter andamanensis]	98.2	98.2	0.76	1e-20	0.33	WP_009194850.1
[Skp1-protein]-hydroxyproline N-acetylglucosaminyltransferase, family GT60 [Ectocarpus siliculosus]	102	102	0.64	1e-20	0.33	CBJ30213.1			Conclusion: LGT rejected
oxidoreductase [Pontibacter actiniarum]	97.1	97.1	0.8	3e-20	0.31	WP_025608500.1			PhyA genes are present in several eukaryote kingdoms
oxidoreductase [Fulvivirga imtechensis]	96.7	96.7	0.75	3e-20	0.32	WP_009580530.1			The phylogenies do not identify prokaryote PhyAs as closest outgroup to Dictyostelium PhyA genes
In total 146 hits, 121 in bacteria, 25 in eukaryotes				phylogenies of highlighted sequences

[truncated: 73 more sheets: ppk1, Sheet29, Sheet30, Sheet31, Sheet32, Sheet33, Sheet34, Sheet35, Sheet36, Sheet37, Sheet38, Sheet39, Sheet40, Sheet41, Sheet42, Sheet43, Sheet44, Sheet45, Sheet46, Sheet47 …]
