# Supplementary material for: The multicellularity genes of dictyostelid social amoebas
Source: Nat Commun. 2016 Jun 30;7:12085. doi: 10.1038/ncomms12085 (PMC4931340; doi:10.1038/ncomms12085)
Supplement: Supplementary Data 6 — Sequencing statistics and read counts for high throughput RNA sequencing of P. pallidum, D. fasciculatum and D. lacteum developmental time courses [file ncomms12085-s7.xlsx]

## Sheet: Total reads per sample
Sequencing statistics Roche 454 experiments
Polysphondylium pallidum	Ppal_t0	Ppal_t6	Ppal_t14	Ppal_t20	Ppal_t32	Ppal spore	Ppal stalk	Ppal cyst t24	Ppal cyst t48
Total reads	300312	170033	271965	429152	223195	236158	315605	226251	241422
mappable reads	227694	128040	221098	317419	151742	161717	192774	124617	221729
%	75.8191	75.303	81.2965	73.9642	67.9863	68.4783	61.0808	55.0791	91.8429
Dictyostelium fasciculatum	Dfas_t0	Dfas_t4	Dfas-t8	Dfas_t12	Dfas_t14	Dfas_t32	Dfasspore
Total reads	219361	409250	204394	197777	197460	178437	244244
mappable reads	171655	164236	168090	148647	154801	119722	201519
%	78.2523	40.131	82.2382	75.1589	78.3961	67.0948	82.5072
Sequencing statistics Illumina experiments
Dictyostelium lacteum
time points (h)	0	4	8	12	16	20	24	28	50
total reads	12739959	11642816	11960740	11950277	16324137	16326630	13534884	12417059	12459545
no_feature	260439	253366	271487	272861	392360	419940	460536	431337	431698
ambiguous	106336	100046	122070	146819	264308	322261	326069	261961	252778
too_low_aQual	0	0	0	0	0	0	0	0	0
not_aligned	0	0	0	0	0	0	0	0	0
alignment_not_unique	410717	570625	528384	347488	381410	373107	326507	276800	236202
aligned	11962467	10718779	11038799	11183109	15286059	15211322	12421772	11446961	11538867
% aligned reads	93.8972	92.0635	92.2919	93.5803	93.6408	93.1688	91.776	92.1874	92.6107
Polysphondylium pallidum
time points (h)	0	4	14	20	24
total reads	12043229	11785523	11438251	10864267	11088391
no_feature	828782	1139276	1294661	1063742	1198202
ambiguous	37649	41179	34662	18926	14718
too_low_aQual	0	0	0	0	0
not_aligned	0	0	0	0	0
alignment_not_unique	739797	642753	453915	399229	389907
aligned	10437001	9962315	9655013	9382370	9485564
% aligned reads	86.6628	84.5301	84.4099	86.3599	85.545
Dictyostelium fasciculatum
time points (h)	0	8	16	24	36
total reads	10774100	9666230	13588832	9487387	12606750
no_feature	491066	528507	760151	567411	800980
ambiguous	75021	58096	104724	58947	94614
too_low_aQual	0	0	0	0	0
not_aligned	0	0	0	0	0
alignment_not_unique	661055	487372	734085	564385	801079
aligned	9546958	8592255	11989872	8296644	10910077
% aligned reads	88.6103	88.8894	88.2333	87.4492	86.5416

## Sheet: P.pallidum454
# Locustag	Ppal0.180210 mapped reads [absolute]	Ppal0.180210 mapped reads [normalized]	Ppal6.180210 mapped reads [absolute]	Ppal6.180210 mapped reads [normalized]	Ppal14.180210 mapped reads [absolute]	Ppal14.180210 mapped reads [normalized]	Ppal20.180210 mapped reads [absolute]	Ppal20.180210 mapped reads [normalized]	Ppal32.180210 mapped reads [absolute]	Ppal32.180210 mapped reads [normalized]	Ppal_cyst24.180210 mapped reads [absolute]	Ppal_cyst24.180210 mapped reads [normalized]	Ppal_cyst48.180210 mapped reads [absolute]	Ppal_cyst48.180210 mapped reads [normalized]	Ppal_spor.180210 mapped reads [absolute]	Ppal_spor.180210 mapped reads [normalized]	Ppal_stalk.180210 mapped reads [absolute]	Ppal_stalk.180210 mapped reads [normalized]	Genename	Genedesc	Genenote
PPL_00001	2	0.007968	1	0.007046	5	0.020723	7	0.019587	4	0.022184	0	0	0	0	4	0.026598	5	0.019927		putative amino acid/polyamine transporter I, putative amino acid permease
PPL_00002	0	0	0	0	3	0.012434	0	0	1	0.005546	0	0	0	0	3	0.019949	3	0.011956
PPL_00003	4	0.015937	9	0.063411	12	0.049735	15	0.041973	11	0.061005	9	0.050711	2	0.009401	8	0.053196	6	0.023912	crop	putative U1 small nuclear ribonucleoparticle-associated protein, Luc7 family protein
PPL_00004	1	0.003984	0	0	0	0	0	0	0	0	4	0.022538	1	0.004701	0	0	0	0	fslF	G-protein-coupled receptor (GPCR) family protein, frizzled and smoothened-like protein
PPL_00006	1	0.003984	0	0	2	0.008289	0	0	0	0	0	0	0	0	0	0	0	0
PPL_00007	1	0.003984	0	0	0	0	0	0	0	0	0	0	0	0	1	0.00665	0	0		hypothetical protein
PPL_00008	7	0.027889	0	0	1	0.004145	0	0	1	0.005546	3	0.016904	1	0.004701	6	0.039897	1	0.003985	rpc19	putative RNA polymerase III subunit, putative RNA polymerase I subunit
PPL_00010	2	0.007968	0	0	0	0	1	0.002798	0	0	0	0	0	0	0	0	0	0
PPL_00011	5	0.019921	1	0.007046	1	0.004145	18	0.050367	11	0.061005	6	0.033807	3	0.014102	1	0.00665	12	0.047824		RNA-binding region RNP-1 domain-containing protein, RNA recognition motif-containing protein RRM
PPL_00012	5	0.019921	0	0	5	0.020723	7	0.019587	11	0.061005	5	0.028173	3	0.014102	8	0.053196	12	0.047824
PPL_00013	23	0.091636	7	0.049319	12	0.049735	34	0.095138	24	0.133103	11	0.06198	33	0.15512	21	0.13964	21	0.083692	spt6	SH2 domain-containing protein
PPL_00014	36	0.14343	15	0.105684	11	0.045591	6	0.016789	5	0.02773	12	0.067614	5	0.023503	2	0.013299	3	0.011956
PPL_00015	20	0.079683	9	0.063411	28	0.116049	15	0.041973	9	0.049913	7	0.039442	20	0.094012	2	0.013299	7	0.027897		hypothetical protein
PPL_00016	24	0.09562	7	0.049319	16	0.066314	29	0.081147	8	0.044368	9	0.050711	7	0.032904	8	0.053196	6	0.023912		DUF814 family protein
PPL_00017	1	0.003984	13	0.091593	31	0.128483	11	0.03078	8	0.044368	7	0.039442	14	0.065808	6	0.039897	23	0.091663		hypothetical protein
PPL_00018	8	0.031873	3	0.021137	3	0.012434	4	0.011193	0	0	4	0.022538	0	0	4	0.026598	21	0.083692	snrpb	putative small nuclear ribonucleoparticle-associated protein, LSM (like-Sm) domain-containing protein
PPL_00019	3	0.011952	3	0.021137	2	0.008289	16	0.044771	15	0.083189	1	0.005635	11	0.051707	32	0.212784	30	0.11956		GATA-binding transcription factor
PPL_00020	6	0.023905	4	0.028183	0	0	5	0.013991	1	0.005546	0	0	0	0	1	0.00665	0	0
PPL_00021	4	0.015937	3	0.021137	4	0.016578	13	0.036376	2	0.011092	6	0.033807	4	0.018802	4	0.026598	6	0.023912	ascc3l	DEAD/DEAH box helicase, U5 small nuclear ribonucleoprotein 200 kDa helicase, Sec63 domain-containing protein
PPL_00022	0	0	0	0	0	0	0	0	0	0	2	0.011269	2	0.009401	1	0.00665	3	0.011956
PPL_00023	1	0.003984	1	0.007046	0	0	10	0.027982	5	0.02773	4	0.022538	0	0	5	0.033248	4	0.015941		hypothetical protein
PPL_00024	1	0.003984	3	0.021137	6	0.024868	3	0.008395	4	0.022184	18	0.101422	39	0.183323	36	0.239382	3	0.011956	dcd1A	acid ceramidase-like protein, acid N-acylsphingosine amidohydrolase-like protein
PPL_00025	1	0.003984	0	0	0	0	0	0	4	0.022184	26	0.146498	43	0.202126	123	0.81789	8	0.031883	eIF4e3	eukaryotic translation initiation factor 4E member 3
PPL_00026	31	0.123509	20	0.140913	39	0.16164	5	0.013991	11	0.061005	30	0.169036	12	0.056407	14	0.093093	30	0.11956	grxA	glutaredoxin
PPL_00027	1	0.003984	4	0.028183	6	0.024868	6	0.016789	4	0.022184	8	0.045076	8	0.037605	11	0.073145	5	0.019927		putative acetyl-CoA transporter
PPL_00028	0	0	0	0	6	0.024868	8	0.022385	3	0.016638	0	0	1	0.004701	0	0	8	0.031883
PPL_00029	3	0.011952	1	0.007046	2	0.008289	1	0.002798	1	0.005546	3	0.016904	0	0	0	0	4	0.015941	pARTg	U box domain-containing protein, PARP domain-containing protein, Appr-1-p processing domain-containing protein, WWE domain-containing protein
PPL_00030	7	0.027889	2	0.014091	4	0.016578	2	0.005596	0	0	7	0.039442	2	0.009401	1	0.00665	5	0.019927	mvd	diphosphomevalonate decarboxylase, mevalonate 5-diphosphate decarboxylase
PPL_00031	0	0	0	0	0	0	1	0.002798	3	0.016638	1	0.005635	0	0	5	0.033248	3	0.011956	dio3	thyroxine 5'-deiodinase, putative type III iodothyronine deiodinase
PPL_00032	0	0	1	0.007046	5	0.020723	25	0.069955	8	0.044368	3	0.016904	0	0	5	0.033248	11	0.043839		thyroxine 5'-deiodinase
PPL_00033	8	0.031873	0	0	1	0.004145	0	0	4	0.022184	10	0.056345	3	0.014102	4	0.026598	2	0.007971
PPL_00034	5	0.019921	3	0.021137	12	0.049735	19	0.053165	7	0.038822	4	0.022538	0	0	0	0	4	0.015941		hypothetical protein
PPL_00035	2	0.007968	4	0.028183	8	0.033157	5	0.013991	2	0.011092	5	0.028173	27	0.126916	6	0.039897	3	0.011956		hypothetical protein
PPL_00036	1	0.003984	2	0.014091	3	0.012434	1	0.002798	1	0.005546	8	0.045076	17	0.07991	1	0.00665	0	0		hypothetical protein
PPL_00037	0	0	1	0.007046	4	0.016578	1	0.002798	0	0	0	0	0	0	0	0	0	0		hypothetical protein
PPL_00038	1	0.003984	0	0	2	0.008289	35	0.097936	22	0.122011	0	0	0	0	1	0.00665	19	0.075722		polymorphic membrane protein repeat-containing protein
PPL_00039	0	0	0	0	0	0	0	0	1	0.005546	0	0	0	0	0	0	0	0
PPL_00040	0	0	0	0	0	0	1	0.002798	0	0	0	0	0	0	3	0.019949	0	0
PPL_00041	0	0	0	0	0	0	0	0	1	0.005546	0	0	0	0	5	0.033248	2	0.007971
PPL_00044	32	0.127493	2	0.014091	5	0.020723	2	0.005596	1	0.005546	14	0.078883	3	0.014102	0	0	1	0.003985		hypothetical protein
PPL_00045	3	0.011952	0	0	2	0.008289	0	0	3	0.016638	0	0	0	0	2	0.013299	1	0.003985
PPL_00046	4	0.015937	2	0.014091	11	0.045591	7	0.019587	10	0.055459	8	0.045076	3	0.014102	0	0	23	0.091663		P-type ATPase, transmembrane protein
PPL_00047	4	0.015937	5	0.035228	16	0.066314	44	0.12312	32	0.17747	4	0.022538	3	0.014102	11	0.073145	43	0.17137	masB	malate synthase
PPL_00048	21	0.083667	5	0.035228	25	0.103615	66	0.18468	18	0.099827	26	0.146498	231	1.08584	95	0.631704	73	0.290931	cutA	fatty acid elongase 3-ketoacyl-CoA synthase, long chain fatty acid elongase
PPL_00049	1	0.003984	1	0.007046	4	0.016578	6	0.016789	13	0.072097	5	0.028173	91	0.427754	30	0.199485	20	0.079707		hypothetical protein
PPL_00050	0	0	0	0	2	0.008289	0	0	1	0.005546	1	0.005635	8	0.037605	5	0.033248	2	0.007971
PPL_00051	0	0	2	0.014091	1	0.004145	0	0	0	0	0	0	0	0	0	0	1	0.003985		cytochrome P450 family protein
PPL_00052	3	0.011952	34	0.239551	18	0.074603	9	0.025184	3	0.016638	11	0.06198	0	0	0	0	0	0		hypothetical protein
PPL_00053	2	0.007968	14	0.098639	10	0.041446	1	0.002798	0	0	9	0.050711	0	0	0	0	0	0
PPL_00054	3	0.011952	0	0	0	0	0	0	0	0	10	0.056345	2	0.009401	0	0	0	0
PPL_00056	2	0.007968	1	0.007046	0	0	0	0	0	0	0	0	8	0.037605	0	0	0	0		hypothetical protein
PPL_00057	0	0	12	0.084548	12	0.049735	0	0	0	0	4	0.022538	1	0.004701	0	0	0	0
PPL_00058	0	0	0	0	1	0.004145	1	0.002798	2	0.011092	0	0	0	0	0	0	0	0
PPL_00059	0	0	0	0	0	0	0	0	1	0.005546	0	0	1	0.004701	1	0.00665	1	0.003985
PPL_00060	0	0	0	0	0	0	0	0	0	0	0	0	0	0	1	0.00665	0	0		tRNA-Tyr	anticodon GTA
PPL_00061	22	0.087651	1	0.007046	4	0.016578	4	0.011193	3	0.016638	7	0.039442	8	0.037605	5	0.033248	1	0.003985		hypothetical protein
PPL_00062	0	0	0	0	0	0	0	0	2	0.011092	2	0.011269	0	0	1	0.00665	0	0		Similar to Dictyostelium discoideum (Slime mold). hypothetical 127.0 kDa protein.
PPL_00063	5	0.019921	1	0.007046	7	0.029012	6	0.016789	3	0.016638	2	0.011269	4	0.018802	2	0.013299	7	0.027897
PPL_00065	220	0.876515	75	0.528422	83	0.344003	10	0.027982	18	0.099827	283	1.59457	181	0.850808	80	0.531961	19	0.075722		hypothetical protein
PPL_00066	21	0.083667	10	0.070456	34	0.140917	28	0.078349	23	0.127557	14	0.078883	6	0.028204	11	0.073145	26	0.103619	shkD	SH2 domain-containing protein, protein kinase, TKL group, tyrosine kinase-like protein, SHK subfamily protein kinase
PPL_00067	0	0	0	0	0	0	4	0.011193	3	0.016638	0	0	0	0	2	0.013299	2	0.007971		hypothetical protein
PPL_00068	0	0	0	0	0	0	0	0	1	0.005546	0	0	0	0	0	0	0	0		tRNA-Lys	anticodon TTT
PPL_00069	13	0.051794	9	0.063411	6	0.024868	5	0.013991	4	0.022184	2	0.011269	3	0.014102	0	0	5	0.019927	wdr57	WD40 repeat-containing protein, putative U5 small nuclear ribonucleoprotein
PPL_00071	1	0.003984	1	0.007046	1	0.004145	2	0.005596	1	0.005546	1	0.005635	5	0.023503	0	0	3	0.011956
PPL_00072	0	0	2	0.014091	3	0.012434	3	0.008395	1	0.005546	2	0.011269	10	0.047006	0	0	0	0
PPL_00073	1	0.003984	0	0	2	0.008289	1	0.002798	1	0.005546	0	0	0	0	1	0.00665	1	0.003985
PPL_00074	3	0.011952	0	0	3	0.012434	34	0.095138	10	0.055459	2	0.011269	3	0.014102	10	0.066495	16	0.063766
PPL_00075	3	0.011952	0	0	2	0.008289	2	0.005596	3	0.016638	0	0	1	0.004701	1	0.00665	1	0.003985
PPL_00076	27	0.107572	3	0.021137	9	0.037302	16	0.044771	12	0.066551	18	0.101422	39	0.183323	20	0.13299	14	0.055795	clc	clathrin light chain
PPL_00077	6	0.023905	1	0.007046	2	0.008289	1	0.002798	3	0.016638	4	0.022538	6	0.028204	0	0	1	0.003985	ctu1	ATP-binding domain-containing protein 3, UPF0021 family protein, PP-loop ATPase domain-containing protein, cytosolic thiouridylase subunit 1
PPL_00079	13	0.051794	38	0.267734	90	0.373015	75	0.209864	47	0.260659	16	0.090153	149	0.700389	94	0.625054	171	0.681495
PPL_00080	0	0	0	0	1	0.004145	0	0	0	0	0	0	0	0	1	0.00665	1	0.003985
PPL_00081	0	0	0	0	0	0	0	0	0	0	0	0	0	0	1	0.00665	0	0		tRNA-Cys	anticodon GCA
PPL_00082	0	0	0	0	0	0	0	0	0	0	0	0	1	0.004701	0	0	0	0
PPL_00084	20	0.079683	6	0.042274	8	0.033157	1	0.002798	2	0.011092	15	0.084518	1	0.004701	0	0	1	0.003985		HYPOTHETICAL PROTEIN PA3216. 3/101
PPL_00085	0	0	5	0.035228	5	0.020723	26	0.072753	11	0.061005	1	0.005635	8	0.037605	11	0.073145	14	0.055795		cAMP receptor-like protein, G-protein-coupled receptor (GPCR) family protein
PPL_00086	29	0.115541	4	0.028183	9	0.037302	21	0.058762	22	0.122011	18	0.101422	7	0.032904	12	0.079794	18	0.071736	abcF4	putative non-transporter ABC protein
PPL_00087	0	0	1	0.007046	4	0.016578	7	0.019587	9	0.049913	1	0.005635	1	0.004701	2	0.013299	11	0.043839	gnt13	putative glycosyltransferase, putative GlcNAc transferase, putative beta-1,3-N-acetylglucosaminyltransferase
PPL_00088	3	0.011952	1	0.007046	8	0.033157	23	0.064358	3	0.016638	1	0.005635	1	0.004701	4	0.026598	9	0.035868		hypothetical protein
PPL_00089	10	0.039842	3	0.021137	3	0.012434	1	0.002798	5	0.02773	1	0.005635	4	0.018802	3	0.019949	3	0.011956	prpf3	U4/U6 small nuclear ribonucleoprotein, pre-mRNA processing factor 3
PPL_00090	0	0	3	0.021137	5	0.020723	7	0.019587	0	0	0	0	0	0	0	0	3	0.011956	fut9	glycosyltransferase, alpha-3/4-fucosyltransferase
PPL_00091	0	0	2	0.014091	2	0.008289	1	0.002798	3	0.016638	0	0	0	0	0	0	0	0
PPL_00094	0	0	1	0.007046	1	0.004145	0	0	1	0.005546	2	0.011269	0	0	0	0	1	0.003985		hypothetical protein
PPL_00096	0	0	0	0	0	0	0	0	0	0	0	0	0	0	1	0.00665	0	0		tRNA-Asn	anticodon GTT
PPL_00097	3	0.011952	1	0.007046	1	0.004145	3	0.008395	0	0	0	0	4	0.018802	0	0	2	0.007971		hypothetical protein
PPL_00098	0	0	0	0	0	0	4	0.011193	2	0.011092	1	0.005635	1	0.004701	1	0.00665	2	0.007971
PPL_00099	2	0.007968	0	0	0	0	4	0.011193	4	0.022184	4	0.022538	2	0.009401	1	0.00665	2	0.007971		hypothetical protein
PPL_00100	5	0.019921	2	0.014091	9	0.037302	3	0.008395	5	0.02773	2	0.011269	3	0.014102	5	0.033248	3	0.011956		hypothetical protein
PPL_00101	5	0.019921	3	0.021137	5	0.020723	6	0.016789	1	0.005546	2	0.011269	2	0.009401	10	0.066495	4	0.015941		Q9VK89 Probable N(2),N(2)-dimethylguanosine tRNA methyltransferase (EC 2.1.1.32) (tRNA(guanine-26,N(2)-N(2)) methyltransferase) (tRNA 2,2-dimethylguan
PPL_00102	2	0.007968	3	0.021137	9	0.037302	11	0.03078	9	0.049913	3	0.016904	3	0.014102	4	0.026598	11	0.043839	med26	hypothetical protein
PPL_00103	0	0	4	0.028183	2	0.008289	2	0.005596	8	0.044368	0	0	0	0	22	0.146289	7	0.027897		hypothetical protein
PPL_00104	2	0.007968	3	0.021137	4	0.016578	0	0	3	0.016638	2	0.011269	0	0	13	0.086444	3	0.011956
PPL_00105	2	0.007968	1	0.007046	0	0	4	0.011193	3	0.016638	2	0.011269	0	0	0	0	3	0.011956		hypothetical protein
PPL_00106	2	0.007968	88	0.620015	120	0.497354	95	0.265827	63	0.349394	31	0.174671	1	0.004701	2	0.013299	29	0.115575		hypothetical protein
PPL_00107	21	0.083667	17	0.119776	53	0.219665	223	0.623994	61	0.338302	51	0.287361	134	0.62988	108	0.718147	107	0.426432	aatB	aspartate aminotransferase, aspartate transaminase
PPL_00108	16	0.063747	0	0	2	0.008289	0	0	0	0	3	0.016904	5	0.023503	2	0.013299	0	0		2-oxoglutarate (2OG) and Fe(II)-dependent oxygenase family protein
PPL_00109	26	0.103588	18	0.126821	8	0.033157	21	0.058762	4	0.022184	17	0.095787	16	0.07521	7	0.046547	9	0.035868		ABC transporter family
PPL_00110	0	0	3	0.021137	0	0	0	0	0	0	0	0	0	0	0	0	0	0
PPL_00111	0	0	1	0.007046	0	0	0	0	0	0	0	0	0	0	0	0	0	0		proteophosphoglycan ppg4
PPL_00112	0	0	0	0	0	0	0	0	0	0	1	0.005635	0	0	0	0	0	0
PPL_00115	1	0.003984	1	0.007046	0	0	5	0.013991	2	0.011092	2	0.011269	0	0	2	0.013299	1	0.003985
PPL_00116	0	0	1	0.007046	2	0.008289	2	0.005596	1	0.005546	2	0.011269	1	0.004701	1	0.00665	1	0.003985		hypothetical protein
PPL_00117	7	0.027889	16	0.11273	39	0.16164	6	0.016789	6	0.033276	6	0.033807	0	0	0	0	3	0.011956
PPL_00119	0	0	2	0.014091	3	0.012434	3	0.008395	0	0	0	0	1	0.004701	1	0.00665	0	0
PPL_00120	4	0.015937	1	0.007046	1	0.004145	4	0.011193	2	0.011092	1	0.005635	3	0.014102	1	0.00665	3	0.011956	suvA		second intron erronously predicted
PPL_00121	142	0.565751	9	0.063411	40	0.165785	27	0.075551	35	0.194108	111	0.625433	9	0.042305	13	0.086444	12	0.047824	ndufab1	acyl carrier protein, NADH dehydrogenase ubiquinone 1, alpha/beta subcomplex, NADH-ubiquinone oxidoreductase
PPL_00122	2	0.007968	0	0	1	0.004145	1	0.002798	0	0	0	0	0	0	10	0.066495	1	0.003985
PPL_00123	12	0.04781	2	0.014091	0	0	4	0.011193	1	0.005546	6	0.033807	8	0.037605	1	0.00665	0	0
PPL_00124	6	0.023905	3	0.021137	0	0	2	0.005596	3	0.016638	3	0.016904	11	0.051707	14	0.093093	5	0.019927	thg1	tRNA-histidine guanylyltransferase 1
PPL_00125	0	0	0	0	3	0.012434	10	0.027982	4	0.022184	0	0	0	0	0	0	1	0.003985
PPL_00126	2	0.007968	3	0.021137	24	0.099471	29	0.081147	16	0.088735	2	0.011269	13	0.061108	8	0.053196	33	0.131517		BTB/POZ domain-containing protein, meprin and TRAF homology (MATH) domain-containing protein
PPL_00127	2	0.007968	2	0.014091	0	0	20	0.055964	6	0.033276	8	0.045076	0	0	0	0	38	0.151443		hypothetical protein
PPL_00129	16	0.063747	9	0.063411	3	0.012434	21	0.058762	10	0.055459	12	0.067614	16	0.07521	14	0.093093	25	0.099634
PPL_00130	8	0.031873	8	0.056365	15	0.062169	30	0.083945	37	0.2052	10	0.056345	21	0.098713	23	0.152939	34	0.135502		PHD zinc finger-containing protein, SET domain-containing protein
PPL_00131	0	0	2	0.014091	1	0.004145	2	0.005596	3	0.016638	32	0.180305	36	0.169221	17	0.113042	10	0.039853		hypothetical protein
PPL_00133	0	0	0	0	0	0	0	0	2	0.011092	6	0.033807	9	0.042305	61	0.40562	5	0.019927		hypothetical protein
PPL_00134	1	0.003984	0	0	0	0	0	0	0	0	4	0.022538	1	0.004701	0	0	0	0
PPL_00135	10	0.039842	3	0.021137	8	0.033157	2	0.005596	2	0.011092	2	0.011269	4	0.018802	1	0.00665	0	0	H2Bv1	histone H2B domain-containing protein
PPL_00136	1	0.003984	23	0.162049	38	0.157495	20	0.055964	10	0.055459	26	0.146498	5	0.023503	2	0.013299	5	0.019927
PPL_00137	0	0	9	0.063411	35	0.145061	22	0.06156	3	0.016638	0	0	0	0	5	0.033248	3	0.011956
PPL_00138	1	0.003984	7	0.049319	6	0.024868	4	0.011193	1	0.005546	0	0	3	0.014102	2	0.013299	1	0.003985
PPL_00139	5	0.019921	4	0.028183	8	0.033157	8	0.022385	12	0.066551	1	0.005635	18	0.084611	4	0.026598	6	0.023912	phgA	drainin, RabGAP/TBC domain-containing protein, putative GTPase activating protein (GAP)
PPL_00140	1	0.003984	2	0.014091	8	0.033157	4	0.011193	4	0.022184	1	0.005635	2	0.009401	1	0.00665	6	0.023912		hypothetical protein
PPL_00141	5	0.019921	6	0.042274	13	0.05388	23	0.064358	6	0.033276	9	0.050711	12	0.056407	3	0.019949	5	0.019927		hypothetical protein
PPL_00142	1	0.003984	1	0.007046	1	0.004145	0	0	0	0	0	0	0	0	0	0	0	0
PPL_00143	8	0.031873	0	0	6	0.024868	1	0.002798	1	0.005546	4	0.022538	0	0	2	0.013299	1	0.003985	smu1	WD40 repeat-containing protein, lissencephaly type-1-like homology (LisH) motif-containing protein, suppressor of mec-8 and unc-52-like protein
PPL_00144	1733	6.90455	395	2.78302	310	1.28483	60	0.167891	41	0.227384	624	3.51595	705	3.31392	407	2.70635	59	0.235136	rpl26	S60 ribosomal protein L26
PPL_00145	6	0.023905	1	0.007046	0	0	2	0.005596	1	0.005546	1	0.005635	2	0.009401	2	0.013299	0	0		hypothetical protein
PPL_00146	3	0.011952	3	0.021137	2	0.008289	5	0.013991	0	0	6	0.033807	7	0.032904	5	0.033248	8	0.031883	dnajc19	DnaJ homolog subfamily C member 19, mitochondrial import inner membrane translocase subunit 14
PPL_00147	4	0.015937	0	0	1	0.004145	3	0.008395	3	0.016638	2	0.011269	5	0.023503	4	0.026598	1	0.003985	mcfM	mitochondrial substrate carrier family protein, putative mitochondrial folate transporter
PPL_00148	0	0	0	0	0	0	3	0.008395	1	0.005546	9	0.050711	5	0.023503	0	0	3	0.011956		hypothetical protein
PPL_00149	4	0.015937	3	0.021137	14	0.058025	2	0.005596	7	0.038822	4	0.022538	0	0	0	0	12	0.047824		hypothetical protein
PPL_00150	0	0	3	0.021137	10	0.041446	8	0.022385	5	0.02773	6	0.033807	6	0.028204	8	0.053196	9	0.035868	lvsD	BEACH domain-containing protein
PPL_00151	3	0.011952	6	0.042274	8	0.033157	6	0.016789	1	0.005546	9	0.050711	22	0.103413	1	0.00665	6	0.023912		hypothetical protein
PPL_00152	6	0.023905	0	0	0	0	0	0	1	0.005546	1	0.005635	0	0	0	0	0	0		hypothetical protein
PPL_00153	32	0.127493	0	0	1	0.004145	3	0.008395	1	0.005546	7	0.039442	16	0.07521	8	0.053196	2	0.007971		CAATT-binding protein
PPL_00154	7	0.027889	11	0.077502	27	0.111905	11	0.03078	4	0.022184	9	0.050711	7	0.032904	1	0.00665	5	0.019927		MKIAA0368 protein (Fragment).
PPL_00155	1	0.003984	0	0	1	0.004145	0	0	0	0	0	0	0	0	0	0	0	0
PPL_00156	3	0.011952	0	0	3	0.012434	1	0.002798	3	0.016638	4	0.022538	4	0.018802	1	0.00665	1	0.003985		hypothetical protein
PPL_00157	2	0.007968	14	0.098639	2	0.008289	2	0.005596	0	0	11	0.06198	7	0.032904	4	0.026598	1	0.003985		chitinase
PPL_00158	5	0.019921	3	0.021137	4	0.016578	37	0.103533	5	0.02773	11	0.06198	22	0.103413	12	0.079794	10	0.039853	abcB6	ABC transporter B family protein
PPL_00159	2	0.007968	0	0	0	0	0	0	0	0	0	0	0	0	0	0	1	0.003985
PPL_00160	0	0	0	0	1	0.004145	1	0.002798	0	0	0	0	0	0	0	0	0	0
PPL_00161	0	0	3	0.021137	0	0	2	0.005596	1	0.005546	0	0	1	0.004701	0	0	0	0
PPL_00162	10	0.039842	7	0.049319	0	0	1	0.002798	0	0	52	0.292996	1	0.004701	0	0	0	0
PPL_00163	14	0.055778	2	0.014091	1	0.004145	2	0.005596	1	0.005546	6	0.033807	8	0.037605	4	0.026598	0	0		hypothetical protein
PPL_00164	1	0.003984	4	0.028183	3	0.012434	7	0.019587	10	0.055459	1	0.005635	0	0	0	0	10	0.039853
PPL_00165	10	0.039842	1	0.007046	8	0.033157	10	0.027982	5	0.02773	5	0.028173	0	0	0	0	14	0.055795	chid1	chitinase domain-containing protein 1, glycosyl hydrolase 18 family protein
PPL_00166	4	0.015937	0	0	0	0	0	0	2	0.011092	0	0	2	0.009401	0	0	3	0.011956
PPL_00167	267	1.06377	100	0.704563	225	0.932538	99	0.27702	68	0.377124	266	1.49879	236	1.10934	14	0.093093	85	0.338755	hspB	heat shock protein, heat shock cognate protein Hsc70-2
PPL_00168	186	0.741054	130	0.915932	200	0.828923	355	0.993354	470	2.60659	148	0.833911	614	2.88617	169	1.12377	615	2.45099	pabpc1A	RNA-binding region RNP-1 domain-containing protein, RNA recognition motif-containing protein RRM, polyadenylate binding protein (PABP)
PPL_00169	4	0.015937	2	0.014091	7	0.029012	4	0.011193	1	0.005546	0	0	1	0.004701	1	0.00665	2	0.007971		hypothetical protein
PPL_00170	31	0.123509	3	0.021137	15	0.062169	18	0.050367	12	0.066551	15	0.084518	13	0.061108	7	0.046547	25	0.099634	eIF3s6	proteasome component region PCI (PINT) domain-containing protein, eukaryotic translation initiation factor 3 (eIF3) subunit 6, eIF-3 p48
PPL_00171	0	0	0	0	1	0.004145	0	0	1	0.005546	0	0	0	0	0	0	2	0.007971
PPL_00172	0	0	0	0	6	0.024868	94	0.263029	76	0.421492	0	0	0	0	0	0	51	0.203253
PPL_00173	2	0.007968	7	0.049319	2	0.008289	25	0.069955	9	0.049913	11	0.06198	1	0.004701	2	0.013299	15	0.05978
PPL_00174	520	2.07176	95	0.669335	108	0.447618	23	0.064358	65	0.360486	364	2.05097	24	0.112814	2	0.013299	16	0.063766	cmr	actin binding protein, comitin, mannose binding lectin, B_lectin
PPL_00175	0	0	2	0.014091	9	0.037302	176	0.49248	19	0.105373	1	0.005635	4	0.018802	11	0.073145	15	0.05978		hypothetical protein
PPL_00176	0	0	17	0.119776	54	0.223809	100	0.279818	66	0.366032	7	0.039442	34	0.15982	20	0.13299	61	0.243106		hypothetical protein
PPL_00177	0	0	8	0.056365	17	0.070458	51	0.142707	59	0.327211	10	0.056345	16	0.07521	28	0.186186	44	0.175355	ddo-1	D-aspartate oxidase, D-amino-acid:oxygen oxidoreductase (deaminating)
PPL_00178	0	0	0	0	3	0.012434	2	0.005596	0	0	1	0.005635	0	0	0	0	0	0	abcH3	putative non-transporter ABC protein, metallophosphoesterase domain-containing protein
PPL_00179	3	0.011952	8	0.056365	17	0.070458	34	0.095138	27	0.14974	1	0.005635	1	0.004701	1	0.00665	39	0.155429	pXi	putative protein kinase, CAMK1 family protein kinase, protein kinase, CAMK group
PPL_00180	3	0.011952	2	0.014091	4	0.016578	8	0.022385	0	0	4	0.022538	0	0	1	0.00665	3	0.011956		hypothetical protein
PPL_00181	1	0.003984	0	0	0	0	0	0	0	0	1	0.005635	0	0	0	0	0	0		hypothetical protein
PPL_00182	3	0.011952	2	0.014091	5	0.020723	3	0.008395	2	0.011092	4	0.022538	4	0.018802	4	0.026598	2	0.007971
PPL_00183	9	0.035857	1	0.007046	7	0.029012	10	0.027982	5	0.02773	5	0.028173	4	0.018802	4	0.026598	5	0.019927	plrg1	WD40 repeat-containing protein, putative RNA splicing factor
PPL_00184	0	0	0	0	0	0	0	0	0	0	0	0	0	0	0	0	1	0.003985
PPL_00185	3	0.011952	26	0.183186	36	0.149206	19	0.053165	0	0	12	0.067614	1	0.004701	0	0	2	0.007971
PPL_00186	0	0	0	0	1	0.004145	0	0	0	0	0	0	0	0	0	0	0	0
PPL_00187	0	0	1	0.007046	0	0	0	0	0	0	0	0	0	0	0	0	1	0.003985
PPL_00188	0	0	0	0	2	0.008289	0	0	0	0	0	0	0	0	0	0	0	0
PPL_00189	1	0.003984	1	0.007046	1	0.004145	0	0	0	0	1	0.005635	0	0	0	0	0	0		hypothetical protein
PPL_00190	0	0	4	0.028183	3	0.012434	4	0.011193	3	0.016638	4	0.022538	1	0.004701	0	0	2	0.007971		thioesterase superfamily protein
PPL_00191	7	0.027889	2	0.014091	3	0.012434	4	0.011193	5	0.02773	3	0.016904	4	0.018802	5	0.033248	3	0.011956
PPL_00192	2	0.007968	0	0	2	0.008289	25	0.069955	12	0.066551	1	0.005635	2	0.009401	4	0.026598	17	0.067751
PPL_00193	4	0.015937	14	0.098639	15	0.062169	39	0.109129	42	0.23293	9	0.050711	52	0.244431	64	0.425569	105	0.418462	sgkC	sphingosine kinase related protein
PPL_00194	2	0.007968	3	0.021137	1	0.004145	8	0.022385	15	0.083189	0	0	3	0.014102	36	0.239382	15	0.05978
PPL_00195	5	0.019921	1	0.007046	6	0.024868	8	0.022385	6	0.033276	3	0.016904	20	0.094012	5	0.033248	9	0.035868		UPF0171 family protein
PPL_00196	2	0.007968	1	0.007046	0	0	1	0.002798	1	0.005546	5	0.028173	11	0.051707	5	0.033248	4	0.015941		hypothetical protein
PPL_00197	0	0	0	0	12	0.049735	70	0.195873	17	0.094281	0	0	0	0	0	0	7	0.027897
PPL_00198	24	0.09562	10	0.070456	20	0.082892	41	0.114725	15	0.083189	20	0.112691	23	0.108114	22	0.146289	9	0.035868	dhx8	DEAD/DEAH box helicase, putative RNA splicing factor
PPL_00199	36	0.14343	15	0.105684	38	0.157495	38	0.106331	50	0.277297	47	0.264823	45	0.211527	42	0.279279	52	0.207238	febA	4E-binding protein homolog
PPL_00200	13	0.051794	15	0.105684	34	0.140917	15	0.041973	16	0.088735	10	0.056345	5	0.023503	8	0.053196	16	0.063766	gtpbp1	GTP-binding protein 1
PPL_00201	0	0	0	0	2	0.008289	2	0.005596	2	0.011092	8	0.045076	10	0.047006	8	0.053196	5	0.019927	CYP556A1	cytochrome P450 family protein
PPL_00202	4	0.015937	0	0	0	0	0	0	0	0	0	0	0	0	0	0	0	0
PPL_00203	22	0.087651	0	0	0	0	1	0.002798	0	0	2	0.011269	1	0.004701	0	0	0	0
PPL_00204	19	0.075699	2	0.014091	5	0.020723	7	0.019587	2	0.011092	10	0.056345	3	0.014102	9	0.059846	5	0.019927	pfdn2	prefoldin beta-like domain containing protein, prefoldin subunit 2
PPL_00205	4	0.015937	0	0	4	0.016578	3	0.008395	0	0	2	0.011269	4	0.018802	5	0.033248	1	0.003985		hypothetical protein
PPL_00206	9	0.035857	1	0.007046	3	0.012434	2	0.005596	0	0	0	0	0	0	0	0	0	0
PPL_00207	2	0.007968	0	0	3	0.012434	3	0.008395	1	0.005546	3	0.016904	0	0	1	0.00665	1	0.003985	usp12	peptidase C19 family protein, putative ubiquitin carboxyl-terminal hydrolase (UCH)
PPL_00208	5	0.019921	1	0.007046	5	0.020723	2	0.005596	2	0.011092	3	0.016904	1	0.004701	9	0.059846	1	0.003985
PPL_00209	3	0.011952	14	0.098639	47	0.194797	73	0.204267	32	0.17747	2	0.011269	1	0.004701	2	0.013299	46	0.183326		xeroderma pigmentosum group G (XPG) family protein
PPL_00210	0	0	0	0	4	0.016578	67	0.187478	9	0.049913	0	0	1	0.004701	1	0.00665	5	0.019927
PPL_00211	1	0.003984	6	0.042274	1803	7.47274	13704	38.3463	1937	10.7425	0	0	0	0	84	0.558559	478	1.905
PPL_00212	0	0	3	0.021137	46	0.190652	507	1.41868	130	0.720973	0	0	0	0	3	0.019949	42	0.167385
PPL_00213	22	0.087651	1	0.007046	4	0.016578	13	0.036376	4	0.022184	5	0.028173	3	0.014102	14	0.093093	3	0.011956		NOL1/NOP2/Sun family protein
PPL_00214	123	0.490052	52	0.366373	60	0.248677	69	0.193075	40	0.221838	75	0.42259	31	0.145718	19	0.126341	32	0.127531	eIF2s2	eIF-3 beta, eukaryotic translation initiation factor 2 (eIF2) subunit 2
PPL_00215	2	0.007968	0	0	1	0.004145	2	0.005596	3	0.016638	1	0.005635	1	0.004701	6	0.039897	6	0.023912		hypothetical protein
PPL_00216	4	0.015937	0	0	0	0	1	0.002798	0	0	2	0.011269	2	0.009401	0	0	0	0		hypothetical protein
PPL_00217	1	0.003984	0	0	0	0	0	0	0	0	1	0.005635	0	0	0	0	1	0.003985
PPL_00218	0	0	0	0	2	0.008289	48	0.134313	82	0.454767	0	0	0	0	13	0.086444	156	0.621715		hypothetical protein
PPL_00219	0	0	0	0	0	0	0	0	1	0.005546	0	0	1	0.004701	0	0	0	0
PPL_00220	0	0	0	0	0	0	0	0	0	0	1	0.005635	0	0	0	0	1	0.003985		hypothetical protein
PPL_00221	1	0.003984	2	0.014091	6	0.024868	8	0.022385	3	0.016638	1	0.005635	3	0.014102	3	0.019949	13	0.05181	atg6A	autophagy protein 6, autophagy protein Apg6 family protein
PPL_00222	14	0.055778	13	0.091593	67	0.277689	104	0.291011	39	0.216292	45	0.253554	19	0.089311	15	0.099743	27	0.107604	cshA	citrate synthase
PPL_00223	15	0.059762	23	0.162049	49	0.203086	79	0.221056	23	0.127557	58	0.326803	165	0.775598	12	0.079794	28	0.11159		Rab GDP dissociation inhibitor alpha
PPL_00224	1	0.003984	0	0	1	0.004145	0	0	0	0	0	0	0	0	0	0	0	0
PPL_00226	0	0	5	0.035228	12	0.049735	18	0.050367	18	0.099827	4	0.022538	0	0	4	0.026598	30	0.11956		LISK family protein kinase, protein kinase, TKL group, tyrosine kinase-like protein
PPL_00227	135	0.537861	57	0.401601	86	0.356437	225	0.629591	26	0.144195	297	1.67346	93	0.437155	112	0.744745	32	0.127531	sodA	superoxide dismutase
PPL_00228	0	0	0	0	1	0.004145	0	0	0	0	0	0	0	0	0	0	0	0
PPL_00229	0	0	17	0.119776	15	0.062169	114	0.318993	154	0.854075	8	0.045076	1	0.004701	53	0.352424	460	1.83326
PPL_00230	23	0.091636	3	0.021137	2	0.008289	0	0	1	0.005546	41	0.231016	4	0.018802	6	0.039897	1	0.003985	erg2	C-8 sterol isomerase
PPL_00231	0	0	0	0	10	0.041446	0	0	0	0	1	0.005635	0	0	0	0	0	0		hypothetical protein
PPL_00232	12	0.04781	1	0.007046	3	0.012434	6	0.016789	8	0.044368	14	0.078883	5	0.023503	14	0.093093	5	0.019927		hypothetical protein
PPL_00233	0	0	0	0	0	0	1	0.002798	1	0.005546	1	0.005635	4	0.018802	0	0	1	0.003985
PPL_00234	26	0.103588	5	0.035228	6	0.024868	5	0.013991	5	0.02773	29	0.163401	16	0.07521	16	0.106392	9	0.035868	hspH	heat shock protein Hsp70 family protein
PPL_00235	0	0	1	0.007046	5	0.020723	1	0.002798	0	0	2	0.011269	1	0.004701	2	0.013299	0	0		hypothetical protein
PPL_00239	4	0.015937	1	0.007046	0	0	1	0.002798	0	0	1	0.005635	2	0.009401	0	0	0	0		hypothetical protein
PPL_00240	3	0.011952	1	0.007046	0	0	0	0	1	0.005546	0	0	4	0.018802	2	0.013299	6	0.023912	dhx33	DEAD/DEAH box helicase
PPL_00241	287	1.14345	318	2.24051	534	2.21322	510	1.42707	317	1.75806	260	1.46498	62	0.291437	71	0.472115	339	1.35103	fttB	hypothetical protein
PPL_00242	26	0.103588	45	0.317053	101	0.418606	93	0.260231	72	0.399308	28	0.157767	9	0.042305	8	0.053196	24	0.095648		hypothetical protein
PPL_00243	4	0.015937	0	0	0	0	4	0.011193	1	0.005546	0	0	2	0.009401	1	0.00665	4	0.015941		Rab GTPase domain-containing protein
PPL_00244	2	0.007968	3	0.021137	16	0.066314	38	0.106331	18	0.099827	0	0	0	0	3	0.019949	15	0.05978		TBC domain protein.
PPL_00245	7	0.027889	1	0.007046	5	0.020723	6	0.016789	7	0.038822	11	0.06198	1	0.004701	5	0.033248	0	0	drpp30	RNase P protein subunit, RNase MRP protein subunit
PPL_00246	1	0.003984	3	0.021137	4	0.016578	1	0.002798	1	0.005546	5	0.028173	5	0.023503	2	0.013299	3	0.011956
PPL_00247	0	0	0	0	0	0	0	0	0	0	2	0.011269	0	0	0	0	0	0
PPL_00248	9	0.035857	1	0.007046	9	0.037302	9	0.025184	0	0	14	0.078883	6	0.028204	4	0.026598	0	0		hypothetical protein
PPL_00249	1	0.003984	3	0.021137	0	0	4	0.011193	3	0.016638	0	0	0	0	1	0.00665	2	0.007971
PPL_00250	1	0.003984	17	0.119776	23	0.095326	26	0.072753	23	0.127557	5	0.028173	3	0.014102	2	0.013299	57	0.227165		PH domain-containing protein, LIM-type zinc finger-containing protein
PPL_00251	0	0	0	0	1	0.004145	0	0	0	0	0	0	0	0	0	0	0	0
PPL_00252	0	0	1	0.007046	0	0	1	0.002798	0	0	0	0	0	0	0	0	0	0
PPL_00253	0	0	0	0	38	0.157495	337	0.942987	24	0.133103	0	0	0	0	2	0.013299	5	0.019927
PPL_00254	0	0	0	0	0	0	0	0	0	0	0	0	1	0.004701	3	0.019949	0	0
PPL_00255	11	0.043826	6	0.042274	10	0.041446	11	0.03078	0	0	9	0.050711	3	0.014102	3	0.019949	5	0.019927		hypothetical protein
PPL_00256	42	0.167335	114	0.803202	225	0.932538	193	0.540049	49	0.271751	82	0.462032	767	3.60536	442	2.93908	136	0.542008		LIM-type zinc finger-containing protein
PPL_00257	6	0.023905	0	0	5	0.020723	6	0.016789	8	0.044368	3	0.016904	6	0.028204	13	0.086444	12	0.047824		hypothetical protein
PPL_00258	23	0.091636	4	0.028183	9	0.037302	55	0.1539	12	0.066551	21	0.118325	11	0.051707	4	0.026598	9	0.035868		hypothetical protein
PPL_00259	16	0.063747	8	0.056365	8	0.033157	1	0.002798	1	0.005546	11	0.06198	7	0.032904	4	0.026598	3	0.011956	sr	sepiapterin reductase
PPL_00260	1	0.003984	18	0.126821	52	0.21552	95	0.265827	15	0.083189	8	0.045076	36	0.169221	13	0.086444	14	0.055795		ubiquitin
PPL_00261	1	0.003984	3	0.021137	1	0.004145	2	0.005596	1	0.005546	40	0.225381	2	0.009401	1	0.00665	0	0		hypothetical protein
PPL_00262	10	0.039842	2	0.014091	12	0.049735	15	0.041973	1	0.005546	4	0.022538	3	0.014102	1	0.00665	1	0.003985	ascc3	DEAD/DEAH box helicase, Sec63 domain-containing protein, activating signal cointegrator 1 complex subunit
PPL_00263	1	0.003984	1	0.007046	4	0.016578	5	0.013991	16	0.088735	3	0.016904	0	0	16	0.106392	49	0.195282
PPL_00265	14	0.055778	19	0.133867	56	0.232098	100	0.279818	15	0.083189	16	0.090153	10	0.047006	5	0.033248	7	0.027897		Phosphomannomutase (Pmm).
PPL_00266	24	0.09562	4	0.028183	4	0.016578	10	0.027982	4	0.022184	9	0.050711	10	0.047006	4	0.026598	3	0.011956		DUF1682 family protein
PPL_00267	0	0	3	0.021137	9	0.037302	4	0.011193	2	0.011092	0	0	2	0.009401	1	0.00665	1	0.003985		hypothetical protein
PPL_00268	1073	4.275	152	1.07093	131	0.542944	19	0.053165	33	0.183016	670	3.77514	432	2.03066	241	1.60253	27	0.107604	rpl13	S60 ribosomal protein L13
PPL_00269	0	0	14	0.098639	16	0.066314	56	0.156698	18	0.099827	0	0	0	0	1	0.00665	20	0.079707	expl4_ps	pseudogene
PPL_00270	1	0.003984	1	0.007046	2	0.008289	7	0.019587	0	0	0	0	2	0.009401	1	0.00665	0	0	prkab	putative glycoside hydrolase, AMP-activated protein kinase beta subunit, AMPK complex beta subunit
PPL_00272	0	0	1	0.007046	3	0.012434	1	0.002798	0	0	1	0.005635	2	0.009401	1	0.00665	0	0		hypothetical protein
PPL_00273	1	0.003984	2	0.014091	1	0.004145	0	0	1	0.005546	1	0.005635	1	0.004701	0	0	3	0.011956
PPL_00274	0	0	0	0	1	0.004145	0	0	0	0	1	0.005635	0	0	0	0	0	0
PPL_00275	13	0.051794	6	0.042274	3	0.012434	8	0.022385	1	0.005546	4	0.022538	0	0	2	0.013299	3	0.011956
PPL_00276	1	0.003984	0	0	0	0	0	0	0	0	0	0	0	0	0	0	0	0
PPL_00277	15	0.059762	3	0.021137	3	0.012434	5	0.013991	4	0.022184	8	0.045076	1	0.004701	0	0	1	0.003985	ubqP	ubiquitin domain-containing protein
PPL_00278	3	0.011952	0	0	2	0.008289	3	0.008395	0	0	0	0	1	0.004701	0	0	1	0.003985	ubqK	hypothetical protein
PPL_00279	7	0.027889	0	0	1	0.004145	1	0.002798	0	0	2	0.011269	2	0.009401	0	0	3	0.011956		hypothetical protein
PPL_00280	73	0.290844	5	0.035228	4	0.016578	0	0	10	0.055459	82	0.462032	9	0.042305	4	0.026598	0	0	cmfB	putative CMF receptor CMFR1
PPL_00281	3	0.011952	5	0.035228	4	0.016578	16	0.044771	4	0.022184	2	0.011269	0	0	1	0.00665	2	0.007971
PPL_00282	1	0.003984	28	0.197278	35	0.145061	64	0.179084	19	0.105373	4	0.022538	0	0	0	0	26	0.103619		myb domain-containing protein
PPL_00283	0	0	0	0	0	0	0	0	0	0	5	0.028173	18	0.084611	1	0.00665	1	0.003985
PPL_00284	2	0.007968	3	0.021137	9	0.037302	4	0.011193	3	0.016638	6	0.033807	9	0.042305	2	0.013299	4	0.015941		glycoside hydrolase family 16 protein
PPL_00285	58	0.231081	337	2.37438	529	2.1925	587	1.64253	282	1.56396	466	2.62569	5097	23.9589	1077	7.16152	494	1.96876
PPL_00286	0	0	0	0	0	0	4	0.011193	1	0.005546	1	0.005635	0	0	0	0	1	0.003985
PPL_00287	1	0.003984	1	0.007046	2	0.008289	31	0.086744	13	0.072097	0	0	2	0.009401	1	0.00665	41	0.163399		hypothetical protein
PPL_00288	0	0	0	0	1	0.004145	6	0.016789	1	0.005546	0	0	0	0	7	0.046547	10	0.039853
PPL_00289	0	0	0	0	2	0.008289	7	0.019587	7	0.038822	0	0	1	0.004701	1	0.00665	15	0.05978	stlB	putative polyketide synthase, beta-ketoacyl synthase family protein
PPL_00290	2	0.007968	2	0.014091	0	0	22	0.06156	6	0.033276	1	0.005635	16	0.07521	6	0.039897	17	0.067751
PPL_00291	16	0.063747	21	0.147958	49	0.203086	102	0.285414	84	0.465859	12	0.067614	26	0.122215	52	0.345775	87	0.346725	mhkC	myosin heavy chain kinase, protein serine/threonine kinase, protein kinase, Atypical group, Alpha kinase family protein, MHCK subfamily protein kinase
PPL_00292	0	0	1	0.007046	1	0.004145	3	0.008395	3	0.016638	1	0.005635	4	0.018802	0	0	1	0.003985
PPL_00293	2	0.007968	6	0.042274	16	0.066314	11	0.03078	3	0.016638	0	0	8	0.037605	3	0.019949	7	0.027897	gnb1l	guanine nucleotide-binding protein subunit beta-like protein 1
PPL_00294	5	0.019921	2	0.014091	0	0	0	0	1	0.005546	10	0.056345	5	0.023503	2	0.013299	2	0.007971
PPL_00295	1	0.003984	3	0.021137	6	0.024868	3	0.008395	16	0.088735	3	0.016904	0	0	3	0.019949	14	0.055795
PPL_00296	83	0.330685	106	0.746837	138	0.571957	175	0.489682	151	0.837437	55	0.309899	11	0.051707	43	0.285929	153	0.609759	racE	Rho GTPase
PPL_00297	6	0.023905	7	0.049319	10	0.041446	6	0.016789	3	0.016638	1	0.005635	2	0.009401	3	0.019949	5	0.019927		hypothetical protein
PPL_00298	5	0.019921	0	0	6	0.024868	5	0.013991	3	0.016638	4	0.022538	6	0.028204	5	0.033248	5	0.019927	brf1	TATA box-binding protein-associated factor, RNA polymerase III, subunit 2, transcription factor IIIB subunit
PPL_00299	0	0	0	0	0	0	1	0.002798	0	0	0	0	0	0	0	0	0	0
PPL_00300	2	0.007968	3	0.021137	3	0.012434	3	0.008395	1	0.005546	4	0.022538	5	0.023503	5	0.033248	3	0.011956		hypothetical protein
PPL_00301	3	0.011952	3	0.021137	0	0	1	0.002798	1	0.005546	0	0	0	0	0	0	0	0
PPL_00304	1	0.003984	0	0	0	0	0	0	1	0.005546	1	0.005635	3	0.014102	0	0	1	0.003985
PPL_00305	0	0	0	0	0	0	0	0	0	0	0	0	0	0	2	0.013299	1	0.003985
PPL_00307	2	0.007968	0	0	2	0.008289	7	0.019587	2	0.011092	0	0	0	0	0	0	6	0.023912	adcD	FYVE-type zinc finger-containing protein, arrestin domain-containing protein
PPL_00308	2	0.007968	2	0.014091	5	0.020723	10	0.027982	2	0.011092	3	0.016904	1	0.004701	1	0.00665	2	0.007971
PPL_00309	0	0	0	0	0	0	0	0	0	0	0	0	1	0.004701	0	0	0	0
PPL_00310	0	0	2	0.014091	0	0	1	0.002798	1	0.005546	0	0	0	0	0	0	1	0.003985
PPL_00311	3	0.011952	0	0	2	0.008289	1	0.002798	2	0.011092	8	0.045076	12	0.056407	6	0.039897	7	0.027897	ctns	cystinosin
PPL_00312	14	0.055778	4	0.028183	7	0.029012	11	0.03078	10	0.055459	8	0.045076	5	0.023503	7	0.046547	19	0.075722		WD40 repeat-containing protein
PPL_00313	10	0.039842	11	0.077502	16	0.066314	69	0.193075	10	0.055459	28	0.157767	5	0.023503	8	0.053196	31	0.123546		predicted protein
PPL_00315	1	0.003984	0	0	2	0.008289	0	0	2	0.011092	1	0.005635	1	0.004701	2	0.013299	1	0.003985		hypothetical protein
PPL_00316	4	0.015937	2	0.014091	4	0.016578	40	0.111927	3	0.016638	4	0.022538	0	0	0	0	0	0		hypothetical protein
PPL_00317	15	0.059762	0	0	1	0.004145	0	0	0	0	3	0.016904	1	0.004701	3	0.019949	2	0.007971		Q8TXM4 Hypothetical UPF0293 protein MK0638.
PPL_00318	0	0	0	0	0	0	2	0.005596	0	0	0	0	0	0	0	0	0	0		hypothetical protein
PPL_00320	1	0.003984	1	0.007046	5	0.020723	26	0.072753	5	0.02773	4	0.022538	7	0.032904	3	0.019949	15	0.05978		hypothetical protein
PPL_00321	0	0	0	0	1	0.004145	9	0.025184	5	0.02773	0	0	0	0	1	0.00665	6	0.023912
PPL_00322	0	0	0	0	0	0	0	0	0	0	0	0	0	0	0	0	1	0.003985	omt11	O-methyltransferase family 2 protein
PPL_00323	4	0.015937	6	0.042274	23	0.095326	43	0.120322	9	0.049913	4	0.022538	0	0	1	0.00665	31	0.123546		WD40 repeat-containing protein, putative guanine nucleotide exchange factor (GEF), DENN domain-containing protein, C2 calcium-dependent membrane targe
PPL_00324	5	0.019921	20	0.140913	29	0.120194	39	0.109129	8	0.044368	12	0.067614	71	0.333742	18	0.119691	9	0.035868	mcfS	mitochondrial substrate carrier family protein, putative mitochondrial carnitine/acylcarnitine transporter
PPL_00325	1	0.003984	0	0	0	0	2	0.005596	4	0.022184	3	0.016904	7	0.032904	24	0.159588	12	0.047824		hypothetical protein
PPL_00326	5	0.019921	1	0.007046	7	0.029012	35	0.097936	17	0.094281	2	0.011269	0	0	1	0.00665	9	0.035868		hypothetical protein
PPL_00327	1	0.003984	1	0.007046	3	0.012434	2	0.005596	2	0.011092	2	0.011269	0	0	0	0	1	0.003985
PPL_00329	0	0	52	0.366373	192	0.795766	1103	3.08639	592	3.2832	3	0.016904	15	0.070509	59	0.392321	519	2.0684		hypothetical protein
PPL_00330	0	0	0	0	0	0	13	0.036376	24	0.133103	0	0	11	0.051707	4	0.026598	12	0.047824
PPL_00332	2	0.007968	0	0	1	0.004145	2	0.005596	3	0.016638	1	0.005635	1	0.004701	2	0.013299	4	0.015941		hypothetical protein
PPL_00333	1	0.003984	0	0	2	0.008289	4	0.011193	0	0	0	0	0	0	0	0	0	0		hypothetical protein
PPL_00335	3	0.011952	0	0	0	0	2	0.005596	0	0	2	0.011269	0	0	1	0.00665	1	0.003985
PPL_00336	9	0.035857	0	0	5	0.020723	2	0.005596	6	0.033276	16	0.090153	218	1.02473	47	0.312527	21	0.083692		tryptophan synthase subunit beta
PPL_00337	0	0	90	0.634106	207	0.857935	435	1.21721	185	1.026	11	0.06198	24	0.112814	8	0.053196	300	1.19561	expl9	expansin-like protein
PPL_00338	6	0.023905	4	0.028183	5	0.020723	11	0.03078	3	0.016638	3	0.016904	3	0.014102	9	0.059846	8	0.031883		hypothetical protein
PPL_00339	0	0	23	0.162049	72	0.298412	119	0.332984	61	0.338302	1	0.005635	5	0.023503	2	0.013299	63	0.251077
PPL_00340	13	0.051794	8	0.056365	12	0.049735	13	0.036376	11	0.061005	10	0.056345	2	0.009401	4	0.026598	39	0.155429		hypothetical protein
PPL_00341	0	0	0	0	1	0.004145	0	0	0	0	0	0	0	0	0	0	0	0
PPL_00342	0	0	3	0.021137	4	0.016578	0	0	0	0	1	0.005635	0	0	0	0	0	0
PPL_00343	6	0.023905	2	0.014091	5	0.020723	6	0.016789	3	0.016638	6	0.033807	1	0.004701	7	0.046547	2	0.007971	exoc2	exocyst complex subunit 2
PPL_00344	6	0.023905	3	0.021137	7	0.029012	21	0.058762	2	0.011092	4	0.022538	6	0.028204	4	0.026598	10	0.039853		transmembrane protein, DUF125 family protein
PPL_00345	1	0.003984	1	0.007046	1	0.004145	3	0.008395	0	0	1	0.005635	0	0	0	0	0	0		hypothetical protein
PPL_00346	6	0.023905	11	0.077502	28	0.116049	23	0.064358	7	0.038822	31	0.174671	1	0.004701	0	0	3	0.011956	mccB	methylcrotonyl-CoA carboxylase, 3-methylcrotonyl-CoA:carbon dioxide ligase beta subunit
PPL_00347	6	0.023905	2	0.014091	2	0.008289	10	0.027982	7	0.038822	21	0.118325	184	0.86491	7	0.046547	18	0.071736	abcB1	ABC transporter B family protein
PPL_00349	1	0.003984	1	0.007046	0	0	3	0.008395	0	0	0	0	0	0	0	0	0	0
PPL_00350	1	0.003984	1	0.007046	1	0.004145	0	0	0	0	0	0	0	0	0	0	0	0
PPL_00351	0	0	0	0	0	0	2	0.005596	4	0.022184	0	0	0	0	1	0.00665	3	0.011956
PPL_00352	35	0.139446	2	0.014091	2	0.008289	0	0	1	0.005546	5	0.028173	8	0.037605	3	0.019949	4	0.015941	wdr12	WD40 repeat-containing protein, NLE domain-containing protein
PPL_00353	0	0	0	0	0	0	0	0	0	0	0	0	0	0	0	0	2	0.007971		tRNA-Lys	anticodon CTT
PPL_00354	1	0.003984	2	0.014091	2	0.008289	1	0.002798	0	0	3	0.016904	0	0	0	0	2	0.007971		hypothetical protein
PPL_00355	12	0.04781	6	0.042274	13	0.05388	18	0.050367	18	0.099827	3	0.016904	6	0.028204	10	0.066495	22	0.087678
PPL_00356	2	0.007968	0	0	8	0.033157	3	0.008395	2	0.011092	5	0.028173	4	0.018802	4	0.026598	3	0.011956		SAP DNA-binding domain-containing protein
PPL_00357	4	0.015937	3	0.021137	7	0.029012	30	0.083945	26	0.144195	4	0.022538	7	0.032904	12	0.079794	23	0.091663		Similar to Dictyostelium discoideum (Slime mold). Hypothetical 127.0 kDa protein.
PPL_00358	0	0	5	0.035228	18	0.074603	20	0.055964	12	0.066551	7	0.039442	0	0	1	0.00665	50	0.199267		similar to Neurofibromin (Neurofibromatosis-related protein NF-1)
PPL_00359	0	0	0	0	0	0	0	0	0	0	0	0	0	0	1	0.00665	0	0		hypothetical protein
PPL_00360	0	0	0	0	2	0.008289	2	0.005596	28	0.155286	2	0.011269	14	0.065808	101	0.671601	23	0.091663		leucine-rich repeat-containing protein (LRR), Rho GTPase domain containing protein
PPL_00361	2	0.007968	2	0.014091	3	0.012434	5	0.013991	2	0.011092	1	0.005635	0	0	1	0.00665	2	0.007971		hypothetical protein
PPL_00362	36	0.14343	10	0.070456	27	0.111905	29	0.081147	13	0.072097	18	0.101422	5	0.023503	1	0.00665	19	0.075722	qdpr	dihydropteridine reductase, quinoid dihydropteridine reductase
PPL_00363	663	2.6415	124	0.873658	98	0.406172	33	0.09234	17	0.094281	299	1.68473	253	1.18925	223	1.48284	50	0.199267	rps11	40S ribosomal protein S11
PPL_00364	3	0.011952	0	0	1	0.004145	0	0	0	0	2	0.011269	0	0	0	0	0	0
PPL_00365	0	0	2	0.014091	0	0	3	0.008395	0	0	2	0.011269	2	0.009401	0	0	0	0		hypothetical protein
PPL_00366	0	0	0	0	5	0.020723	43	0.120322	7	0.038822	0	0	0	0	0	0	2	0.007971		hypothetical protein
PPL_00367	3	0.011952	1	0.007046	2	0.008289	5	0.013991	8	0.044368	2	0.011269	0	0	0	0	15	0.05978
PPL_00368	5	0.019921	55	0.38751	166	0.688006	319	0.89262	182	1.00936	30	0.169036	20	0.094012	157	1.04397	67	0.267018	3B-2	prespore-specific protein
PPL_00369	3	0.011952	7	0.049319	23	0.095326	13	0.036376	7	0.038822	6	0.033807	0	0	0	0	14	0.055795		RapGAP/RanGAP domain-containing protein, putative RapGAP
PPL_00370	6	0.023905	5	0.035228	21	0.087037	17	0.047569	14	0.077643	12	0.067614	130	0.611077	33	0.219434	19	0.075722		Arf GTPase activating protein
PPL_00371	8	0.031873	171	1.2048	465	1.92725	274	0.766702	108	0.598962	11	0.06198	161	0.756796	22	0.146289	322	1.28328		short-chain dehydrogenase/reductase (SDR) family protein
PPL_00372	0	0	3	0.021137	4	0.016578	3	0.008395	0	0	0	0	0	0	0	0	1	0.003985		hypothetical protein
PPL_00373	0	0	1	0.007046	3	0.012434	4	0.011193	4	0.022184	0	0	0	0	1	0.00665	6	0.023912		putative transmembrane protein
PPL_00374	2	0.007968	4	0.028183	22	0.091182	85	0.237845	22	0.122011	0	0	0	0	4	0.026598	29	0.115575	forD	actin binding protein, formin homology domain-containing protein
PPL_00375	6	0.023905	1	0.007046	6	0.024868	7	0.019587	2	0.011092	4	0.022538	7	0.032904	1	0.00665	7	0.027897	mms19	putative DNA repair and transcription protein
PPL_00376	0	0	1	0.007046	5	0.020723	14	0.039175	6	0.033276	1	0.005635	1	0.004701	1	0.00665	2	0.007971		hypothetical protein
PPL_00377	3	0.011952	0	0	7	0.029012	10	0.027982	13	0.072097	4	0.022538	2	0.009401	1	0.00665	36	0.143473
PPL_00378	0	0	0	0	1	0.004145	1	0.002798	3	0.016638	0	0	1	0.004701	0	0	17	0.067751		hypothetical protein
PPL_00379	18	0.071715	8	0.056365	17	0.070458	8	0.022385	5	0.02773	16	0.090153	16	0.07521	1	0.00665	7	0.027897		hypothetical protein
PPL_00380	2	0.007968	8	0.056365	8	0.033157	13	0.036376	3	0.016638	4	0.022538	1	0.004701	0	0	3	0.011956	wdr68	WD40 repeat-containing protein
PPL_00381	0	0	0	0	3	0.012434	2	0.005596	2	0.011092	0	0	0	0	0	0	2	0.007971
PPL_00382	8	0.031873	1	0.007046	9	0.037302	10	0.027982	0	0	0	0	5	0.023503	1	0.00665	8	0.031883		hypothetical protein
PPL_00383	0	0	0	0	0	0	0	0	3	0.016638	1	0.005635	2	0.009401	129	0.857787	14	0.055795		pseudogene
PPL_00384	7	0.027889	6	0.042274	8	0.033157	16	0.044771	2	0.011092	10	0.056345	0	0	2	0.013299	1	0.003985	nup62	nuclear pore protein, nucleoporin 62
PPL_00385	6	0.023905	23	0.162049	61	0.252821	89	0.249038	56	0.310573	28	0.157767	84	0.39485	83	0.551909	83	0.330784	warA	putative homeobox transcription factor, homeodomain (HOX) containing protein
PPL_00386	0	0	0	0	1	0.004145	9	0.025184	7	0.038822	0	0	2	0.009401	4	0.026598	4	0.015941
PPL_00387	0	0	0	0	0	0	2	0.005596	0	0	0	0	1	0.004701	0	0	1	0.003985	noxC	superoxide-generating NADPH oxidase flavocytochrome, flavocytochrome b large subunit
PPL_00388	6	0.023905	11	0.077502	12	0.049735	23	0.064358	9	0.049913	10	0.056345	39	0.183323	26	0.172887	19	0.075722	gnrA	gelsolin-related protein
PPL_00389	37	0.147414	6	0.042274	20	0.082892	14	0.039175	6	0.033276	28	0.157767	4	0.018802	1	0.00665	6	0.023912	ndufa6	NADH dehydrogenase ubiquinone 1 alpha subcomplex subunit 6
PPL_00390	3	0.011952	3	0.021137	4	0.016578	22	0.06156	13	0.072097	19	0.107056	140	0.658083	56	0.372373	40	0.159414		hypothetical protein
PPL_00391	28	0.111556	19	0.133867	28	0.116049	81	0.226653	71	0.393762	41	0.231016	45	0.211527	38	0.252681	62	0.247092		RNA-binding region RNP-1 domain-containing protein, RNA recognition motif-containing protein RRM
PPL_00392	1	0.003984	4	0.028183	1	0.004145	0	0	1	0.005546	2	0.011269	2	0.009401	1	0.00665	2	0.007971		putative protein tyrosine kinase, WEE1 family protein kinase
PPL_00394	12	0.04781	0	0	4	0.016578	7	0.019587	1	0.005546	10	0.056345	5	0.023503	7	0.046547	9	0.035868
PPL_00395	0	0	0	0	0	0	7	0.019587	3	0.016638	0	0	0	0	0	0	0	0
PPL_00396	0	0	0	0	1	0.004145	48	0.134313	19	0.105373	0	0	1	0.004701	2	0.013299	14	0.055795	ctrB	putative cationic amino acid transporter, solute carrier family 7 member protein
PPL_00397	2	0.007968	1	0.007046	3	0.012434	4	0.011193	1	0.005546	4	0.022538	11	0.051707	6	0.039897	2	0.007971
PPL_00398	5	0.019921	6	0.042274	7	0.029012	10	0.027982	2	0.011092	4	0.022538	28	0.131617	9	0.059846	11	0.043839	vti1B	putative v-SNARE family protein
PPL_00399	26	0.103588	8	0.056365	24	0.099471	12	0.033578	9	0.049913	19	0.107056	6	0.028204	2	0.013299	6	0.023912		hypothetical protein
PPL_00400	52	0.207176	21	0.147958	43	0.178218	45	0.125918	13	0.072097	56	0.315534	24	0.112814	6	0.039897	39	0.155429	ube1c	ubiquitin-activating enzyme E1C, NEDD8-activating enzyme E1 catalytic subunit, ubiquitin-activating enzyme 3 (UBA3)
PPL_00401	0	0	0	0	49	0.203086	178	0.498076	39	0.216292	0	0	0	0	6	0.039897	6	0.023912
PPL_00402	14	0.055778	3	0.021137	6	0.024868	11	0.03078	3	0.016638	15	0.084518	1	0.004701	4	0.026598	3	0.011956	eIF3s1	eukaryotic translation initiation factor 3 (eIF3) subunit 1, eIF-3 alpha
PPL_00403	6	0.023905	2	0.014091	5	0.020723	12	0.033578	4	0.022184	4	0.022538	4	0.018802	2	0.013299	4	0.015941
PPL_00404	0	0	0	0	0	0	0	0	0	0	0	0	0	0	0	0	1	0.003985
PPL_00405	9	0.035857	2	0.014091	0	0	0	0	0	0	1	0.005635	0	0	0	0	0	0
PPL_00406	70	0.278891	59	0.415692	87	0.360581	109	0.305002	29	0.160832	64	0.36061	18	0.084611	8	0.053196	41	0.163399	tubA	alpha tubulin
PPL_00407	5	0.019921	0	0	4	0.016578	2	0.005596	3	0.016638	3	0.016904	0	0	3	0.019949	2	0.007971	fdxr	adrenodoxin reductase, NADPH:ferredoxin oxidoreductase
PPL_00408	0	0	1	0.007046	1	0.004145	0	0	0	0	1	0.005635	0	0	0	0	0	0
PPL_00409	5	0.019921	259	1.82482	502	2.0806	141	0.394544	3	0.016638	15	0.084518	3	0.014102	8	0.053196	2	0.007971
PPL_00411	4	0.015937	12	0.084548	3	0.012434	0	0	0	0	12	0.067614	0	0	1	0.00665	3	0.011956
PPL_00412	26	0.103588	14	0.098639	26	0.10776	19	0.053165	5	0.02773	28	0.157767	10	0.047006	4	0.026598	8	0.031883	empD	emp24/gp25L/p24 family protein
PPL_00413	1	0.003984	8	0.056365	38	0.157495	19	0.053165	16	0.088735	112	0.631068	2933	13.7868	491	3.26491	69	0.274989	dhkJ	histidine kinase, protein kinase, Atypical group, HisK family protein kinase
PPL_00414	43	0.171319	2	0.014091	3	0.012434	7	0.019587	6	0.033276	12	0.067614	1	0.004701	10	0.066495	3	0.011956	snrpD1	LSM (like-Sm) domain-containing protein, putative small nuclear ribonucleoprotein D1
PPL_00415	12	0.04781	17	0.119776	18	0.074603	7	0.019587	19	0.105373	11	0.06198	4	0.018802	4	0.026598	48	0.191297		villin headpiece (VHP) domain-containing protein, putative actin binding protein
PPL_00416	10	0.039842	2	0.014091	3	0.012434	14	0.039175	1	0.005546	7	0.039442	0	0	0	0	1	0.003985	mrpl33	ribosomal protein L33, mitochondrial
PPL_00417	6	0.023905	14	0.098639	16	0.066314	82	0.229451	43	0.238476	8	0.045076	41	0.192724	12	0.079794	24	0.095648
PPL_00418	6	0.023905	10	0.070456	6	0.024868	7	0.019587	5	0.02773	12	0.067614	3	0.014102	11	0.073145	8	0.031883	elmoA	engulfment and cell motility ELM family protein
PPL_00419	6	0.023905	16	0.11273	31	0.128483	119	0.332984	42	0.23293	5	0.028173	2	0.009401	3	0.019949	87	0.346725		hypothetical protein
PPL_00420	12	0.04781	1	0.007046	8	0.033157	12	0.033578	3	0.016638	8	0.045076	3	0.014102	3	0.019949	5	0.019927		hypothetical protein
PPL_00421	22	0.087651	4	0.028183	4	0.016578	1	0.002798	0	0	20	0.112691	1	0.004701	1	0.00665	0	0
PPL_00423	2	0.007968	0	0	3	0.012434	1	0.002798	1	0.005546	2	0.011269	2	0.009401	3	0.019949	1	0.003985		hypothetical protein
PPL_00424	3	0.011952	0	0	0	0	0	0	0	0	0	0	0	0	0	0	0	0
PPL_00425	3	0.011952	4	0.028183	13	0.05388	21	0.058762	8	0.044368	1	0.005635	5	0.023503	5	0.033248	20	0.079707		hypothetical protein
PPL_00426	0	0	3	0.021137	1	0.004145	1	0.002798	4	0.022184	5	0.028173	0	0	0	0	0	0		hypothetical protein
PPL_00427	4	0.015937	5	0.035228	2	0.008289	3	0.008395	4	0.022184	5	0.028173	1	0.004701	0	0	1	0.003985	bud32	putative protein serine/threonine kinase, BUD32 family protein kinase
PPL_00428	1	0.003984	1	0.007046	2	0.008289	2	0.005596	2	0.011092	3	0.016904	31	0.145718	4	0.026598	5	0.019927		hypothetical protein
PPL_00429	15	0.059762	3	0.021137	9	0.037302	27	0.075551	13	0.072097	11	0.06198	7	0.032904	13	0.086444	15	0.05978		ecotin precursor
PPL_00430	2	0.007968	9	0.063411	16	0.066314	4	0.011193	3	0.016638	1	0.005635	0	0	0	0	17	0.067751		hypothetical protein
PPL_00431	2	0.007968	2	0.014091	4	0.016578	3	0.008395	2	0.011092	1	0.005635	0	0	1	0.00665	1	0.003985
PPL_00432	16	0.063747	8	0.056365	9	0.037302	7	0.019587	1	0.005546	9	0.050711	1	0.004701	1	0.00665	0	0		endoribonuclease, L-PSP family protein
PPL_00433	4	0.015937	3	0.021137	3	0.012434	3	0.008395	1	0.005546	2	0.011269	1	0.004701	6	0.039897	3	0.011956	ddx42	putative RNA helicase, DEAD/DEAH box helicase
PPL_00434	7	0.027889	9	0.063411	14	0.058025	13	0.036376	17	0.094281	18	0.101422	11	0.051707	11	0.073145	21	0.083692	lzic	leucine zipper and ICAT homologous protein LZIC
PPL_00435	0	0	16	0.11273	28	0.116049	73	0.204267	47	0.260659	4	0.022538	0	0	0	0	25	0.099634		hypothetical protein
PPL_00436	0	0	33	0.232506	64	0.265255	280	0.783491	100	0.554594	3	0.016904	7	0.032904	4	0.026598	99	0.39455
PPL_00438	69	0.274907	4	0.028183	1	0.004145	0	0	0	0	33	0.18594	2	0.009401	0	0	1	0.003985
PPL_00439	10	0.039842	3	0.021137	5	0.020723	4	0.011193	0	0	3	0.016904	2	0.009401	0	0	0	0
PPL_00440	537	2.13949	43	0.302962	74	0.306701	9	0.025184	29	0.160832	270	1.52132	59	0.277335	88	0.585157	46	0.183326
PPL_00441	0	0	1	0.007046	0	0	2	0.005596	5	0.02773	15	0.084518	40	0.188024	89	0.591806	16	0.063766		hypothetical protein
PPL_00442	0	0	2	0.014091	15	0.062169	14	0.039175	4	0.022184	0	0	0	0	0	0	5	0.019927
PPL_00443	0	0	0	0	0	0	0	0	0	0	1	0.005635	2	0.009401	0	0	0	0		hypothetical protein
PPL_00444	8	0.031873	35	0.246597	47	0.194797	8	0.022385	2	0.011092	43	0.242285	245	1.15165	2	0.013299	1	0.003985		P10901 Alpha-L-fucosidase precursor (EC 3.2.1.51) (Alpha-L-fucoside fucohydrolase).
PPL_00445	0	0	4	0.028183	3	0.012434	5	0.013991	6	0.033276	2	0.011269	0	0	1	0.00665	1	0.003985
PPL_00446	1	0.003984	6	0.042274	12	0.049735	22	0.06156	7	0.038822	0	0	0	0	0	0	14	0.055795
PPL_00447	3	0.011952	0	0	1	0.004145	1	0.002798	0	0	1	0.005635	0	0	2	0.013299	1	0.003985		hypothetical protein
PPL_00448	9	0.035857	2	0.014091	8	0.033157	18	0.050367	30	0.166378	4	0.022538	3	0.014102	37	0.246032	76	0.302887		Similar to Mus musculus (Mouse). 13 days embryo heart cDNA, RIKEN full-length enriched library, clone:D330046B13 product:minichromosome maintenance de
PPL_00449	9	0.035857	2	0.014091	4	0.016578	7	0.019587	1	0.005546	4	0.022538	3	0.014102	1	0.00665	12	0.047824		colon cancer-associated Mic1-like domain-containing protein
PPL_00450	7	0.027889	0	0	1	0.004145	2	0.005596	0	0	2	0.011269	1	0.004701	0	0	1	0.003985		hypothetical protein
PPL_00451	0	0	11	0.077502	9	0.037302	0	0	3	0.016638	1	0.005635	0	0	2	0.013299	0	0
PPL_00452	2	0.007968	0	0	2	0.008289	1	0.002798	2	0.011092	3	0.016904	0	0	1	0.00665	1	0.003985		CG8067 protein (LD45826P).
PPL_00453	0	0	1	0.007046	1	0.004145	1	0.002798	2	0.011092	3	0.016904	7	0.032904	2	0.013299	3	0.011956	dnmA	DNA (cytosine-5-)-methyltransferase, DNA methyltransferase 2
PPL_00454	0	0	0	0	3	0.012434	0	0	2	0.011092	1	0.005635	7	0.032904	0	0	0	0		hypothetical protein
PPL_00455	7	0.027889	2	0.014091	8	0.033157	12	0.033578	5	0.02773	1	0.005635	6	0.028204	1	0.00665	8	0.031883	cog7	oligomeric Golgi complex component
PPL_00456	5	0.019921	2	0.014091	4	0.016578	1	0.002798	0	0	2	0.011269	2	0.009401	11	0.073145	0	0
PPL_00457	5	0.019921	2	0.014091	15	0.062169	53	0.148304	26	0.144195	37	0.208478	26	0.122215	15	0.099743	45	0.179341		hypothetical protein
PPL_00458	0	0	11	0.077502	12	0.049735	41	0.114725	13	0.072097	0	0	0	0	0	0	50	0.199267
PPL_00459	0	0	1	0.007046	19	0.078748	1	0.002798	0	0	0	0	0	0	2	0.013299	0	0	pks40	putative polyketide synthase, beta-ketoacyl synthase family protein
PPL_00461	2	0.007968	0	0	4	0.016578	2	0.005596	7	0.038822	0	0	1	0.004701	2	0.013299	9	0.035868		VCBS protein
PPL_00462	3	0.011952	0	0	5	0.020723	5	0.013991	0	0	2	0.011269	1	0.004701	0	0	3	0.011956
PPL_00463	4	0.015937	5	0.035228	6	0.024868	10	0.027982	1	0.005546	0	0	3	0.014102	3	0.019949	2	0.007971
PPL_00464	3	0.011952	2	0.014091	2	0.008289	0	0	2	0.011092	0	0	0	0	0	0	1	0.003985
PPL_00465	30	0.119525	38	0.267734	39	0.16164	64	0.179084	20	0.110919	14	0.078883	16	0.07521	12	0.079794	26	0.103619		hypothetical protein
PPL_00466	2	0.007968	1	0.007046	6	0.024868	117	0.327387	33	0.183016	7	0.039442	2	0.009401	7	0.046547	19	0.075722		hypothetical protein
PPL_00467	1	0.003984	0	0	0	0	0	0	0	0	1	0.005635	0	0	0	0	0	0
PPL_00468	5	0.019921	4	0.028183	6	0.024868	4	0.011193	4	0.022184	6	0.033807	1	0.004701	4	0.026598	11	0.043839		hypothetical protein
PPL_00469	10	0.039842	13	0.091593	23	0.095326	38	0.106331	22	0.122011	38	0.214112	429	2.01655	142	0.944231	50	0.199267	gacC	RhoGAP domain-containing protein
PPL_00470	0	0	0	0	0	0	0	0	3	0.016638	10	0.056345	19	0.089311	26	0.172887	3	0.011956		hypothetical protein
PPL_00471	2	0.007968	4	0.028183	3	0.012434	25	0.069955	8	0.044368	4	0.022538	4	0.018802	1	0.00665	21	0.083692		hypothetical protein
PPL_00472	12	0.04781	9	0.063411	19	0.078748	18	0.050367	4	0.022184	10	0.056345	20	0.094012	12	0.079794	8	0.031883		phosphoglycerate mutase domain-containing protein
PPL_00473	0	0	0	0	0	0	0	0	0	0	2	0.011269	3	0.014102	3	0.019949	0	0
PPL_00474	4	0.015937	1	0.007046	0	0	3	0.008395	0	0	1	0.005635	2	0.009401	0	0	2	0.007971	usp39	SAP DNA-binding domain-containing protein, putative U4/U6.U5 small nuclear ribonucleoparticle-associated protein, UBP-type zinc finger-containing prot
PPL_00475	2	0.007968	1	0.007046	0	0	6	0.016789	0	0	0	0	1	0.004701	0	0	3	0.011956	dgk	deoxyguanosine kinase
PPL_00476	10	0.039842	28	0.197278	27	0.111905	23	0.064358	19	0.105373	4	0.022538	0	0	1	0.00665	44	0.175355		hypothetical protein
PPL_00477	9	0.035857	37	0.260688	51	0.211375	62	0.173487	63	0.349394	3	0.016904	0	0	2	0.013299	12	0.047824		hypothetical protein
PPL_00478	8	0.031873	4	0.028183	20	0.082892	6	0.016789	10	0.055459	17	0.095787	15	0.070509	8	0.053196	9	0.035868		Putative sulfite oxidase (SOX) (Moco containing protein).
PPL_00479	2	0.007968	3	0.021137	2	0.008289	3	0.008395	1	0.005546	9	0.050711	8	0.037605	0	0	0	0		PARP domain-containing protein, poly(ADP-ribose) polymerase, catalytic region domain-containing protein, BRCT domain-containing protein, WWE domain-co
PPL_00480	28	0.111556	1	0.007046	0	0	3	0.008395	4	0.022184	3	0.016904	0	0	5	0.033248	1	0.003985		hypothetical protein
PPL_00481	4	0.015937	1	0.007046	0	0	4	0.011193	0	0	5	0.028173	5	0.023503	2	0.013299	4	0.015941		hypothetical protein
PPL_00482	8	0.031873	13	0.091593	25	0.103615	23	0.064358	45	0.249567	16	0.090153	1	0.004701	5	0.033248	84	0.334769		Phosphatidylserine decarboxylase proenzyme 2 precursor.
PPL_00483	1	0.003984	7	0.049319	25	0.103615	37	0.103533	10	0.055459	2	0.011269	0	0	0	0	5	0.019927	mpl3	leucine-rich repeat-containing protein (LRR), putative protein tyrosine phosphatase, dual specificity
PPL_00484	21	0.083667	16	0.11273	28	0.116049	12	0.033578	6	0.033276	12	0.067614	6	0.028204	3	0.019949	1	0.003985		small MutS related (smr) family protein, CCCH-type zinc finger-containing protein
PPL_00485	0	0	1	0.007046	2	0.008289	0	0	3	0.016638	0	0	0	0	0	0	2	0.007971
PPL_00486	0	0	0	0	0	0	0	0	5	0.02773	0	0	0	0	0	0	2	0.007971
PPL_00487	9	0.035857	8	0.056365	19	0.078748	62	0.173487	25	0.138649	5	0.028173	4	0.018802	2	0.013299	13	0.05181	mkcC	putative protein serine/threonine kinase, STE20 family protein kinase, protein kinase, STE group, MKC subfamily protein kinase
PPL_00488	7	0.027889	11	0.077502	38	0.157495	44	0.12312	6	0.033276	14	0.078883	1	0.004701	1	0.00665	2	0.007971		hypothetical protein
PPL_00489	15	0.059762	83	0.584787	120	0.497354	15	0.041973	10	0.055459	18	0.101422	0	0	1	0.00665	4	0.015941
PPL_00490	1	0.003984	0	0	1	0.004145	8	0.022385	4	0.022184	1	0.005635	3	0.014102	2	0.013299	13	0.05181	pip5k3	FYVE-type zinc finger-containing protein, FYVE finger-containing phosphoinositide kinase, PIP kinase, 1-phosphatidylinositol-3-phosphate 5-kinase
PPL_00491	1	0.003984	5	0.035228	2	0.008289	13	0.036376	3	0.016638	0	0	0	0	0	0	5	0.019927		hypothetical protein
PPL_00492	16	0.063747	6	0.042274	4	0.016578	12	0.033578	3	0.016638	13	0.073249	9	0.042305	7	0.046547	8	0.031883		hypothetical protein
PPL_00493	2	0.007968	0	0	0	0	2	0.005596	1	0.005546	1	0.005635	0	0	0	0	1	0.003985		hypothetical protein
PPL_00494	28	0.111556	60	0.422738	121	0.501498	148	0.414131	87	0.482497	32	0.180305	24	0.112814	38	0.252681	180	0.717363		hypothetical protein
PPL_00495	16	0.063747	30	0.211369	54	0.223809	55	0.1539	18	0.099827	16	0.090153	21	0.098713	27	0.179537	15	0.05978	sepA	putative protein serine/threonine kinase, armadillo repeat-containing protein, protein kinase, STE group, septase
PPL_00496	5	0.019921	15	0.105684	28	0.116049	274	0.766702	105	0.582324	5	0.028173	0	0	2	0.013299	68	0.271004	osbF	oxysterol binding family protein, member 6
PPL_00497	1	0.003984	1	0.007046	7	0.029012	2	0.005596	1	0.005546	0	0	2	0.009401	0	0	3	0.011956
PPL_00498	1	0.003984	8	0.056365	45	0.186508	205	0.573627	90	0.499135	1	0.005635	3	0.014102	6	0.039897	166	0.661568	fbxA	cheaterA, WD40 repeat-containing protein, F-box-containing protein, START domain-containing protein
PPL_00499	15	0.059762	41	0.288871	89	0.368871	45	0.125918	65	0.360486	5	0.028173	17	0.07991	25	0.166238	99	0.39455		hypothetical protein
PPL_00503	0	0	0	0	0	0	0	0	0	0	0	0	0	0	1	0.00665	0	0		tRNA-Ile	anticodon AAT
PPL_00504	1	0.003984	0	0	1	0.004145	2	0.005596	1	0.005546	2	0.011269	1	0.004701	0	0	1	0.003985		hypothetical protein
PPL_00505	16	0.063747	0	0	0	0	1	0.002798	0	0	6	0.033807	2	0.009401	1	0.00665	1	0.003985		hypothetical protein
PPL_00506	3	0.011952	6	0.042274	6	0.024868	9	0.025184	7	0.038822	2	0.011269	1	0.004701	1	0.00665	2	0.007971		hypothetical protein
PPL_00507	9	0.035857	2	0.014091	0	0	1	0.002798	0	0	0	0	0	0	0	0	0	0		hypothetical protein
PPL_00508	6	0.023905	0	0	2	0.008289	13	0.036376	2	0.011092	0	0	0	0	1	0.00665	5	0.019927		RAD21 homolog (S.POMBE) (Hypothetical protein).
PPL_00509	14	0.055778	18	0.126821	18	0.074603	17	0.047569	6	0.033276	18	0.101422	9	0.042305	3	0.019949	15	0.05978	rab11C	Rab GTPase
PPL_00510	4	0.015937	1	0.007046	5	0.020723	8	0.022385	1	0.005546	0	0	1	0.004701	0	0	2	0.007971
PPL_00511	1	0.003984	0	0	0	0	0	0	1	0.005546	0	0	0	0	0	0	1	0.003985
PPL_00512	2	0.007968	2	0.014091	3	0.012434	14	0.039175	5	0.02773	17	0.095787	2	0.009401	3	0.019949	15	0.05978	H4a	histone H4
PPL_00513	9	0.035857	4	0.028183	2	0.008289	1	0.002798	2	0.011092	5	0.028173	6	0.028204	7	0.046547	1	0.003985		hypothetical protein
PPL_00514	0	0	5	0.035228	1	0.004145	0	0	1	0.005546	3	0.016904	0	0	0	0	0	0
PPL_00515	1	0.003984	5	0.035228	4	0.016578	4	0.011193	4	0.022184	1	0.005635	3	0.014102	1	0.00665	1	0.003985
PPL_00518	3	0.011952	1	0.007046	5	0.020723	2	0.005596	0	0	1	0.005635	0	0	1	0.00665	2	0.007971		STAG domain-containing protein
PPL_00519	0	0	2	0.014091	0	0	0	0	0	0	4	0.022538	0	0	0	0	0	0
PPL_00520	18	0.071715	14	0.098639	45	0.186508	23	0.064358	13	0.072097	20	0.112691	5	0.023503	9	0.059846	23	0.091663		hypothetical protein
PPL_00523	11	0.043826	15	0.105684	21	0.087037	32	0.089542	12	0.066551	13	0.073249	103	0.484161	67	0.445517	19	0.075722		hypothetical protein
PPL_00524	0	0	0	0	0	0	7	0.019587	7	0.038822	0	0	1	0.004701	1	0.00665	17	0.067751
PPL_00525	0	0	1	0.007046	1	0.004145	5	0.013991	0	0	1	0.005635	0	0	0	0	0	0		hypothetical protein
PPL_00526	0	0	1	0.007046	5	0.020723	0	0	1	0.005546	1	0.005635	0	0	0	0	1	0.003985
PPL_00527	4	0.015937	8	0.056365	5	0.020723	15	0.041973	7	0.038822	6	0.033807	12	0.056407	6	0.039897	12	0.047824	vps15	putative protein serine/threonine kinase, VPS15 family protein kinase
PPL_00528	2	0.007968	3	0.021137	1	0.004145	1	0.002798	0	0	0	0	0	0	0	0	0	0
PPL_00529	0	0	0	0	1	0.004145	0	0	0	0	0	0	0	0	0	0	0	0
PPL_00530	0	0	9	0.063411	15	0.062169	80	0.223854	93	0.515773	0	0	0	0	0	0	37	0.147458		coiled-coil family protein, hssA/2C/7E family protein
PPL_00531	3	0.011952	2	0.014091	11	0.045591	3	0.008395	2	0.011092	2	0.011269	0	0	0	0	6	0.023912		hypothetical protein
PPL_00532	5	0.019921	0	0	2	0.008289	0	0	0	0	3	0.016904	1	0.004701	2	0.013299	1	0.003985		putative protein arginine methyltransferase
PPL_00533	0	0	0	0	0	0	1	0.002798	0	0	0	0	0	0	0	0	0	0
PPL_00534	0	0	1	0.007046	13	0.05388	63	0.176285	8	0.044368	0	0	0	0	2	0.013299	12	0.047824
PPL_00535	4	0.015937	17	0.119776	42	0.174074	23	0.064358	22	0.122011	5	0.028173	3	0.014102	5	0.033248	59	0.235136	gbpD	RasGEF domain-containing protein, cyclic GMP-binding protein
PPL_00536	1	0.003984	1	0.007046	35	0.145061	195	0.545645	111	0.6156	1	0.005635	0	0	3	0.019949	86	0.34274		hypothetical protein
PPL_00537	0	0	2	0.014091	3	0.012434	4	0.011193	4	0.022184	45	0.253554	325	1.52769	23	0.152939	10	0.039853
PPL_00538	0	0	44	0.310008	50	0.207231	3	0.008395	3	0.016638	30	0.169036	2	0.009401	1	0.00665	3	0.011956
PPL_00539	0	0	2	0.014091	1	0.004145	1	0.002798	0	0	0	0	0	0	0	0	1	0.003985
PPL_00540	0	0	0	0	0	0	0	0	0	0	0	0	2	0.009401	2	0.013299	1	0.003985
PPL_00541	1	0.003984	0	0	6	0.024868	11	0.03078	2	0.011092	2	0.011269	55	0.258533	11	0.073145	2	0.007971
PPL_00542	37	0.147414	4	0.028183	9	0.037302	11	0.03078	10	0.055459	50	0.281727	39	0.183323	38	0.252681	7	0.027897	coq4	coenzyme Q biosynthesis protein
PPL_00543	34	0.135461	9	0.063411	16	0.066314	7	0.019587	0	0	114	0.642337	59	0.277335	21	0.13964	6	0.023912
PPL_00544	2	0.007968	0	0	3	0.012434	1	0.002798	1	0.005546	1	0.005635	0	0	0	0	0	0		hypothetical protein
PPL_00545	2	0.007968	0	0	1	0.004145	1	0.002798	3	0.016638	0	0	1	0.004701	0	0	0	0		hypothetical protein
PPL_00546	1	0.003984	1	0.007046	2	0.008289	6	0.016789	6	0.033276	2	0.011269	0	0	0	0	0	0		hypothetical protein
PPL_00547	2	0.007968	3	0.021137	6	0.024868	21	0.058762	14	0.077643	10	0.056345	0	0	0	0	31	0.123546	hlcs3	biotin--[acetyl-CoA-carboxylase] ligase 3
PPL_00548	0	0	0	0	3	0.012434	42	0.117524	63	0.349394	0	0	0	0	4	0.026598	187	0.74526
PPL_00549	0	0	3	0.021137	43	0.178218	239	0.668765	75	0.415946	1	0.005635	0	0	10	0.066495	86	0.34274		Putative transposase.
PPL_00550	0	0	0	0	0	0	2	0.005596	0	0	0	0	1	0.004701	0	0	0	0
PPL_00551	0	0	0	0	11	0.045591	55	0.1539	9	0.049913	1	0.005635	3	0.014102	0	0	11	0.043839	gemin5	component of gems 5
PPL_00552	0	0	5	0.035228	6	0.024868	29	0.081147	15	0.083189	2	0.011269	3	0.014102	1	0.00665	16	0.063766	gxcF	pleckstrin homology (PH) domain-containing protein, RhoGEF domain-containing protein
PPL_00553	1	0.003984	1	0.007046	1	0.004145	2	0.005596	9	0.049913	4	0.022538	13	0.061108	3	0.019949	15	0.05978		hypothetical protein
PPL_00554	1	0.003984	20	0.140913	25	0.103615	108	0.302204	26	0.144195	12	0.067614	3	0.014102	1	0.00665	27	0.107604		hypothetical protein
PPL_00555	0	0	0	0	1	0.004145	24	0.067156	20	0.110919	0	0	0	0	0	0	11	0.043839
PPL_00556	0	0	6	0.042274	16	0.066314	7	0.019587	7	0.038822	5	0.028173	3	0.014102	0	0	6	0.023912		hypothetical protein
PPL_00557	1	0.003984	0	0	1	0.004145	1	0.002798	1	0.005546	1	0.005635	0	0	0	0	4	0.015941		putative reductase
PPL_00558	1	0.003984	0	0	6	0.024868	3	0.008395	3	0.016638	0	0	0	0	2	0.013299	1	0.003985		hypothetical protein
PPL_00559	26	0.103588	6	0.042274	6	0.024868	1	0.002798	6	0.033276	11	0.06198	0	0	1	0.00665	11	0.043839		NADPH-dependent FMN reductase family protein, putative FMN-dependent NAD(P)H:quinone reductase
PPL_00560	25	0.099604	16	0.11273	26	0.10776	10	0.027982	7	0.038822	35	0.197209	56	0.263233	14	0.093093	12	0.047824	sti1	tetratricopeptide-like helical domain-containing protein (TPR), stress-induced-phosphoprotein 1
PPL_00561	164	0.653402	36	0.253643	32	0.132628	15	0.041973	14	0.077643	88	0.495839	14	0.065808	29	0.192836	26	0.103619
PPL_00562	0	0	1	0.007046	2	0.008289	0	0	0	0	0	0	1	0.004701	3	0.019949	1	0.003985
PPL_00563	7	0.027889	1	0.007046	1	0.004145	3	0.008395	4	0.022184	1	0.005635	2	0.009401	5	0.033248	3	0.011956
PPL_00564	8	0.031873	0	0	3	0.012434	1	0.002798	0	0	5	0.028173	5	0.023503	12	0.079794	4	0.015941	wdr5	WD40 repeat-containing protein
PPL_00565	5	0.019921	2	0.014091	3	0.012434	3	0.008395	4	0.022184	4	0.022538	3	0.014102	1	0.00665	1	0.003985		hypothetical protein
PPL_00566	1	0.003984	0	0	0	0	1	0.002798	0	0	0	0	0	0	0	0	1	0.003985
PPL_00567	4	0.015937	0	0	0	0	0	0	0	0	1	0.005635	1	0.004701	0	0	0	0
PPL_00568	0	0	0	0	2	0.008289	0	0	0	0	0	0	0	0	1	0.00665	1	0.003985	rpkA	G-protein-coupled receptor (GPCR) family protein, phosphatidylinositol-4-phosphate 5-kinase (PIP5K), serpentine receptor PIP5K family protein
PPL_00569	0	0	0	0	0	0	0	0	48	0.266205	1	0.005635	0	0	19	0.126341	279	1.11191
PPL_00570	3	0.011952	3	0.021137	7	0.029012	1	0.002798	2	0.011092	0	0	3	0.014102	0	0	4	0.015941	pikC	phosphatidylinositol-4,5-diphosphate 3-kinase, PI3kinase
PPL_00571	15	0.059762	19	0.133867	19	0.078748	5	0.013991	8	0.044368	45	0.253554	29	0.136317	57	0.379022	24	0.095648
PPL_00572	2	0.007968	3	0.021137	1	0.004145	6	0.016789	2	0.011092	2	0.011269	2	0.009401	0	0	0	0
PPL_00573	0	0	0	0	1	0.004145	1	0.002798	0	0	0	0	0	0	0	0	2	0.007971		hypothetical protein
PPL_00574	0	0	0	0	0	0	0	0	0	0	1	0.005635	2	0.009401	6	0.039897	2	0.007971		Similar to Rattus norvegicus (Rat). kynurenine/alpha-aminoadipate aminotransferase (KAT/AADAT).
PPL_00575	0	0	2	0.014091	2	0.008289	17	0.047569	11	0.061005	4	0.022538	6	0.028204	12	0.079794	17	0.067751		alpha-fucosidase
PPL_00576	8	0.031873	16	0.11273	28	0.116049	143	0.40014	64	0.35494	17	0.095787	84	0.39485	6	0.039897	85	0.338755	uppA	UDP-glucose pyrophosphorylase, UTP-glucose-1-phosphate uridylyltransferase
PPL_00577	13	0.051794	29	0.204323	96	0.397883	425	1.18923	186	1.03154	24	0.135229	23	0.108114	13	0.086444	115	0.458315	agxt	serine-pyruvate transaminase, alanine-glyoxylate aminotransferase
PPL_00578	0	0	59	0.415692	70	0.290123	753	2.10703	1581	8.76813	1	0.005635	0	0	16	0.106392	1532	6.10556
PPL_00579	0	0	0	0	0	0	2	0.005596	4	0.022184	0	0	0	0	2	0.013299	8	0.031883		Similar to C08B11.4.p.
PPL_00580	0	0	0	0	0	0	2	0.005596	10	0.055459	0	0	0	0	0	0	6	0.023912		putative transcriptional regulator
PPL_00581	0	0	0	0	0	0	1	0.002798	3	0.016638	0	0	0	0	44	0.292578	1	0.003985
PPL_00582	26	0.103588	29	0.204323	55	0.227954	13	0.036376	9	0.049913	22	0.12396	9	0.042305	2	0.013299	11	0.043839	trappc2	trafficking protein particle complex subunit 2
PPL_00583	7	0.027889	33	0.232506	73	0.302557	66	0.18468	18	0.099827	29	0.163401	27	0.126916	7	0.046547	31	0.123546		LMBR1-like conserved region-containing protein
PPL_00584	0	0	4	0.028183	13	0.05388	18	0.050367	28	0.155286	4	0.022538	7	0.032904	96	0.638353	14	0.055795
PPL_00585	1	0.003984	4	0.028183	3	0.012434	0	0	2	0.011092	5	0.028173	0	0	0	0	1	0.003985		hypothetical protein
PPL_00586	0	0	7	0.049319	19	0.078748	12	0.033578	4	0.022184	5	0.028173	2	0.009401	3	0.019949	17	0.067751	mgp3	RhoGAP domain-containing protein, Cdc15/Fes/CIP4 domain-containing protein, MEGAP-like protein 1
PPL_00587	5	0.019921	24	0.169095	38	0.157495	33	0.09234	25	0.138649	12	0.067614	21	0.098713	1	0.00665	7	0.027897		hypothetical protein
PPL_00588	526	2.09567	162	1.14139	62	0.256966	10	0.027982	17	0.094281	376	2.11858	18	0.084611	0	0	18	0.071736		hypothetical protein
PPL_00589	9	0.035857	1	0.007046	10	0.041446	23	0.064358	5	0.02773	12	0.067614	16	0.07521	10	0.066495	9	0.035868	spt16	FACT complex subunit SPT16
PPL_00590	23	0.091636	2	0.014091	8	0.033157	6	0.016789	3	0.016638	7	0.039442	0	0	0	0	2	0.007971	snrpG	LSM (like-Sm) domain-containing protein, putative small nuclear ribonucleoprotein G
PPL_00591	0	0	3	0.021137	0	0	2	0.005596	2	0.011092	0	0	1	0.004701	0	0	0	0
PPL_00592	0	0	7	0.049319	16	0.066314	23	0.064358	14	0.077643	4	0.022538	66	0.310239	61	0.40562	62	0.247092
PPL_00593	2	0.007968	0	0	3	0.012434	2	0.005596	1	0.005546	3	0.016904	2	0.009401	1	0.00665	1	0.003985
PPL_00594	0	0	0	0	0	0	1	0.002798	0	0	0	0	0	0	0	0	1	0.003985
PPL_00595	12	0.04781	2	0.014091	2	0.008289	5	0.013991	4	0.022184	12	0.067614	14	0.065808	12	0.079794	6	0.023912
PPL_00596	14	0.055778	8	0.056365	19	0.078748	25	0.069955	5	0.02773	37	0.208478	25	0.117515	10	0.066495	10	0.039853		hypothetical protein
PPL_00597	3	0.011952	7	0.049319	11	0.045591	7	0.019587	1	0.005546	5	0.028173	2	0.009401	0	0	0	0		hypothetical protein
PPL_00598	113	0.45021	0	0	0	0	1	0.002798	3	0.016638	61	0.343707	77	0.361946	29	0.192836	8	0.031883	nola4	pseudouridine synthase family protein, DKCLD domain-containing protein, PUA domain-containing protein, H/ACA RNP complex subunit 4
PPL_00599	5	0.019921	12	0.084548	24	0.099471	36	0.100735	3	0.016638	1	0.005635	6	0.028204	0	0	6	0.023912		hypothetical protein
PPL_00600	2	0.007968	1	0.007046	1	0.004145	2	0.005596	2	0.011092	2	0.011269	1	0.004701	4	0.026598	1	0.003985
PPL_00602	0	0	0	0	0	0	1	0.002798	0	0	2	0.011269	0	0	1	0.00665	0	0
PPL_00603	1	0.003984	0	0	0	0	0	0	0	0	1	0.005635	0	0	0	0	0	0
PPL_00604	1	0.003984	1	0.007046	5	0.020723	0	0	0	0	1	0.005635	0	0	2	0.013299	0	0		peptidase C19 family protein
PPL_00605	0	0	1	0.007046	1	0.004145	0	0	0	0	0	0	2	0.009401	1	0.00665	0	0
PPL_00606	10	0.039842	8	0.056365	5	0.020723	5	0.013991	2	0.011092	6	0.033807	6	0.028204	4	0.026598	3	0.011956	ccbl	kynurenine-oxoglutarate transaminase, kynurenine aminotransferase, cysteine-S-conjugate beta-lyase
PPL_00607	12	0.04781	1	0.007046	2	0.008289	2	0.005596	1	0.005546	13	0.073249	25	0.117515	10	0.066495	3	0.011956	gcvP	glycine dehydrogenase (decarboxylating), glycine cleavage system P-protein
PPL_00608	15	0.059762	10	0.070456	6	0.024868	20	0.055964	13	0.072097	7	0.039442	88	0.413652	35	0.232733	25	0.099634		putative 5'-nucleotidase
PPL_00609	9	0.035857	1	0.007046	4	0.016578	1	0.002798	6	0.033276	5	0.028173	0	0	0	0	1	0.003985	rcdJJ	random cDNA clone veg110
PPL_00610	0	0	0	0	0	0	1	0.002798	0	0	0	0	1	0.004701	6	0.039897	1	0.003985
PPL_00611	0	0	0	0	3	0.012434	1	0.002798	0	0	0	0	1	0.004701	0	0	1	0.003985		hypothetical protein
PPL_00612	1	0.003984	4	0.028183	0	0	1	0.002798	1	0.005546	13	0.073249	0	0	1	0.00665	4	0.015941		hypothetical protein
PPL_00613	1	0.003984	2	0.014091	8	0.033157	6	0.016789	3	0.016638	2	0.011269	2	0.009401	1	0.00665	0	0		Similar to Agrobacterium tumefaciens (Strain C58 / ATCC 33970). beta-mannosidase.
PPL_00614	24	0.09562	7	0.049319	15	0.062169	7	0.019587	10	0.055459	15	0.084518	18	0.084611	17	0.113042	26	0.103619	ap3s1	sigma adaptin
PPL_00615	0	0	0	0	0	0	0	0	0	0	0	0	0	0	0	0	1	0.003985
PPL_00616	2	0.007968	3	0.021137	1	0.004145	3	0.008395	0	0	0	0	5	0.023503	0	0	1	0.003985
PPL_00617	8	0.031873	6	0.042274	26	0.10776	28	0.078349	16	0.088735	7	0.039442	7	0.032904	7	0.046547	23	0.091663		ubiquitin-protein ligase (HECT) domain-containing protein, armadillo repeat-containing protein
PPL_00618	5	0.019921	3	0.021137	6	0.024868	7	0.019587	6	0.033276	5	0.028173	0	0	2	0.013299	6	0.023912	sky1	putative protein serine/threonine kinase, protein kinase, CMGC group, SRPK family protein kinase
PPL_00619	4	0.015937	6	0.042274	6	0.024868	10	0.027982	6	0.033276	5	0.028173	2	0.009401	0	0	16	0.063766		protein phosphatase 2C-related protein
PPL_00620	1	0.003984	0	0	9	0.037302	15	0.041973	7	0.038822	3	0.016904	7	0.032904	2	0.013299	10	0.039853	pex3	transmembrane protein, peroxisomal biogenesis factor 3, peroxin 3
PPL_00621	4	0.015937	0	0	0	0	0	0	0	0	0	0	0	0	0	0	0	0
PPL_00622	27	0.107572	1	0.007046	2	0.008289	3	0.008395	1	0.005546	15	0.084518	2	0.009401	1	0.00665	11	0.043839		U box domain-containing protein
PPL_00624	1	0.003984	0	0	0	0	0	0	0	0	2	0.011269	0	0	0	0	0	0		hypothetical protein
PPL_00625	5	0.019921	3	0.021137	0	0	8	0.022385	6	0.033276	2	0.011269	2	0.009401	14	0.093093	3	0.011956		hypothetical protein
PPL_00626	0	0	6	0.042274	6	0.024868	19	0.053165	10	0.055459	15	0.084518	85	0.399551	4	0.026598	12	0.047824
PPL_00627	7	0.027889	4	0.028183	25	0.103615	20	0.055964	5	0.02773	10	0.056345	6	0.028204	0	0	7	0.027897	srp68	signal recognition particle 68 kDa subunit
PPL_00628	0	0	1	0.007046	2	0.008289	0	0	2	0.011092	1	0.005635	4	0.018802	0	0	5	0.019927
PPL_00629	5	0.019921	1	0.007046	6	0.024868	11	0.03078	4	0.022184	2	0.011269	4	0.018802	2	0.013299	7	0.027897	dotA	SAM domain-containing protein, DOT1 domain-containing protein
PPL_00630	5	0.019921	1	0.007046	1	0.004145	1	0.002798	0	0	25	0.140863	4	0.018802	1	0.00665	2	0.007971
PPL_00631	0	0	49	0.345236	20	0.082892	85	0.237845	147	0.815254	0	0	0	0	9	0.059846	161	0.641641
PPL_00632	0	0	70	0.493194	38	0.157495	54	0.151102	33	0.183016	0	0	0	0	2	0.013299	41	0.163399		coiled-coil family protein, hssA/2C/7E family protein
PPL_00633	1	0.003984	4	0.028183	18	0.074603	30	0.083945	5	0.02773	0	0	1	0.004701	0	0	4	0.015941		phosphoglycerate/bisphosphoglycerate mutase family protein
PPL_00634	3	0.011952	1	0.007046	2	0.008289	2	0.005596	1	0.005546	5	0.028173	0	0	0	0	0	0	pemtB	phospholipid methyltransferase family protein, phosphatidylethanolamine N-methyltransferase
PPL_00635	0	0	120	0.845475	78	0.32328	71	0.198671	53	0.293935	0	0	0	0	3	0.019949	112	0.446359	hssA	coiled-coil family protein, hssA/2C/7E family protein
PPL_00636	0	0	104	0.732745	31	0.128483	131	0.366562	115	0.637783	0	0	0	0	5	0.033248	131	0.522081
PPL_00637	4	0.015937	0	0	0	0	1	0.002798	0	0	11	0.06198	0	0	0	0	1	0.003985
PPL_00638	1	0.003984	0	0	0	0	0	0	1	0.005546	1	0.005635	1	0.004701	1	0.00665	3	0.011956		hypothetical protein
PPL_00639	0	0	1	0.007046	1	0.004145	1	0.002798	0	0	0	0	0	0	0	0	1	0.003985		hypothetical protein
PPL_00640	1	0.003984	0	0	1	0.004145	1	0.002798	0	0	0	0	0	0	0	0	1	0.003985
PPL_00641	0	0	0	0	0	0	1	0.002798	0	0	0	0	0	0	0	0	0	0
PPL_00642	0	0	0	0	1	0.004145	0	0	0	0	3	0.016904	0	0	0	0	2	0.007971
PPL_00643	0	0	0	0	3	0.012434	6	0.016789	7	0.038822	1	0.005635	0	0	9	0.059846	19	0.075722
PPL_00645	0	0	0	0	1	0.004145	1	0.002798	0	0	0	0	2	0.009401	0	0	0	0
PPL_00646	3	0.011952	0	0	2	0.008289	0	0	2	0.011092	1	0.005635	2	0.009401	0	0	1	0.003985		hypothetical protein
PPL_00647	11	0.043826	8	0.056365	12	0.049735	11	0.03078	2	0.011092	9	0.050711	6	0.028204	9	0.059846	11	0.043839		Phox domain-containing protein
PPL_00648	5	0.019921	0	0	2	0.008289	9	0.025184	2	0.011092	4	0.022538	0	0	0	0	0	0	cycB	cyclin, G2/M-specific cyclinB
PPL_00649	1	0.003984	0	0	0	0	0	0	1	0.005546	0	0	2	0.009401	1	0.00665	0	0
PPL_00650	2	0.007968	0	0	0	0	0	0	0	0	0	0	2	0.009401	0	0	0	0
PPL_00651	6	0.023905	4	0.028183	2	0.008289	7	0.019587	5	0.02773	3	0.016904	0	0	0	0	1	0.003985		hypothetical protein
PPL_00652	1	0.003984	0	0	1	0.004145	5	0.013991	0	0	2	0.011269	0	0	0	0	0	0
PPL_00653	0	0	1	0.007046	6	0.024868	5	0.013991	0	0	0	0	1	0.004701	1	0.00665	4	0.015941
PPL_00654	0	0	5	0.035228	20	0.082892	43	0.120322	26	0.144195	0	0	0	0	4	0.026598	65	0.259048		phosphatidylinositol-4-phosphate 5-kinase (PIP5K) family protein
PPL_00655	0	0	0	0	0	0	0	0	0	0	0	0	0	0	0	0	1	0.003985
PPL_00656	0	0	0	0	0	0	1	0.002798	6	0.033276	0	0	0	0	0	0	0	0
PPL_00657	1	0.003984	2	0.014091	3	0.012434	1	0.002798	6	0.033276	1	0.005635	1	0.004701	1	0.00665	0	0		putative G-patch-containing protein
PPL_00658	3	0.011952	0	0	1	0.004145	0	0	0	0	5	0.028173	0	0	0	0	0	0
PPL_00659	9	0.035857	2	0.014091	8	0.033157	16	0.044771	3	0.016638	5	0.028173	4	0.018802	5	0.033248	11	0.043839	pelo	putative translation factor, eukaryotic release factor 1 family protein
PPL_00660	9	0.035857	2	0.014091	9	0.037302	6	0.016789	7	0.038822	7	0.039442	3	0.014102	3	0.019949	9	0.035868		BRCT domain-containing protein, DNA ligase
PPL_00661	0	0	0	0	3	0.012434	4	0.011193	0	0	0	0	1	0.004701	2	0.013299	2	0.007971		Pol.
PPL_00664	0	0	0	0	0	0	0	0	1	0.005546	1	0.005635	0	0	0	0	0	0		hypothetical protein
PPL_00666	0	0	155	1.09207	116	0.480775	108	0.302204	125	0.693243	2	0.011269	1	0.004701	5	0.033248	416	1.65791
PPL_00668	0	0	0	0	0	0	1	0.002798	0	0	0	0	0	0	0	0	0	0
PPL_00669	2	0.007968	11	0.077502	16	0.066314	33	0.09234	15	0.083189	4	0.022538	2	0.009401	1	0.00665	29	0.115575		major facilitator superfamily protein, MFS family protein
PPL_00670	0	0	0	0	0	0	0	0	0	0	0	0	0	0	1	0.00665	1	0.003985
PPL_00671	6	0.023905	1	0.007046	27	0.111905	16	0.044771	10	0.055459	15	0.084518	50	0.23503	40	0.26598	6	0.023912		ankyrin repeat-containing protein, RabGAP/TBC domain-containing protein, putative GTPase activating protein (GAP)
PPL_00672	1	0.003984	1	0.007046	3	0.012434	1	0.002798	0	0	0	0	0	0	0	0	2	0.007971
PPL_00673	0	0	0	0	2	0.008289	4	0.011193	2	0.011092	0	0	0	0	0	0	5	0.019927
PPL_00674	2	0.007968	1	0.007046	5	0.020723	4	0.011193	2	0.011092	2	0.011269	0	0	0	0	1	0.003985
PPL_00675	7	0.027889	1	0.007046	4	0.016578	3	0.008395	2	0.011092	7	0.039442	11	0.051707	2	0.013299	2	0.007971
PPL_00676	1	0.003984	3	0.021137	1	0.004145	0	0	2	0.011092	1	0.005635	0	0	0	0	2	0.007971
PPL_00677	2	0.007968	0	0	0	0	4	0.011193	0	0	2	0.011269	1	0.004701	0	0	0	0
PPL_00678	0	0	1	0.007046	0	0	0	0	0	0	0	0	0	0	0	0	0	0
PPL_00679	4	0.015937	8	0.056365	7	0.029012	9	0.025184	2	0.011092	3	0.016904	3	0.014102	14	0.093093	3	0.011956
PPL_00680	6	0.023905	25	0.176141	47	0.194797	235	0.657573	104	0.576778	11	0.06198	7	0.032904	4	0.026598	137	0.545993		pleckstrin homology (PH) domain-containing protein, Arf GTPase activating protein
PPL_00681	3	0.011952	2	0.014091	4	0.016578	5	0.013991	4	0.022184	4	0.022538	1	0.004701	1	0.00665	3	0.011956	smg1	protein kinase, Atypical group, phosphatidylinositol 3-kinase-related protein kinase, PIKK family protein kinase, SMG1 subfamily protein kinase
PPL_00682	6	0.023905	3	0.021137	1	0.004145	3	0.008395	2	0.011092	2	0.011269	1	0.004701	2	0.013299	7	0.027897		hypothetical protein
PPL_00683	0	0	0	0	1	0.004145	2	0.005596	0	0	0	0	0	0	0	0	2	0.007971
PPL_00684	9	0.035857	0	0	4	0.016578	7	0.019587	0	0	18	0.101422	13	0.061108	9	0.059846	5	0.019927		Putative oxalyl-CoA decarboxylase.
PPL_00685	1	0.003984	1	0.007046	3	0.012434	38	0.106331	22	0.122011	0	0	0	0	0	0	15	0.05978
PPL_00686	0	0	0	0	0	0	3	0.008395	6	0.033276	0	0	0	0	3	0.019949	1	0.003985
PPL_00687	0	0	0	0	0	0	1	0.002798	2	0.011092	0	0	0	0	0	0	0	0
PPL_00688	3	0.011952	4	0.028183	0	0	3	0.008395	5	0.02773	2	0.011269	0	0	0	0	2	0.007971		hypothetical protein
PPL_00689	50	0.199208	17	0.119776	27	0.111905	42	0.117524	15	0.083189	38	0.214112	59	0.277335	5	0.033248	23	0.091663	pdhA	pyruvate dehydrogenase E1 alpha subunit
PPL_00690	0	0	0	0	0	0	1	0.002798	0	0	1	0.005635	4	0.018802	0	0	2	0.007971
PPL_00691	4	0.015937	3	0.021137	1	0.004145	5	0.013991	3	0.016638	9	0.050711	87	0.408952	24	0.159588	4	0.015941		hypothetical protein
PPL_00694	4	0.015937	6	0.042274	10	0.041446	10	0.027982	0	0	1	0.005635	1	0.004701	2	0.013299	0	0
PPL_00695	0	0	3	0.021137	4	0.016578	1	0.002798	3	0.016638	0	0	0	0	0	0	1	0.003985
PPL_00696	0	0	0	0	0	0	0	0	0	0	0	0	0	0	1	0.00665	0	0
PPL_00697	0	0	32	0.22546	23	0.095326	8	0.022385	0	0	1	0.005635	0	0	0	0	3	0.011956		hypothetical protein
PPL_00698	0	0	3	0.021137	17	0.070458	234	0.654774	335	1.85789	0	0	0	0	46	0.305878	652	2.59845		hypothetical protein
PPL_00699	1	0.003984	1	0.007046	0	0	0	0	1	0.005546	0	0	0	0	0	0	3	0.011956
PPL_00701	0	0	59	0.415692	22	0.091182	4	0.011193	0	0	3	0.016904	0	0	0	0	0	0	prtA	N-terminal delta endotoxin domain-containing protein
PPL_00702	1	0.003984	6	0.042274	8	0.033157	6	0.016789	5	0.02773	2	0.011269	0	0	2	0.013299	5	0.019927		Rho GTPase
PPL_00703	1	0.003984	1	0.007046	1	0.004145	1	0.002798	0	0	0	0	0	0	1	0.00665	0	0
PPL_00705	1	0.003984	0	0	0	0	0	0	0	0	0	0	0	0	0	0	0	0		tRNA-Pro	anticodon TGG
PPL_00706	4	0.015937	8	0.056365	7	0.029012	15	0.041973	5	0.02773	5	0.028173	4	0.018802	0	0	1	0.003985	dynA	dynactin 150 kDa subunit
PPL_00707	2876	11.4584	378	2.66325	378	1.56666	150	0.419727	72	0.399308	1287	7.25164	720	3.38443	295	1.96161	104	0.414476	rplP0	ribosomal acidic phosphoprotein P0, 60S acidic ribosomal protein P0
PPL_00708	5	0.019921	15	0.105684	49	0.203086	37	0.103533	16	0.088735	14	0.078883	13	0.061108	5	0.033248	14	0.055795	acmsd	aminocarboxymuconate-semialdehyde decarboxylase
PPL_00709	4	0.015937	17	0.119776	45	0.186508	53	0.148304	15	0.083189	8	0.045076	8	0.037605	6	0.039897	54	0.215209		P-type ATPase
PPL_00710	0	0	6	0.042274	21	0.087037	45	0.125918	3	0.016638	1	0.005635	0	0	2	0.013299	7	0.027897		alpha-fucosidase
PPL_00711	8	0.031873	1	0.007046	10	0.041446	28	0.078349	9	0.049913	3	0.016904	5	0.023503	8	0.053196	11	0.043839	snf12-2	CHC group protein, SWIB/MDM2 domain-containing protein
PPL_00712	2	0.007968	7	0.049319	25	0.103615	111	0.310598	15	0.083189	1	0.005635	32	0.150419	15	0.099743	17	0.067751		hypothetical protein
PPL_00714	0	0	2	0.014091	0	0	0	0	0	0	1	0.005635	0	0	0	0	0	0
PPL_00715	0	0	0	0	0	0	1	0.002798	0	0	0	0	0	0	0	0	0	0
PPL_00717	18	0.071715	0	0	9	0.037302	9	0.025184	4	0.022184	8	0.045076	9	0.042305	4	0.026598	4	0.015941		regulator of chromosome condensation (RCC1) domain-containing protein
PPL_00718	0	0	0	0	2	0.008289	2	0.005596	0	0	0	0	0	0	0	0	0	0	fnkA	Putative calmodulin-binding protein CaM-BP46.
PPL_00719	1	0.003984	2	0.014091	14	0.058025	19	0.053165	6	0.033276	1	0.005635	2	0.009401	1	0.00665	26	0.103619	iplA	inositol 1,4,5-trisphosphate receptor-like protein, Ca2+ channel
PPL_00720	0	0	0	0	0	0	0	0	0	0	0	0	0	0	0	0	1	0.003985		Q94481 Protein cigB (Fragment).
PPL_00721	0	0	0	0	0	0	0	0	1	0.005546	0	0	2	0.009401	0	0	0	0
PPL_00722	3	0.011952	1	0.007046	2	0.008289	2	0.005596	0	0	0	0	0	0	1	0.00665	1	0.003985		pseudogene
PPL_00723	0	0	0	0	0	0	1	0.002798	0	0	0	0	0	0	0	0	0	0		hypothetical protein
PPL_00724	2	0.007968	1	0.007046	4	0.016578	2	0.005596	1	0.005546	0	0	0	0	1	0.00665	0	0
PPL_00725	2	0.007968	2	0.014091	5	0.020723	1	0.002798	1	0.005546	0	0	3	0.014102	0	0	1	0.003985		hypothetical protein
PPL_00726	0	0	0	0	0	0	0	0	0	0	0	0	0	0	3	0.019949	2	0.007971
PPL_00727	2	0.007968	0	0	0	0	0	0	1	0.005546	3	0.016904	12	0.056407	1	0.00665	7	0.027897	tmem104	transmembrane protein, amino acid/polyamine transporter II, amino acid transporter, amino acid permease
PPL_00728	1	0.003984	57	0.401601	77	0.319135	34	0.095138	9	0.049913	0	0	0	0	1	0.00665	41	0.163399
PPL_00729	11	0.043826	14	0.098639	15	0.062169	31	0.086744	21	0.116465	13	0.073249	29	0.136317	12	0.079794	33	0.131517	vps2B	SNF7 family protein
PPL_00730	7	0.027889	1	0.007046	7	0.029012	5	0.013991	0	0	2	0.011269	2	0.009401	0	0	2	0.007971
PPL_00731	0	0	1	0.007046	0	0	0	0	0	0	2	0.011269	1	0.004701	1	0.00665	0	0		Probable short-chain dehydrogenase.
PPL_00732	4	0.015937	1	0.007046	0	0	0	0	0	0	1	0.005635	0	0	0	0	0	0		hypothetical protein
PPL_00733	5	0.019921	0	0	3	0.012434	3	0.008395	0	0	1	0.005635	0	0	0	0	4	0.015941		Similar to Dictyostelium discoideum (Slime mold). prespore-specific protein.
PPL_00734	4	0.015937	2	0.014091	8	0.033157	14	0.039175	11	0.061005	0	0	8	0.037605	2	0.013299	12	0.047824	atg1	autophagy protein 1, protein serine/threonine kinase, ULK family protein kinase
PPL_00735	0	0	8	0.056365	3	0.012434	1	0.002798	3	0.016638	3	0.016904	0	0	0	0	0	0		putative transmembrane protein
PPL_00736	5	0.019921	5	0.035228	6	0.024868	13	0.036376	29	0.160832	6	0.033807	2	0.009401	26	0.172887	26	0.103619		putative transmembrane protein
PPL_00737	0	0	0	0	0	0	0	0	0	0	0	0	2	0.009401	2	0.013299	0	0
PPL_00738	0	0	139	0.979342	237	0.982273	64	0.179084	1	0.005546	2	0.011269	0	0	1	0.00665	2	0.007971
PPL_00739	0	0	11	0.077502	12	0.049735	13	0.036376	0	0	2	0.011269	0	0	0	0	2	0.007971
PPL_00740	0	0	9	0.063411	8	0.033157	2	0.005596	1	0.005546	0	0	0	0	0	0	0	0
PPL_00741	2	0.007968	3	0.021137	12	0.049735	25	0.069955	11	0.061005	4	0.022538	10	0.047006	6	0.039897	8	0.031883
PPL_00742	0	0	0	0	1	0.004145	1	0.002798	1	0.005546	0	0	1	0.004701	1	0.00665	0	0
PPL_00743	3	0.011952	0	0	2	0.008289	1	0.002798	7	0.038822	2	0.011269	6	0.028204	8	0.053196	0	0		hypothetical protein
PPL_00744	0	0	2	0.014091	4	0.016578	1	0.002798	1	0.005546	3	0.016904	11	0.051707	2	0.013299	3	0.011956		phosphatidylinositol 4-kinase
PPL_00745	1	0.003984	2	0.014091	9	0.037302	6	0.016789	4	0.022184	21	0.118325	23	0.108114	10	0.066495	16	0.063766		phosphatidylinositol 4-kinase
PPL_00746	6	0.023905	9	0.063411	38	0.157495	6	0.016789	6	0.033276	6	0.033807	1	0.004701	0	0	9	0.035868		hypothetical protein
PPL_00747	1	0.003984	3	0.021137	3	0.012434	2	0.005596	3	0.016638	1	0.005635	0	0	0	0	1	0.003985		hypothetical protein
PPL_00748	1	0.003984	2	0.014091	3	0.012434	16	0.044771	20	0.110919	1	0.005635	1	0.004701	2	0.013299	67	0.267018
PPL_00749	18	0.071715	1	0.007046	2	0.008289	5	0.013991	1	0.005546	8	0.045076	30	0.141018	17	0.113042	7	0.027897	fcf1	FCF1 family protein, PINc domain-containing protein
PPL_00750	49	0.195224	33	0.232506	20	0.082892	3	0.008395	2	0.011092	48	0.270458	11	0.051707	18	0.119691	4	0.015941	argE	acetylornithine deacetylase
PPL_00751	0	0	2	0.014091	3	0.012434	2	0.005596	0	0	2	0.011269	0	0	0	0	3	0.011956
PPL_00752	2	0.007968	0	0	0	0	0	0	0	0	3	0.016904	0	0	0	0	0	0
PPL_00753	4	0.015937	0	0	0	0	1	0.002798	0	0	4	0.022538	1	0.004701	0	0	0	0
PPL_00754	14	0.055778	5	0.035228	11	0.045591	6	0.016789	9	0.049913	6	0.033807	17	0.07991	3	0.019949	4	0.015941
PPL_00755	1	0.003984	2	0.014091	0	0	5	0.013991	4	0.022184	3	0.016904	17	0.07991	4	0.026598	4	0.015941
PPL_00756	4	0.015937	1	0.007046	0	0	1	0.002798	1	0.005546	3	0.016904	6	0.028204	1	0.00665	0	0
PPL_00757	3	0.011952	0	0	1	0.004145	0	0	0	0	1	0.005635	2	0.009401	0	0	0	0		hypothetical protein
PPL_00758	1	0.003984	32	0.22546	72	0.298412	26	0.072753	11	0.061005	0	0	0	0	0	0	17	0.067751
PPL_00759	5	0.019921	15	0.105684	10	0.041446	14	0.039175	7	0.038822	6	0.033807	8	0.037605	5	0.033248	9	0.035868
PPL_00760	12	0.04781	2	0.014091	5	0.020723	18	0.050367	15	0.083189	4	0.022538	3	0.014102	7	0.046547	17	0.067751		hypothetical protein
PPL_00761	7	0.027889	2	0.014091	4	0.016578	3	0.008395	5	0.02773	6	0.033807	4	0.018802	8	0.053196	1	0.003985		UPF0139 membrane protein
PPL_00762	16	0.063747	12	0.084548	20	0.082892	14	0.039175	7	0.038822	8	0.045076	2	0.009401	5	0.033248	8	0.031883		putative ubiquitin-conjugating enzyme E2
PPL_00763	9	0.035857	14	0.098639	3	0.012434	9	0.025184	4	0.022184	12	0.067614	1	0.004701	0	0	2	0.007971
PPL_00764	4	0.015937	9	0.063411	21	0.087037	22	0.06156	10	0.055459	10	0.056345	7	0.032904	31	0.206135	31	0.123546	cpras2	Ras GTPase domain-containing protein
PPL_00765	1	0.003984	0	0	0	0	2	0.005596	2	0.011092	0	0	0	0	5	0.033248	4	0.015941
PPL_00766	3	0.011952	1	0.007046	2	0.008289	5	0.013991	6	0.033276	8	0.045076	24	0.112814	4	0.026598	3	0.011956		hypothetical protein
PPL_00767	0	0	5	0.035228	3	0.012434	0	0	4	0.022184	2	0.011269	0	0	1	0.00665	9	0.035868
PPL_00769	0	0	4	0.028183	3	0.012434	0	0	0	0	0	0	0	0	0	0	0	0
PPL_00770	0	0	1	0.007046	0	0	0	0	0	0	0	0	0	0	0	0	0	0
PPL_00771	0	0	5	0.035228	4	0.016578	1	0.002798	1	0.005546	2	0.011269	0	0	1	0.00665	1	0.003985
PPL_00772	0	0	1	0.007046	3	0.012434	1	0.002798	0	0	0	0	1	0.004701	0	0	0	0
PPL_00773	0	0	0	0	0	0	0	0	0	0	0	0	1	0.004701	0	0	0	0
PPL_00774	0	0	0	0	1	0.004145	1	0.002798	3	0.016638	5	0.028173	42	0.197425	4	0.026598	1	0.003985
PPL_00775	0	0	1	0.007046	3	0.012434	0	0	0	0	0	0	3	0.014102	0	0	0	0
PPL_00776	3	0.011952	2	0.014091	5	0.020723	101	0.282616	225	1.24784	45	0.253554	14	0.065808	345	2.29408	136	0.542008		hypothetical protein
PPL_00777	0	0	6	0.042274	2	0.008289	3	0.008395	3	0.016638	0	0	0	0	0	0	52	0.207238		hypothetical protein
PPL_00778	2	0.007968	6	0.042274	13	0.05388	8	0.022385	11	0.061005	8	0.045076	4	0.018802	23	0.152939	5	0.019927	cpiB	cystatin A2, cysteine protease inhibitor
PPL_00779	270	1.07572	19	0.133867	11	0.045591	31	0.086744	28	0.155286	124	0.698682	48	0.225629	5	0.033248	16	0.063766	cpiC	cystatin A3, putative cysteine protease inhibitor
PPL_00780	0	0	0	0	0	0	0	0	0	0	1	0.005635	0	0	0	0	0	0
PPL_00781	12	0.04781	1	0.007046	0	0	0	0	2	0.011092	10	0.056345	8	0.037605	3	0.019949	1	0.003985	utp18	WD40 repeat-containing protein, U3 snoRNP protein, U3 small nucleolar ribonucleoprotein
PPL_00782	1	0.003984	0	0	0	0	0	0	0	0	7	0.039442	0	0	0	0	3	0.011956
PPL_00783	0	0	0	0	0	0	5	0.013991	10	0.055459	0	0	0	0	1	0.00665	4	0.015941
PPL_00784	4	0.015937	11	0.077502	48	0.198941	146	0.408534	122	0.676605	4	0.022538	4	0.018802	11	0.073145	119	0.474257		LISK family protein kinase, protein kinase, TKL group, tyrosine kinase-like protein
PPL_00785	1	0.003984	1	0.007046	16	0.066314	19	0.053165	3	0.016638	11	0.06198	1	0.004701	0	0	5	0.019927	argJ	amino-acid N-acetyltransferase, N-acetylglutamate synthetase, ornithine transacetylase
PPL_00786	2	0.007968	0	0	0	0	0	0	0	0	0	0	0	0	0	0	1	0.003985
PPL_00787	2	0.007968	0	0	0	0	0	0	0	0	2	0.011269	0	0	0	0	1	0.003985
PPL_00788	4	0.015937	6	0.042274	2	0.008289	0	0	0	0	5	0.028173	2	0.009401	0	0	1	0.003985
PPL_00789	0	0	0	0	0	0	1	0.002798	0	0	0	0	0	0	0	0	0	0
PPL_00790	7	0.027889	1	0.007046	8	0.033157	2	0.005596	1	0.005546	2	0.011269	2	0.009401	1	0.00665	2	0.007971	nat5	N-acetyltransferase, catalytic subunit, N-acetyltransferase 5
PPL_00791	5	0.019921	1	0.007046	4	0.016578	1	0.002798	3	0.016638	6	0.033807	3	0.014102	6	0.039897	10	0.039853		microtubule interacting and transport domain-containing protein (MIT)
PPL_00792	2	0.007968	2	0.014091	0	0	3	0.008395	3	0.016638	1	0.005635	3	0.014102	1	0.00665	4	0.015941	med22	putative mediator complex subunit 22
PPL_00793	0	0	0	0	0	0	0	0	0	0	1	0.005635	4	0.018802	1	0.00665	0	0
PPL_00794	11	0.043826	13	0.091593	17	0.070458	9	0.025184	2	0.011092	28	0.157767	3	0.014102	1	0.00665	10	0.039853	mcfO	EF-hand domain-containing protein, mitochondrial substrate carrier family protein, putative calcium-binding mitochondrial carrier protein
PPL_00795	7	0.027889	3	0.021137	2	0.008289	10	0.027982	7	0.038822	5	0.028173	9	0.042305	2	0.013299	9	0.035868		hypothetical protein
PPL_00796	0	0	0	0	0	0	1	0.002798	2	0.011092	6	0.033807	3	0.014102	0	0	1	0.003985
PPL_00797	12	0.04781	1	0.007046	6	0.024868	0	0	0	0	12	0.067614	14	0.065808	11	0.073145	1	0.003985	gpaC	G-protein subunit alpha 3
PPL_00799	3	0.011952	0	0	0	0	3	0.008395	0	0	8	0.045076	3	0.014102	0	0	2	0.007971	commd2	COMM domain-containing protein 2
PPL_00800	0	0	2	0.014091	1	0.004145	1	0.002798	0	0	0	0	1	0.004701	0	0	0	0
PPL_00801	1	0.003984	1	0.007046	8	0.033157	1	0.002798	1	0.005546	1	0.005635	3	0.014102	0	0	5	0.019927		hypothetical protein
PPL_00802	39	0.155382	0	0	1	0.004145	1	0.002798	0	0	6	0.033807	0	0	1	0.00665	1	0.003985		COG0702: Predicted nucleoside-diphosphate-sugar epimerases
PPL_00803	2	0.007968	1	0.007046	0	0	0	0	0	0	4	0.022538	2	0.009401	2	0.013299	1	0.003985		hypothetical protein
PPL_00804	12	0.04781	5	0.035228	11	0.045591	30	0.083945	7	0.038822	12	0.067614	4	0.018802	6	0.039897	11	0.043839		hypothetical protein
PPL_00805	3	0.011952	9	0.063411	35	0.145061	22	0.06156	10	0.055459	6	0.033807	3	0.014102	1	0.00665	26	0.103619		hypothetical protein
PPL_00806	5	0.019921	3	0.021137	3	0.012434	3	0.008395	0	0	3	0.016904	3	0.014102	6	0.039897	2	0.007971	med10	putative mediator complex subunit 10
PPL_00807	7	0.027889	4	0.028183	6	0.024868	17	0.047569	2	0.011092	6	0.033807	3	0.014102	8	0.053196	4	0.015941	ssrp1	structure-specific recognition protein 1, FACT complex subunit SSRP1
PPL_00808	3	0.011952	3	0.021137	2	0.008289	6	0.016789	1	0.005546	7	0.039442	1	0.004701	3	0.019949	6	0.023912		putative GTPase activating protein (GAP), DENN domain-containing protein
PPL_00810	0	0	0	0	0	0	0	0	2	0.011092	0	0	0	0	0	0	1	0.003985
PPL_00811	1	0.003984	8	0.056365	42	0.174074	162	0.453305	60	0.332757	5	0.028173	13	0.061108	7	0.046547	20	0.079707		hypothetical protein
PPL_00812	2	0.007968	0	0	2	0.008289	1	0.002798	1	0.005546	4	0.022538	2	0.009401	0	0	8	0.031883		hypothetical protein
PPL_00813	2	0.007968	11	0.077502	19	0.078748	12	0.033578	6	0.033276	2	0.011269	0	0	0	0	9	0.035868		hypothetical protein
PPL_00814	10	0.039842	1	0.007046	5	0.020723	16	0.044771	5	0.02773	8	0.045076	1	0.004701	1	0.00665	16	0.063766		hypothetical protein
PPL_00815	36	0.14343	39	0.274779	74	0.306701	90	0.251836	27	0.14974	33	0.18594	4	0.018802	2	0.013299	28	0.11159
PPL_00816	12	0.04781	0	0	0	0	1	0.002798	1	0.005546	3	0.016904	2	0.009401	4	0.026598	1	0.003985		WD40 repeat-containing protein
PPL_00817	0	0	0	0	0	0	1	0.002798	0	0	1	0.005635	1	0.004701	0	0	0	0		regulator of chromosome condensation (RCC1) domain-containing protein, RabGAP/TBC domain-containing protein, putative GTPase activating protein (GAP)
PPL_00818	1	0.003984	1	0.007046	1	0.004145	1	0.002798	0	0	1	0.005635	0	0	3	0.019949	1	0.003985		regulator of chromosome condensation (RCC1) domain-containing protein
PPL_00819	1	0.003984	2	0.014091	3	0.012434	10	0.027982	1	0.005546	2	0.011269	1	0.004701	0	0	2	0.007971
PPL_00820	2	0.007968	3	0.021137	7	0.029012	9	0.025184	3	0.016638	2	0.011269	2	0.009401	1	0.00665	4	0.015941		ankyrin repeat-containing protein, protein kinase, TKL group, tyrosine kinase-like protein, MLK family protein kinase, HH498 subfamily protein kinase
PPL_00821	6	0.023905	1	0.007046	4	0.016578	1	0.002798	0	0	8	0.045076	9	0.042305	0	0	0	0		Glycoprotein endopeptidase - like protein.
PPL_00822	13	0.051794	10	0.070456	5	0.020723	7	0.019587	1	0.005546	23	0.129594	2	0.009401	1	0.00665	4	0.015941		putative NADH dehydrogenase (ubiquinone), putative NADH-ubiquinone oxidoreductase 13 kDa subunit
PPL_00823	1	0.003984	1	0.007046	2	0.008289	4	0.011193	2	0.011092	1	0.005635	0	0	6	0.039897	4	0.015941
PPL_00824	2	0.007968	1	0.007046	6	0.024868	21	0.058762	5	0.02773	5	0.028173	7	0.032904	21	0.13964	10	0.039853		hypothetical protein
PPL_00825	1	0.003984	3	0.021137	0	0	2	0.005596	1	0.005546	2	0.011269	5	0.023503	1	0.00665	3	0.011956		Similar to Oryza sativa (Rice). hydroxyproline-rich glycoprotein.
PPL_00826	18	0.071715	15	0.105684	9	0.037302	15	0.041973	5	0.02773	21	0.118325	2	0.009401	1	0.00665	6	0.023912
PPL_00827	0	0	0	0	1	0.004145	6	0.016789	1	0.005546	0	0	0	0	0	0	0	0
PPL_00828	4	0.015937	2	0.014091	4	0.016578	18	0.050367	5	0.02773	0	0	1	0.004701	3	0.019949	8	0.031883		RabGAP/TBC domain-containing protein
PPL_00829	8	0.031873	3	0.021137	5	0.020723	13	0.036376	5	0.02773	3	0.016904	8	0.037605	2	0.013299	3	0.011956	nup43	WD40 repeat-containing protein, nucleoporin 43
PPL_00830	4	0.015937	0	0	6	0.024868	8	0.022385	5	0.02773	11	0.06198	3	0.014102	3	0.019949	6	0.023912		RNA recognition motif-containing protein RRM, nuclear transport factor 2 (NTF2) domain-containing protein
PPL_00831	7	0.027889	7	0.049319	1	0.004145	6	0.016789	1	0.005546	3	0.016904	5	0.023503	12	0.079794	7	0.027897		SMAD/FHA domain-containing protein, PARP-type zinc finger-containing protein, uracil-DNA glycosylase family protein
PPL_00832	4	0.015937	6	0.042274	28	0.116049	20	0.055964	12	0.066551	6	0.033807	11	0.051707	13	0.086444	19	0.075722		hypothetical protein
PPL_00833	24	0.09562	3	0.021137	24	0.099471	17	0.047569	5	0.02773	33	0.18594	39	0.183323	0	0	2	0.007971	mrpl3	ribosomal protein L3, mitochondrial
PPL_00834	39	0.155382	7	0.049319	10	0.041446	13	0.036376	6	0.033276	18	0.101422	21	0.098713	14	0.093093	4	0.015941		glutaredoxin-related family protein
PPL_00835	8	0.031873	0	0	2	0.008289	2	0.005596	3	0.016638	1	0.005635	9	0.042305	3	0.019949	5	0.019927		hypothetical protein
PPL_00836	6	0.023905	7	0.049319	9	0.037302	10	0.027982	9	0.049913	12	0.067614	11	0.051707	17	0.113042	13	0.05181		hypothetical protein
PPL_00837	1	0.003984	0	0	1	0.004145	0	0	0	0	0	0	0	0	0	0	0	0		hypothetical protein
PPL_00838	3	0.011952	4	0.028183	5	0.020723	4	0.011193	4	0.022184	4	0.022538	9	0.042305	7	0.046547	2	0.007971	gtf2h2	TFIIH subunit, general transcription factor IIH component
PPL_00839	4	0.015937	1	0.007046	4	0.016578	6	0.016789	1	0.005546	4	0.022538	0	0	7	0.046547	0	0		Similar to Homo sapiens (Human). BK1048E9.3 (Novel protein).
PPL_00844	0	0	1	0.007046	6	0.024868	2	0.005596	0	0	0	0	0	0	0	0	0	0		hypothetical protein
PPL_00845	0	0	1	0.007046	0	0	1	0.002798	0	0	0	0	0	0	0	0	0	0
PPL_00847	0	0	2	0.014091	11	0.045591	75	0.209864	68	0.377124	4	0.022538	3	0.014102	1	0.00665	66	0.263033	arrD	ADP-ribosylation factor-related, ARF-related
PPL_00848	3	0.011952	2	0.014091	4	0.016578	21	0.058762	10	0.055459	1	0.005635	0	0	2	0.013299	13	0.05181
PPL_00849	13	0.051794	2	0.014091	4	0.016578	18	0.050367	13	0.072097	10	0.056345	10	0.047006	8	0.053196	13	0.05181		RNA-binding region RNP-1 domain-containing protein, RNA recognition motif-containing protein RRM
PPL_00850	10	0.039842	0	0	0	0	0	0	0	0	3	0.016904	13	0.061108	0	0	0	0		hypothetical protein
PPL_00851	1	0.003984	4	0.028183	5	0.020723	5	0.013991	1	0.005546	0	0	1	0.004701	6	0.039897	7	0.027897
PPL_00852	0	0	0	0	0	0	4	0.011193	6	0.033276	0	0	0	0	54	0.359074	6	0.023912	cryS	crystal protein
PPL_00853	0	0	0	0	4	0.016578	2	0.005596	1	0.005546	0	0	0	0	0	0	0	0		putative ATP binding protein
PPL_00854	1	0.003984	0	0	3	0.012434	1	0.002798	0	0	0	0	1	0.004701	0	0	0	0		hypothetical protein
PPL_00855	0	0	0	0	0	0	0	0	1	0.005546	0	0	0	0	1	0.00665	0	0	fslC	G-protein-coupled receptor (GPCR) family protein, frizzled and smoothened-like protein
PPL_00856	0	0	1	0.007046	0	0	0	0	0	0	0	0	0	0	0	0	0	0
PPL_00857	1	0.003984	1	0.007046	0	0	0	0	0	0	0	0	1	0.004701	0	0	0	0
PPL_00858	32	0.127493	21	0.147958	73	0.302557	39	0.109129	20	0.110919	18	0.101422	53	0.249132	54	0.359074	36	0.143473		pectin lyase-like family protein, FKBP-type peptidylprolyl cis-trans isomerase domain-containing protein
PPL_00859	2	0.007968	5	0.035228	2	0.008289	16	0.044771	19	0.105373	1	0.005635	0	0	0	0	2	0.007971
PPL_00860	9	0.035857	6	0.042274	18	0.074603	72	0.201469	66	0.366032	2	0.011269	2	0.009401	12	0.079794	87	0.346725	pdeD	cGMP-stimulated cGMP phosphodiesterase, cGMP-specific phosphodiesterase, beta-lactamase domain-containing protein
PPL_00861	0	0	8	0.056365	29	0.120194	21	0.058762	6	0.033276	0	0	13	0.061108	3	0.019949	37	0.147458		LISK family protein kinase, protein kinase, TKL group, tyrosine kinase-like protein
PPL_00864	0	0	2	0.014091	5	0.020723	3	0.008395	1	0.005546	5	0.028173	0	0	1	0.00665	6	0.023912
PPL_00865	2	0.007968	0	0	1	0.004145	9	0.025184	4	0.022184	3	0.016904	0	0	1	0.00665	0	0
PPL_00866	0	0	1	0.007046	0	0	0	0	1	0.005546	0	0	0	0	0	0	1	0.003985		hypothetical protein
PPL_00867	2	0.007968	1	0.007046	3	0.012434	0	0	3	0.016638	4	0.022538	1	0.004701	1	0.00665	3	0.011956		hypothetical protein
PPL_00868	7	0.027889	0	0	1	0.004145	11	0.03078	1	0.005546	1	0.005635	0	0	2	0.013299	3	0.011956		hypothetical protein
PPL_00869	2	0.007968	0	0	0	0	5	0.013991	6	0.033276	4	0.022538	23	0.108114	5	0.033248	4	0.015941
PPL_00870	83	0.330685	25	0.176141	44	0.182363	81	0.226653	27	0.14974	30	0.169036	118	0.55467	39	0.259331	20	0.079707	erf1	eukaryotic translation termination factor 1, eukaryotic petide chain release factor subunit 1
PPL_00871	92	0.366543	37	0.260688	2	0.008289	5	0.013991	8	0.044368	54	0.304265	1	0.004701	1	0.00665	99	0.39455		putative glutathione S-transferase, putative glutathione transferase
PPL_00872	2	0.007968	0	0	4	0.016578	4	0.011193	4	0.022184	11	0.06198	1	0.004701	3	0.019949	11	0.043839
PPL_00873	15	0.059762	1	0.007046	1	0.004145	3	0.008395	3	0.016638	7	0.039442	1	0.004701	3	0.019949	4	0.015941		Ras GTPase
PPL_00874	11	0.043826	4	0.028183	13	0.05388	12	0.033578	9	0.049913	23	0.129594	20	0.094012	7	0.046547	17	0.067751		DNAJ heat shock N-terminal domain-containing protein, TPR repeat-containing protein
PPL_00875	2	0.007968	0	0	0	0	0	0	1	0.005546	0	0	0	0	2	0.013299	0	0
PPL_00876	2	0.007968	0	0	0	0	0	0	0	0	0	0	0	0	0	0	0	0
PPL_00877	0	0	1	0.007046	0	0	0	0	0	0	0	0	0	0	0	0	0	0
PPL_00878	0	0	0	0	0	0	0	0	0	0	1	0.005635	0	0	0	0	0	0
PPL_00879	2	0.007968	2	0.014091	6	0.024868	4	0.011193	0	0	2	0.011269	2	0.009401	0	0	0	0
PPL_00880	1	0.003984	0	0	3	0.012434	2	0.005596	0	0	2	0.011269	0	0	0	0	0	0
PPL_00881	13	0.051794	5	0.035228	11	0.045591	21	0.058762	5	0.02773	1	0.005635	2	0.009401	1	0.00665	11	0.043839	scfd1	Sec1-like family protein
PPL_00882	193	0.768943	4	0.028183	2	0.008289	3	0.008395	1	0.005546	97	0.54655	30	0.141018	0	0	0	0		FAD dependent oxidoreductase domain-containing protein, berberine domain-containing protein
PPL_00883	0	0	0	0	1	0.004145	1	0.002798	0	0	1	0.005635	0	0	0	0	1	0.003985
PPL_00884	1	0.003984	0	0	0	0	0	0	0	0	2	0.011269	1	0.004701	0	0	0	0
PPL_00885	17	0.067731	26	0.183186	59	0.244532	80	0.223854	37	0.2052	11	0.06198	15	0.070509	23	0.152939	67	0.267018		hypothetical protein
PPL_00886	1	0.003984	0	0	0	0	2	0.005596	0	0	5	0.028173	1	0.004701	1	0.00665	2	0.007971		hypothetical protein
PPL_00887	2	0.007968	0	0	2	0.008289	1	0.002798	0	0	11	0.06198	1	0.004701	0	0	0	0
PPL_00888	3	0.011952	7	0.049319	18	0.074603	19	0.053165	5	0.02773	12	0.067614	0	0	0	0	3	0.011956		hypothetical protein
PPL_00889	1	0.003984	3	0.021137	1	0.004145	5	0.013991	0	0	4	0.022538	1	0.004701	0	0	2	0.007971	smc5	structural maintenance of chromosome protein, AAA ATPase domain-containing protein
PPL_00890	0	0	0	0	1	0.004145	8	0.022385	0	0	0	0	0	0	0	0	0	0		hypothetical protein
PPL_00891	2	0.007968	0	0	0	0	2	0.005596	1	0.005546	1	0.005635	0	0	0	0	1	0.003985
PPL_00892	0	0	0	0	0	0	2	0.005596	1	0.005546	0	0	2	0.009401	0	0	0	0		hypothetical protein
PPL_00893	0	0	0	0	0	0	3	0.008395	0	0	3	0.016904	0	0	1	0.00665	0	0
PPL_00894	0	0	0	0	1	0.004145	2	0.005596	2	0.011092	0	0	0	0	0	0	1	0.003985		hypothetical protein GobsU_05758
PPL_00895	0	0	0	0	0	0	1	0.002798	0	0	0	0	0	0	0	0	0	0		hypothetical protein
PPL_00896	0	0	1	0.007046	1	0.004145	0	0	0	0	0	0	0	0	0	0	0	0
PPL_00898	0	0	4	0.028183	0	0	0	0	0	0	0	0	0	0	0	0	1	0.003985
PPL_00899	0	0	0	0	1	0.004145	1	0.002798	1	0.005546	0	0	0	0	0	0	0	0
PPL_00900	0	0	0	0	1	0.004145	1	0.002798	0	0	0	0	0	0	0	0	0	0
PPL_00901	4	0.015937	22	0.155004	34	0.140917	68	0.190276	37	0.2052	4	0.022538	11	0.051707	4	0.026598	38	0.151443		hypothetical protein
PPL_00902	8	0.031873	3	0.021137	2	0.008289	2	0.005596	1	0.005546	7	0.039442	11	0.051707	0	0	11	0.043839	grlL	G-protein-coupled receptor (GPCR) family 3 protein 11
PPL_00903	0	0	0	0	0	0	0	0	1	0.005546	0	0	0	0	0	0	1	0.003985
PPL_00904	9	0.035857	0	0	0	0	8	0.022385	13	0.072097	3	0.016904	1	0.004701	7	0.046547	15	0.05978		hypothetical protein
PPL_00906	7	0.027889	6	0.042274	3	0.012434	3	0.008395	0	0	1	0.005635	2	0.009401	3	0.019949	3	0.011956	cdc40	WD40 repeat-containing protein, putative RNA splicing factor
PPL_00907	1	0.003984	5	0.035228	12	0.049735	10	0.027982	9	0.049913	2	0.011269	6	0.028204	3	0.019949	8	0.031883		predicted protein
PPL_00908	10	0.039842	2	0.014091	5	0.020723	4	0.011193	1	0.005546	10	0.056345	5	0.023503	1	0.00665	3	0.011956	auh	enoyl-CoA hydratase/isomerase domain-containing protein, methylglutaconyl-CoA hydratase
PPL_00909	0	0	22	0.155004	84	0.348148	10	0.027982	16	0.088735	1	0.005635	0	0	4	0.026598	68	0.271004		hypothetical protein
PPL_00910	0	0	0	0	0	0	1	0.002798	8	0.044368	2	0.011269	0	0	1	0.00665	1	0.003985		transmembrane protein
PPL_00911	0	0	0	0	2	0.008289	5	0.013991	93	0.515773	1	0.005635	8	0.037605	2	0.013299	9	0.035868
PPL_00912	0	0	4	0.028183	20	0.082892	1	0.002798	0	0	0	0	0	0	0	0	4	0.015941		hypothetical protein
PPL_00913	7	0.027889	5	0.035228	12	0.049735	21	0.058762	2	0.011092	6	0.033807	6	0.028204	0	0	0	0	pigT	hypothetical protein
PPL_00914	24	0.09562	4	0.028183	7	0.029012	11	0.03078	10	0.055459	10	0.056345	7	0.032904	45	0.299228	40	0.159414	amd1	S-adenosylmethionine decarboxylase
PPL_00915	6	0.023905	4	0.028183	8	0.033157	4	0.011193	3	0.016638	5	0.028173	10	0.047006	6	0.039897	4	0.015941	msh2	mutS homolog, DNA mismatch repair protein
PPL_00916	1	0.003984	0	0	1	0.004145	6	0.016789	9	0.049913	0	0	14	0.065808	126	0.837838	30	0.11956		FAD-binding monooxygenase
PPL_00917	1	0.003984	0	0	0	0	0	0	0	0	0	0	1	0.004701	2	0.013299	0	0
PPL_00918	3	0.011952	4	0.028183	9	0.037302	26	0.072753	9	0.049913	6	0.033807	27	0.126916	3	0.019949	11	0.043839		cholinephosphate cytidylyltransferase
PPL_00919	3	0.011952	17	0.119776	32	0.132628	108	0.302204	47	0.260659	1	0.005635	6	0.028204	5	0.033248	66	0.263033		ankyrin repeat-containing protein, RabGAP/TBC domain-containing protein, putative GTPase activating protein (GAP)
PPL_00920	1	0.003984	7	0.049319	13	0.05388	44	0.12312	22	0.122011	1	0.005635	0	0	4	0.026598	14	0.055795
PPL_00921	1	0.003984	0	0	3	0.012434	8	0.022385	1	0.005546	0	0	0	0	1	0.00665	5	0.019927		hypothetical protein
PPL_00922	0	0	0	0	10	0.041446	49	0.137111	35	0.194108	1	0.005635	0	0	5	0.033248	103	0.410491	cprB	cysteine protease
PPL_00923	5	0.019921	0	0	3	0.012434	4	0.011193	1	0.005546	5	0.028173	8	0.037605	2	0.013299	4	0.015941		hypothetical protein
PPL_00924	13	0.051794	10	0.070456	27	0.111905	67	0.187478	21	0.116465	7	0.039442	26	0.122215	5	0.033248	23	0.091663	aph1	gamma-secretase subunit Aph-1
PPL_00925	3	0.011952	0	0	0	0	0	0	0	0	11	0.06198	0	0	0	0	0	0		hypothetical protein
PPL_00926	19	0.075699	3	0.021137	29	0.120194	72	0.201469	39	0.216292	25	0.140863	50	0.23503	16	0.106392	37	0.147458		glucose-methanol-choline oxidoreductase
PPL_00927	0	0	0	0	2	0.008289	1	0.002798	14	0.077643	0	0	3	0.014102	22	0.146289	8	0.031883
PPL_00928	1	0.003984	12	0.084548	14	0.058025	100	0.279818	139	0.770886	9	0.050711	16	0.07521	91	0.605105	201	0.801055
PPL_00930	5	0.019921	5	0.035228	8	0.033157	11	0.03078	8	0.044368	8	0.045076	9	0.042305	9	0.059846	10	0.039853		hypothetical protein
PPL_00931	17	0.067731	80	0.56365	106	0.439329	400	1.11927	226	1.25338	47	0.264823	11	0.051707	9	0.059846	166	0.661568	pmpA	putative membrane protein
PPL_00932	2	0.007968	1	0.007046	5	0.020723	3	0.008395	0	0	5	0.028173	0	0	0	0	0	0
PPL_00933	3	0.011952	0	0	7	0.029012	10	0.027982	1	0.005546	1	0.005635	3	0.014102	0	0	2	0.007971
PPL_00934	23	0.091636	2	0.014091	9	0.037302	62	0.173487	9	0.049913	15	0.084518	28	0.131617	8	0.053196	8	0.031883		hypothetical protein
PPL_00935	0	0	0	0	1	0.004145	0	0	2	0.011092	0	0	1	0.004701	0	0	2	0.007971
PPL_00936	11	0.043826	33	0.232506	51	0.211375	20	0.055964	3	0.016638	16	0.090153	8	0.037605	0	0	14	0.055795	fbp	D-fructose-1,6-bisphosphate 1-phosphohydrolase, fructose-1,6-bisphosphatase
PPL_00937	5	0.019921	15	0.105684	51	0.211375	30	0.083945	15	0.083189	37	0.208478	118	0.55467	56	0.372373	23	0.091663
PPL_00939	3	0.011952	6	0.042274	24	0.099471	19	0.053165	6	0.033276	6	0.033807	17	0.07991	13	0.086444	55	0.219194		hypothetical protein
PPL_00940	0	0	1	0.007046	2	0.008289	0	0	1	0.005546	1	0.005635	1	0.004701	4	0.026598	4	0.015941
PPL_00941	0	0	2	0.014091	4	0.016578	2	0.005596	1	0.005546	1	0.005635	1	0.004701	0	0	1	0.003985		hypothetical protein
PPL_00942	0	0	0	0	0	0	1	0.002798	0	0	0	0	0	0	0	0	0	0
PPL_00944	3	0.011952	5	0.035228	4	0.016578	0	0	1	0.005546	12	0.067614	4	0.018802	18	0.119691	4	0.015941		hypothetical protein
PPL_00945	1	0.003984	0	0	0	0	0	0	0	0	3	0.016904	1	0.004701	3	0.019949	2	0.007971
PPL_00946	56	0.223113	64	0.45092	95	0.393738	84	0.235047	77	0.427038	60	0.338072	13	0.061108	6	0.039897	153	0.609759	DAip1	WD40 repeat-containing protein
PPL_00947	21	0.083667	6	0.042274	6	0.024868	21	0.058762	22	0.122011	22	0.12396	14	0.065808	29	0.192836	34	0.135502		LIM-type zinc finger-containing protein, cofilin/tropomyosin type actin binding domain-containing protein
PPL_00948	8	0.031873	20	0.140913	75	0.310846	56	0.156698	22	0.122011	17	0.095787	13	0.061108	8	0.053196	35	0.139487		Esterase HDE.
PPL_00949	3	0.011952	13	0.091593	6	0.024868	14	0.039175	15	0.083189	1	0.005635	8	0.037605	3	0.019949	32	0.127531		pleckstrin homology (PH) domain-containing protein, Arf GTPase activating protein
PPL_00950	5	0.019921	6	0.042274	13	0.05388	12	0.033578	3	0.016638	8	0.045076	30	0.141018	4	0.026598	13	0.05181		hypothetical protein
PPL_00951	3	0.011952	2	0.014091	3	0.012434	3	0.008395	1	0.005546	4	0.022538	1	0.004701	0	0	2	0.007971	myoF	myosin IF, class I myosin
PPL_00952	2	0.007968	0	0	1	0.004145	1	0.002798	1	0.005546	1	0.005635	0	0	1	0.00665	2	0.007971		RabGAP/TBC domain-containing protein, putative GTPase activating protein (GAP)
PPL_00953	0	0	19	0.133867	29	0.120194	88	0.24624	28	0.155286	3	0.016904	0	0	2	0.013299	47	0.187311		hypothetical protein
PPL_00954	17	0.067731	3	0.021137	5	0.020723	5	0.013991	4	0.022184	21	0.118325	196	0.921317	56	0.372373	17	0.067751		hypothetical protein
PPL_00955	0	0	1	0.007046	15	0.062169	10	0.027982	10	0.055459	3	0.016904	3	0.014102	6	0.039897	33	0.131517
PPL_00956	1	0.003984	8	0.056365	0	0	7	0.019587	14	0.077643	1	0.005635	1	0.004701	7	0.046547	37	0.147458	pgtA	bifunctional glycosyltransferase, N-acetylgalactosamine 3-beta-galactosyltransferase, GlcNAc transferase, alpha-1,2-fucosyltransferase
PPL_00958	2	0.007968	0	0	1	0.004145	3	0.008395	0	0	1	0.005635	0	0	0	0	0	0	egeB	C2 domain-containing protein
PPL_00959	0	0	0	0	0	0	0	0	0	0	3	0.016904	0	0	11	0.073145	2	0.007971
PPL_00960	2	0.007968	10	0.070456	19	0.078748	20	0.055964	18	0.099827	5	0.028173	2	0.009401	2	0.013299	23	0.091663		3-hydroxy-3-methylglutaryl-coenzyme A synthase 2.
PPL_00961	0	0	2	0.014091	3	0.012434	6	0.016789	4	0.022184	0	0	0	0	0	0	1	0.003985
PPL_00962	0	0	0	0	0	0	0	0	1	0.005546	1	0.005635	2	0.009401	2	0.013299	0	0
PPL_00964	0	0	0	0	2	0.008289	1	0.002798	1	0.005546	0	0	0	0	1	0.00665	2	0.007971
PPL_00965	0	0	0	0	1	0.004145	1	0.002798	0	0	0	0	0	0	0	0	0	0
PPL_00966	4	0.015937	2	0.014091	5	0.020723	0	0	0	0	4	0.022538	0	0	0	0	1	0.003985
PPL_00967	0	0	0	0	1	0.004145	1	0.002798	0	0	0	0	0	0	0	0	0	0
PPL_00968	0	0	7	0.049319	9	0.037302	13	0.036376	6	0.033276	0	0	0	0	0	0	16	0.063766		hypothetical protein
PPL_00969	15	0.059762	6	0.042274	15	0.062169	0	0	2	0.011092	20	0.112691	44	0.206826	14	0.093093	7	0.027897	sfbA	hypothetical protein
PPL_00970	4	0.015937	4	0.028183	14	0.058025	14	0.039175	5	0.02773	2	0.011269	3	0.014102	0	0	3	0.011956	nup54	nucleoporin 54
PPL_00971	0	0	0	0	0	0	1	0.002798	0	0	0	0	0	0	0	0	0	0		hypothetical protein
PPL_00972	0	0	1	0.007046	0	0	1	0.002798	0	0	2	0.011269	0	0	0	0	1	0.003985		ABC transporter G family protein
PPL_00973	4	0.015937	1	0.007046	6	0.024868	3	0.008395	0	0	0	0	0	0	0	0	0	0
PPL_00974	1	0.003984	9	0.063411	20	0.082892	23	0.064358	15	0.083189	3	0.016904	2	0.009401	1	0.00665	15	0.05978		EGF-like domain-containing protein, C-type lectin domain-containing protein
PPL_00975	5	0.019921	4	0.028183	7	0.029012	30	0.083945	10	0.055459	3	0.016904	2	0.009401	1	0.00665	17	0.067751		C2 calcium/lipid-binding (CaLB) region-containing protein, dilute domain-containing protein
PPL_00976	6	0.023905	9	0.063411	7	0.029012	17	0.047569	4	0.022184	5	0.028173	3	0.014102	2	0.013299	5	0.019927	dhps	deoxyhypusine synthase
PPL_00977	0	0	0	0	2	0.008289	0	0	2	0.011092	0	0	1	0.004701	0	0	0	0		hypothetical protein
PPL_00978	0	0	3	0.021137	2	0.008289	3	0.008395	2	0.011092	0	0	1	0.004701	0	0	3	0.011956		DUF1077 family protein
PPL_00979	1	0.003984	0	0	2	0.008289	1	0.002798	1	0.005546	1	0.005635	0	0	3	0.019949	0	0	mocs2s	molybdenum cofactor synthesis protein 2 small subunit
PPL_00980	1	0.003984	0	0	0	0	1	0.002798	2	0.011092	0	0	0	0	1	0.00665	0	0
PPL_00981	2	0.007968	0	0	0	0	3	0.008395	2	0.011092	5	0.028173	2	0.009401	3	0.019949	0	0		phosphatidylserine decarboxylase
PPL_00982	3	0.011952	3	0.021137	22	0.091182	67	0.187478	50	0.277297	8	0.045076	4	0.018802	6	0.039897	27	0.107604
PPL_00983	1	0.003984	3	0.021137	9	0.037302	5	0.013991	2	0.011092	2	0.011269	0	0	0	0	2	0.007971		Similar to Dictyostelium discoideum (Slime mold). hypothetical 97.7 kDa protein.
PPL_00984	0	0	0	0	1	0.004145	1	0.002798	0	0	0	0	0	0	0	0	0	0
PPL_00985	1	0.003984	1	0.007046	1	0.004145	0	0	0	0	1	0.005635	2	0.009401	0	0	2	0.007971		hypothetical protein
PPL_00986	0	0	1	0.007046	0	0	1	0.002798	1	0.005546	1	0.005635	1	0.004701	0	0	0	0
PPL_00987	7	0.027889	25	0.176141	58	0.240388	48	0.134313	18	0.099827	22	0.12396	23	0.108114	3	0.019949	24	0.095648		trichohyalin-like protein
PPL_00988	4	0.015937	3	0.021137	5	0.020723	4	0.011193	7	0.038822	0	0	0	0	2	0.013299	3	0.011956		hypothetical protein
PPL_00989	19	0.075699	4	0.028183	10	0.041446	70	0.195873	25	0.138649	10	0.056345	11	0.051707	15	0.099743	17	0.067751		PAP/25A-associated domain-containing protein, nucleotidyltransferase domain-containing protein
PPL_00990	2	0.007968	3	0.021137	0	0	1	0.002798	4	0.022184	4	0.022538	1	0.004701	3	0.019949	3	0.011956		COBW domain-containing protein, cobalamin (vitamin B12) biosynthesis family protein, cobalamin synthesis protein/P47K family protein
PPL_00991	0	0	14	0.098639	17	0.070458	82	0.229451	105	0.582324	0	0	1	0.004701	0	0	59	0.235136		hypothetical protein
PPL_00992	2	0.007968	6	0.042274	24	0.099471	12	0.033578	3	0.016638	22	0.12396	55	0.258533	10	0.066495	6	0.023912		hypothetical protein
PPL_00993	0	0	0	0	1	0.004145	3	0.008395	0	0	0	0	0	0	0	0	3	0.011956
PPL_00994	3	0.011952	5	0.035228	5	0.020723	2	0.005596	2	0.011092	1	0.005635	0	0	0	0	0	0
PPL_00995	33	0.131477	5	0.035228	3	0.012434	19	0.053165	4	0.022184	13	0.073249	17	0.07991	9	0.059846	8	0.031883		cysteine desulfurase, mitochondrial precursor
PPL_00996	5	0.019921	3	0.021137	9	0.037302	0	0	1	0.005546	5	0.028173	0	0	0	0	2	0.007971
PPL_00997	1	0.003984	0	0	2	0.008289	3	0.008395	3	0.016638	4	0.022538	7	0.032904	3	0.019949	5	0.019927	med6	putative mediator complex subunit 6
PPL_00998	0	0	1	0.007046	0	0	0	0	0	0	5	0.028173	0	0	0	0	1	0.003985
PPL_00999	5	0.019921	2	0.014091	2	0.008289	2	0.005596	5	0.02773	4	0.022538	6	0.028204	1	0.00665	8	0.031883
PPL_01000	0	0	1	0.007046	2	0.008289	5	0.013991	1	0.005546	3	0.016904	2	0.009401	1	0.00665	5	0.019927		Polyprotein (Fragment).
PPL_01001	3	0.011952	23	0.162049	31	0.128483	207	0.579224	97	0.537956	10	0.056345	59	0.277335	28	0.186186	117	0.466286	osbI	oxysterol binding family protein, member 9
PPL_01002	1	0.003984	3	0.021137	12	0.049735	39	0.109129	13	0.072097	3	0.016904	5	0.023503	2	0.013299	0	0
PPL_01003	133	0.529893	90	0.634106	110	0.455908	134	0.374956	30	0.166378	110	0.619799	47	0.220928	31	0.206135	25	0.099634		hypothetical protein
PPL_01004	4	0.015937	6	0.042274	10	0.041446	21	0.058762	2	0.011092	11	0.06198	0	0	0	0	0	0
PPL_01005	1	0.003984	0	0	1	0.004145	0	0	0	0	0	0	0	0	0	0	0	0
PPL_01006	21	0.083667	7	0.049319	18	0.074603	58	0.162295	17	0.094281	31	0.174671	15	0.070509	5	0.033248	20	0.079707	canA	calcineurin A, CaM-dependent protein phosphatase, catalytic subunit, protein serine/threonine phosphatase, protein phosphatase-2B
PPL_01007	2	0.007968	4	0.028183	7	0.029012	12	0.033578	13	0.072097	12	0.067614	4	0.018802	2	0.013299	5	0.019927	gtr3	putative glycosyltransferase
PPL_01008	8	0.031873	7	0.049319	12	0.049735	16	0.044771	8	0.044368	19	0.107056	5	0.023503	4	0.026598	14	0.055795		3-methyl-2-oxobutanoate hydroxymethyltransferase, 2-dehydropantoate 2-reductase
PPL_01009	0	0	0	0	0	0	0	0	0	0	1	0.005635	0	0	0	0	0	0
PPL_01010	0	0	20	0.140913	17	0.070458	19	0.053165	14	0.077643	3	0.016904	0	0	4	0.026598	28	0.11159		hypothetical protein
PPL_01011	4	0.015937	1	0.007046	1	0.004145	11	0.03078	9	0.049913	2	0.011269	0	0	3	0.019949	29	0.115575	gxcU	pleckstrin homology (PH) domain-containing protein, RhoGEF domain-containing protein, FYVE-type zinc finger-containing protein
PPL_01012	0	0	7	0.049319	16	0.066314	233	0.651976	40	0.221838	0	0	0	0	2	0.013299	11	0.043839
PPL_01013	5	0.019921	3	0.021137	3	0.012434	5	0.013991	2	0.011092	19	0.107056	2	0.009401	0	0	1	0.003985	aoxA	alternative oxidase
PPL_01014	16	0.063747	0	0	2	0.008289	1	0.002798	2	0.011092	8	0.045076	4	0.018802	14	0.093093	4	0.015941		NAP (nucleosome assembly protein) family protein
PPL_01015	13	0.051794	0	0	2	0.008289	3	0.008395	1	0.005546	9	0.050711	4	0.018802	2	0.013299	2	0.007971	ttc4	tetratricopeptide repeat domain 4
PPL_01016	16	0.063747	12	0.084548	19	0.078748	26	0.072753	12	0.066551	15	0.084518	9	0.042305	3	0.019949	14	0.055795		hypothetical protein
PPL_01017	0	0	0	0	0	0	0	0	0	0	1	0.005635	2	0.009401	1	0.00665	0	0
PPL_01018	17	0.067731	1	0.007046	14	0.058025	13	0.036376	2	0.011092	31	0.174671	39	0.183323	16	0.106392	8	0.031883		putative transmembrane protein
PPL_01019	8	0.031873	0	0	5	0.020723	6	0.016789	2	0.011092	7	0.039442	0	0	3	0.019949	6	0.023912	abcD1	ABC transporter D family protein
PPL_01020	19	0.075699	4	0.028183	13	0.05388	12	0.033578	6	0.033276	12	0.067614	19	0.089311	6	0.039897	9	0.035868	rpb3	RNA polymerase II core subunit
PPL_01021	15	0.059762	2	0.014091	4	0.016578	3	0.008395	3	0.016638	17	0.095787	7	0.032904	1	0.00665	0	0		UPF0551 family protein
PPL_01022	1	0.003984	4	0.028183	4	0.016578	13	0.036376	6	0.033276	6	0.033807	15	0.070509	10	0.066495	11	0.043839	wdr7	WD40 repeat-containing protein
PPL_01023	9	0.035857	11	0.077502	32	0.132628	50	0.139909	17	0.094281	11	0.06198	19	0.089311	2	0.013299	4	0.015941		Similar to B0228.2.p.
PPL_01024	0	0	5	0.035228	12	0.049735	32	0.089542	33	0.183016	0	0	1	0.004701	18	0.119691	23	0.091663
PPL_01025	0	0	1	0.007046	0	0	0	0	2	0.011092	0	0	0	0	0	0	0	0
PPL_01026	0	0	0	0	0	0	1	0.002798	2	0.011092	0	0	0	0	0	0	3	0.011956
PPL_01027	0	0	0	0	0	0	0	0	0	0	0	0	0	0	0	0	3	0.011956
PPL_01029	0	0	0	0	0	0	1	0.002798	0	0	0	0	0	0	0	0	0	0		WD40 repeat-containing protein
PPL_01031	1	0.003984	1	0.007046	1	0.004145	0	0	1	0.005546	1	0.005635	0	0	0	0	1	0.003985
PPL_01032	1	0.003984	0	0	1	0.004145	0	0	0	0	6	0.033807	0	0	1	0.00665	3	0.011956
PPL_01033	3	0.011952	1	0.007046	4	0.016578	2	0.005596	0	0	2	0.011269	19	0.089311	4	0.026598	3	0.011956	xpo7	exportin 7, RAN binding protein 16
PPL_01034	26	0.103588	17	0.119776	39	0.16164	28	0.078349	6	0.033276	19	0.107056	25	0.117515	9	0.059846	8	0.031883	ergic3	endoplasmic reticulum-golgi intermediate compartment protein 3
PPL_01035	0	0	0	0	2	0.008289	52	0.145505	12	0.066551	0	0	0	0	0	0	22	0.087678		hypothetical protein
PPL_01036	0	0	0	0	4	0.016578	11	0.03078	3	0.016638	0	0	1	0.004701	0	0	5	0.019927
PPL_01037	0	0	0	0	0	0	0	0	1	0.005546	2	0.011269	4	0.018802	11	0.073145	0	0		conserved hypothetical protein
PPL_01038	1	0.003984	3	0.021137	3	0.012434	1	0.002798	1	0.005546	1	0.005635	0	0	2	0.013299	1	0.003985		hypothetical protein
PPL_01039	9	0.035857	24	0.169095	46	0.190652	2	0.005596	7	0.038822	14	0.078883	1	0.004701	2	0.013299	0	0
PPL_01040	21	0.083667	2	0.014091	1	0.004145	2	0.005596	3	0.016638	23	0.129594	181	0.850808	95	0.631704	21	0.083692	qtrt1	queuine tRNA-ribosyltransferase, tRNA-guanine transglycosylase
PPL_01041	10	0.039842	13	0.091593	61	0.252821	63	0.176285	34	0.188562	7	0.039442	7	0.032904	17	0.113042	51	0.203253	ddx6	putative RNA helicase, DEAD/DEAH box helicase
PPL_01043	0	0	0	0	0	0	0	0	0	0	0	0	0	0	1	0.00665	0	0
PPL_01044	9	0.035857	2	0.014091	19	0.078748	36	0.100735	42	0.23293	29	0.163401	563	2.64643	432	2.87259	86	0.34274		WD40-like domain-containing protein, ezrin/radixin/moesin C-terminal domain-containing protein, putative nucleoporin 214
PPL_01045	6	0.023905	38	0.267734	47	0.194797	5	0.013991	3	0.016638	14	0.078883	2	0.009401	1	0.00665	1	0.003985		hypothetical protein
PPL_01046	0	0	0	0	1	0.004145	1	0.002798	0	0	0	0	0	0	0	0	0	0
PPL_01047	0	0	0	0	1	0.004145	0	0	1	0.005546	0	0	0	0	1	0.00665	2	0.007971
PPL_01048	0	0	0	0	1	0.004145	0	0	0	0	1	0.005635	1	0.004701	0	0	0	0		hypothetical protein
PPL_01049	1	0.003984	4	0.028183	11	0.045591	35	0.097936	15	0.083189	1	0.005635	10	0.047006	3	0.019949	8	0.031883	forF	actin binding protein, formin homology domain-containing protein
PPL_01050	4	0.015937	2	0.014091	6	0.024868	24	0.067156	32	0.17747	7	0.039442	29	0.136317	3	0.019949	47	0.187311
PPL_01051	2	0.007968	0	0	2	0.008289	7	0.019587	24	0.133103	3	0.016904	13	0.061108	3	0.019949	25	0.099634
PPL_01052	4	0.015937	5	0.035228	20	0.082892	28	0.078349	5	0.02773	20	0.112691	161	0.756796	35	0.232733	18	0.071736		hypothetical protein
PPL_01053	1	0.003984	3	0.021137	2	0.008289	0	0	1	0.005546	0	0	4	0.018802	4	0.026598	1	0.003985
PPL_01054	3	0.011952	7	0.049319	24	0.099471	5	0.013991	7	0.038822	5	0.028173	1	0.004701	7	0.046547	18	0.071736	rhgA	Rh-like protein/ammonium transporter, Rhesus-like glycoprotein
PPL_01055	5	0.019921	0	0	4	0.016578	15	0.041973	5	0.02773	0	0	0	0	0	0	9	0.035868	gefQ	Ras guanine nucleotide exchange factor Q
PPL_01056	0	0	10	0.070456	11	0.045591	137	0.383351	67	0.371578	7	0.039442	57	0.267934	106	0.704848	79	0.314843		hypothetical protein
PPL_01057	2	0.007968	1	0.007046	1	0.004145	0	0	1	0.005546	3	0.016904	1	0.004701	2	0.013299	1	0.003985	ifkB	putative protein serine/threonine kinase, putative eukaryotic translation initiation factor 2 alpha (eIF2alpha) kinase, PEK family protein kinase
PPL_01058	0	0	29	0.204323	34	0.140917	6	0.016789	6	0.033276	0	0	0	0	1	0.00665	14	0.055795		hypothetical protein
PPL_01059	0	0	10	0.070456	31	0.128483	6	0.016789	2	0.011092	0	0	2	0.009401	0	0	6	0.023912		putative small nuclear ribonucleoparticle-associated protein, LSM (like-Sm) domain-containing protein
PPL_01060	8	0.031873	12	0.084548	12	0.049735	26	0.072753	11	0.061005	14	0.078883	18	0.084611	10	0.066495	23	0.091663	ppr1	protein phosphatase 4 regulatory subunit 1
PPL_01061	7	0.027889	0	0	0	0	4	0.011193	1	0.005546	3	0.016904	3	0.014102	10	0.066495	8	0.031883		hypothetical protein
PPL_01062	3	0.011952	1	0.007046	6	0.024868	4	0.011193	4	0.022184	7	0.039442	6	0.028204	6	0.039897	17	0.067751		hypothetical protein
PPL_01063	21	0.083667	9	0.063411	3	0.012434	12	0.033578	6	0.033276	20	0.112691	11	0.051707	1	0.00665	10	0.039853		hypothetical protein
PPL_01064	0	0	0	0	0	0	2	0.005596	0	0	1	0.005635	0	0	0	0	1	0.003985
PPL_01065	0	0	12	0.084548	22	0.091182	153	0.428122	180	0.99827	11	0.06198	35	0.164521	12	0.079794	92	0.366652	srfA	MADS-box transcription factor, SRF-related protein
PPL_01066	1	0.003984	5	0.035228	10	0.041446	61	0.170689	31	0.171924	0	0	2	0.009401	20	0.13299	6	0.023912
PPL_01068	21	0.083667	36	0.253643	43	0.178218	108	0.302204	14	0.077643	23	0.129594	14	0.065808	13	0.086444	5	0.019927		hypothetical protein
PPL_01069	16	0.063747	4	0.028183	11	0.045591	1	0.002798	0	0	8	0.045076	4	0.018802	2	0.013299	2	0.007971		hypothetical protein
PPL_01070	871	3.4702	2	0.014091	0	0	0	0	55	0.305027	548	3.08772	1237	5.81464	1755	11.6699	217	0.864821
PPL_01071	0	0	0	0	3	0.012434	2	0.005596	2	0.011092	1	0.005635	0	0	1	0.00665	1	0.003985		adenosine deaminase acting on tRNA 1
PPL_01072	10	0.039842	0	0	9	0.037302	3	0.008395	4	0.022184	12	0.067614	1	0.004701	5	0.033248	6	0.023912	snrpF	LSM (like-Sm) domain-containing protein, putative small nuclear ribonucleoprotein F
PPL_01073	16	0.063747	30	0.211369	37	0.153351	13	0.036376	3	0.016638	21	0.118325	2	0.009401	0	0	9	0.035868
PPL_01074	3	0.011952	13	0.091593	28	0.116049	96	0.268625	29	0.160832	4	0.022538	5	0.023503	14	0.093093	56	0.22318	gcsA	glutamate-cysteine ligase, gamma glutamylcysteine synthetase
PPL_01075	3	0.011952	3	0.021137	9	0.037302	13	0.036376	13	0.072097	8	0.045076	67	0.31494	23	0.152939	27	0.107604	wasA	Wiscott-Aldrich syndrome protein
PPL_01076	9	0.035857	29	0.204323	30	0.124338	6	0.016789	6	0.033276	20	0.112691	15	0.070509	5	0.033248	11	0.043839	limC	LIM-type zinc finger-containing protein
PPL_01079	1	0.003984	1	0.007046	1	0.004145	2	0.005596	0	0	0	0	1	0.004701	0	0	1	0.003985		hypothetical protein
PPL_01080	0	0	0	0	2	0.008289	23	0.064358	38	0.210746	2	0.011269	2	0.009401	0	0	12	0.047824	abcG6	ABC transporter G family protein
PPL_01081	20	0.079683	12	0.084548	21	0.087037	85	0.237845	16	0.088735	32	0.180305	3	0.014102	2	0.013299	30	0.11956		hypothetical protein
PPL_01082	0	0	1	0.007046	0	0	0	0	2	0.011092	1	0.005635	3	0.014102	1	0.00665	0	0	pakF	putative protein serine/threonine kinase, STE20 family protein kinase, protein kinase, STE group, PAKL subfamily protein kinase
PPL_01083	3	0.011952	5	0.035228	26	0.10776	10	0.027982	13	0.072097	9	0.050711	5	0.023503	1	0.00665	8	0.031883		SH3 domain-containing protein, Cdc15/Fes/CIP4 domain-containing protein
PPL_01084	10	0.039842	1	0.007046	1	0.004145	0	0	3	0.016638	3	0.016904	42	0.197425	16	0.106392	4	0.015941		hypothetical protein
PPL_01085	2	0.007968	2	0.014091	3	0.012434	0	0	0	0	3	0.016904	1	0.004701	1	0.00665	4	0.015941
PPL_01086	5	0.019921	19	0.133867	32	0.132628	28	0.078349	4	0.022184	9	0.050711	10	0.047006	1	0.00665	9	0.035868
PPL_01087	9	0.035857	6	0.042274	16	0.066314	17	0.047569	12	0.066551	8	0.045076	36	0.169221	4	0.026598	9	0.035868		hypothetical protein
PPL_01088	10	0.039842	1	0.007046	4	0.016578	8	0.022385	1	0.005546	9	0.050711	2	0.009401	4	0.026598	1	0.003985		hypothetical protein
PPL_01089	0	0	0	0	1	0.004145	0	0	0	0	0	0	0	0	0	0	0	0		hypothetical protein
PPL_01090	157	0.625513	4	0.028183	13	0.05388	20	0.055964	30	0.166378	135	0.760662	73	0.343143	40	0.26598	42	0.167385	mhsp70	mitochondrial Hsp70 precursor
PPL_01091	2	0.007968	0	0	3	0.012434	0	0	5	0.02773	2	0.011269	0	0	1	0.00665	6	0.023912		hypothetical protein
PPL_01092	2	0.007968	2	0.014091	4	0.016578	32	0.089542	8	0.044368	5	0.028173	6	0.028204	0	0	5	0.019927	thrS2	threonyl-tRNA synthetase, threonine-tRNA ligase
PPL_01093	2	0.007968	2	0.014091	5	0.020723	2	0.005596	2	0.011092	4	0.022538	0	0	0	0	1	0.003985		pseudogene
PPL_01094	4	0.015937	0	0	3	0.012434	4	0.011193	0	0	2	0.011269	4	0.018802	0	0	5	0.019927	drnB	putative RNase III, dicer-like protein
PPL_01095	7	0.027889	0	0	0	0	0	0	1	0.005546	6	0.033807	3	0.014102	4	0.026598	1	0.003985		Y73F8A.27 protein.
PPL_01096	11	0.043826	1	0.007046	10	0.041446	11	0.03078	13	0.072097	5	0.028173	3	0.014102	4	0.026598	16	0.063766		DNAJ heat shock N-terminal domain-containing protein
PPL_01097	0	0	3	0.021137	4	0.016578	0	0	4	0.022184	3	0.016904	0	0	0	0	10	0.039853	gdt6	putative transmembrane protein, protein kinase, TKL group, tyrosine kinase-like protein, GDT family protein kinase
PPL_01099	6	0.023905	0	0	1	0.004145	3	0.008395	2	0.011092	3	0.016904	1	0.004701	2	0.013299	2	0.007971		hypothetical protein
PPL_01100	13	0.051794	6	0.042274	6	0.024868	11	0.03078	7	0.038822	4	0.022538	8	0.037605	5	0.033248	9	0.035868		hypothetical protein
PPL_01101	33	0.131477	5	0.035228	6	0.024868	3	0.008395	1	0.005546	12	0.067614	0	0	2	0.013299	0	0	DG1041	hypothetical protein
PPL_01102	0	0	2	0.014091	0	0	5	0.013991	6	0.033276	3	0.016904	2	0.009401	5	0.033248	2	0.007971		C2 calcium/lipid-binding (CaLB) region-containing protein, dilute domain-containing protein
PPL_01103	3	0.011952	2	0.014091	20	0.082892	31	0.086744	36	0.199654	4	0.022538	5	0.023503	12	0.079794	67	0.267018	gnrB	gelsolin-related protein
PPL_01104	5	0.019921	10	0.070456	31	0.128483	12	0.033578	9	0.049913	6	0.033807	9	0.042305	5	0.033248	13	0.05181	wdr23	WD40 repeat-containing protein
PPL_01105	11	0.043826	8	0.056365	12	0.049735	5	0.013991	5	0.02773	15	0.084518	55	0.258533	10	0.066495	9	0.035868	gefE	Ras guanine nucleotide exchange factor
PPL_01106	0	0	1	0.007046	3	0.012434	0	0	0	0	1	0.005635	9	0.042305	1	0.00665	1	0.003985
PPL_01107	0	0	7	0.049319	4	0.016578	3	0.008395	4	0.022184	0	0	4	0.018802	1	0.00665	3	0.011956		Similar to Actinobacillus pleuropneumoniae (Haemophilus pleuropneumoniae). urea transport protein Utp.
PPL_01108	0	0	0	0	0	0	0	0	0	0	1	0.005635	0	0	1	0.00665	0	0
PPL_01109	17	0.067731	1	0.007046	7	0.029012	6	0.016789	4	0.022184	3	0.016904	3	0.014102	5	0.033248	4	0.015941		Nuclear NF-kappaB activating protein.
PPL_01110	7	0.027889	0	0	3	0.012434	4	0.011193	6	0.033276	9	0.050711	3	0.014102	4	0.026598	6	0.023912		hypothetical protein
PPL_01111	5	0.019921	6	0.042274	10	0.041446	10	0.027982	1	0.005546	10	0.056345	0	0	0	0	0	0	spc2	microsomal signal peptidase subunit, signal peptidase complex subunit 2
PPL_01112	12	0.04781	2	0.014091	8	0.033157	13	0.036376	10	0.055459	4	0.022538	8	0.037605	18	0.119691	11	0.043839	snwA	nuclear receptor coactivator NC0A-62, SKIP/SNW domain-containing protein
PPL_01113	8	0.031873	23	0.162049	29	0.120194	29	0.081147	11	0.061005	25	0.140863	5	0.023503	1	0.00665	12	0.047824	calB	calmodulin-like protein
PPL_01114	1	0.003984	4	0.028183	10	0.041446	7	0.019587	1	0.005546	6	0.033807	3	0.014102	0	0	2	0.007971	dhak	dihydroxyacetone kinase, glycerone kinase
PPL_01115	3	0.011952	1	0.007046	3	0.012434	4	0.011193	1	0.005546	1	0.005635	2	0.009401	1	0.00665	1	0.003985		hypothetical protein
PPL_01116	8	0.031873	6	0.042274	13	0.05388	28	0.078349	21	0.116465	5	0.028173	9	0.042305	5	0.033248	11	0.043839	E2F	transcription factor E2F/dimerisation partner (TDP) family protein
PPL_01117	0	0	11	0.077502	12	0.049735	4	0.011193	2	0.011092	2	0.011269	0	0	1	0.00665	4	0.015941		hypothetical protein
PPL_01118	15	0.059762	2	0.014091	9	0.037302	6	0.016789	5	0.02773	30	0.169036	11	0.051707	0	0	1	0.003985	adkA	adenylate kinase
PPL_01119	8	0.031873	4	0.028183	15	0.062169	57	0.159496	15	0.083189	2	0.011269	15	0.070509	11	0.073145	18	0.071736	serC	phosphoserine transaminase, phosphoserine aminotransferase
PPL_01120	7	0.027889	4	0.028183	12	0.049735	9	0.025184	3	0.016638	6	0.033807	7	0.032904	12	0.079794	2	0.007971	tnpo	transportin
PPL_01121	8	0.031873	0	0	4	0.016578	2	0.005596	1	0.005546	2	0.011269	2	0.009401	9	0.059846	0	0		hypothetical protein
PPL_01122	52	0.207176	11	0.077502	35	0.145061	17	0.047569	5	0.02773	42	0.23665	3	0.014102	0	0	1	0.003985	mpdu1	transmembrane protein, cystinosin/ERS1p repeat-containing protein
PPL_01123	83	0.330685	89	0.627061	150	0.621692	184	0.514865	49	0.271751	110	0.619799	148	0.695688	128	0.851137	59	0.235136		GTP-binding protein.
PPL_01124	1	0.003984	0	0	1	0.004145	4	0.011193	3	0.016638	1	0.005635	3	0.014102	1	0.00665	0	0	wdr92	WD40 repeat-containing protein
PPL_01125	1	0.003984	41	0.288871	80	0.331569	30	0.083945	7	0.038822	7	0.039442	2	0.009401	0	0	4	0.015941		enolase superfamily member 1
PPL_01126	3	0.011952	1	0.007046	3	0.012434	6	0.016789	6	0.033276	4	0.022538	86	0.404251	21	0.13964	4	0.015941		hypothetical protein
PPL_01127	4	0.015937	1	0.007046	1	0.004145	2	0.005596	0	0	1	0.005635	1	0.004701	0	0	3	0.011956		hypothetical protein
PPL_01128	4	0.015937	1	0.007046	1	0.004145	7	0.019587	0	0	2	0.011269	1	0.004701	0	0	0	0		hypothetical protein
PPL_01129	9	0.035857	5	0.035228	4	0.016578	14	0.039175	5	0.02773	6	0.033807	2	0.009401	0	0	9	0.035868	arl5	ARF-like protein, ADP-ribosylation factor-like protein
PPL_01130	15	0.059762	4	0.028183	10	0.041446	10	0.027982	9	0.049913	8	0.045076	16	0.07521	11	0.073145	16	0.063766		P-type ATPase
PPL_01131	0	0	1	0.007046	2	0.008289	6	0.016789	2	0.011092	2	0.011269	2	0.009401	2	0.013299	7	0.027897		hypothetical protein
PPL_01132	9	0.035857	5	0.035228	18	0.074603	20	0.055964	6	0.033276	9	0.050711	28	0.131617	6	0.039897	20	0.079707	nubpl	Mrp/NBP35 family protein
PPL_01133	0	0	0	0	2	0.008289	2	0.005596	0	0	0	0	0	0	1	0.00665	1	0.003985
PPL_01134	1	0.003984	0	0	2	0.008289	4	0.011193	0	0	0	0	0	0	0	0	0	0
PPL_01135	2	0.007968	2	0.014091	16	0.066314	1	0.002798	1	0.005546	3	0.016904	0	0	0	0	0	0	racG	Rho GTPase
PPL_01136	3	0.011952	0	0	2	0.008289	1	0.002798	0	0	1	0.005635	2	0.009401	3	0.019949	0	0		cytochrome c oxidase subunit VIb
PPL_01137	5	0.019921	8	0.056365	14	0.058025	29	0.081147	16	0.088735	4	0.022538	9	0.042305	11	0.073145	12	0.047824		SNF2-related domain-containing protein, CHR group protein, helicase, C-terminal domain-containing protein, HMG-I and HMG-Y, DNA-binding domain-contain
PPL_01138	4	0.015937	0	0	3	0.012434	14	0.039175	17	0.094281	4	0.022538	4	0.018802	0	0	8	0.031883		hypothetical protein
PPL_01139	0	0	0	0	3	0.012434	14	0.039175	6	0.033276	0	0	0	0	0	0	1	0.003985
PPL_01140	0	0	1	0.007046	17	0.070458	63	0.176285	40	0.221838	0	0	0	0	1	0.00665	47	0.187311		hypothetical protein
PPL_01141	0	0	2	0.014091	1	0.004145	0	0	2	0.011092	0	0	0	0	1	0.00665	0	0		discoidin I, A chain
PPL_01142	21	0.083667	145	1.02162	113	0.468341	11	0.03078	4	0.022184	37	0.208478	6	0.028204	0	0	0	0		hypothetical protein
PPL_01143	2	0.007968	1	0.007046	2	0.008289	2	0.005596	0	0	3	0.016904	0	0	0	0	0	0		LYR motif-containing protein
PPL_01144	3	0.011952	4	0.028183	1	0.004145	2	0.005596	0	0	0	0	3	0.014102	0	0	1	0.003985		conserved hypothetical protein
PPL_01145	5	0.019921	10	0.070456	13	0.05388	13	0.036376	4	0.022184	8	0.045076	15	0.070509	3	0.019949	7	0.027897		hypothetical protein
PPL_01146	2	0.007968	24	0.169095	66	0.273545	4	0.011193	12	0.066551	8	0.045076	0	0	2	0.013299	14	0.055795		helicase
PPL_01147	0	0	0	0	5	0.020723	48	0.134313	65	0.360486	0	0	0	0	21	0.13964	250	0.996337
PPL_01148	4	0.015937	1	0.007046	1	0.004145	9	0.025184	4	0.022184	2	0.011269	16	0.07521	3	0.019949	11	0.043839	lvsG	WD40 repeat-containing protein, BEACH domain-containing protein, kinase motif-containing (KMC) protein
PPL_01149	0	0	0	0	5	0.020723	53	0.148304	75	0.415946	0	0	0	0	12	0.079794	85	0.338755		hypothetical protein
PPL_01150	137	0.54583	2	0.014091	0	0	1	0.002798	12	0.066551	47	0.264823	101	0.47476	76	0.505363	5	0.019927		MAR-binding protein.
PPL_01151	3	0.011952	0	0	4	0.016578	2	0.005596	0	0	0	0	3	0.014102	1	0.00665	0	0
PPL_01152	6	0.023905	6	0.042274	13	0.05388	10	0.027982	13	0.072097	3	0.016904	8	0.037605	8	0.053196	19	0.075722		Similar to Mus musculus (Mouse). 12 days embryo spinal ganglion cDNA, RIKEN full-length enriched library, clone:D130061K05 product:MEGF11 PROTEIN (KIA
PPL_01153	7	0.027889	4	0.028183	17	0.070458	6	0.016789	5	0.02773	3	0.016904	7	0.032904	10	0.066495	19	0.075722	ppwd1	WD40 repeat-containing protein, cyclophilin-type peptidylprolyl cis-trans isomerase (PPIase)
PPL_01154	8	0.031873	0	0	0	0	0	0	0	0	3	0.016904	1	0.004701	1	0.00665	0	0	bysl	bystin
PPL_01155	2	0.007968	2	0.014091	1	0.004145	0	0	7	0.038822	1	0.005635	0	0	0	0	1	0.003985
PPL_01156	10	0.039842	3	0.021137	19	0.078748	13	0.036376	7	0.038822	1	0.005635	4	0.018802	0	0	13	0.05181		Similar to mitochondrial initiation factor 2; Ifm1p.
PPL_01157	2	0.007968	0	0	0	0	2	0.005596	0	0	2	0.011269	3	0.014102	1	0.00665	0	0		hypothetical protein
PPL_01158	8	0.031873	4	0.028183	8	0.033157	13	0.036376	3	0.016638	5	0.028173	5	0.023503	2	0.013299	13	0.05181		hypothetical protein
PPL_01159	3	0.011952	0	0	2	0.008289	3	0.008395	4	0.022184	1	0.005635	0	0	0	0	0	0		Q95029 Cathepsin L precursor (EC 3.4.22.15) (Cysteine proteinase 1).
PPL_01162	0	0	0	0	0	0	0	0	0	0	0	0	0	0	0	0	2	0.007971		hypothetical protein
PPL_01163	7	0.027889	8	0.056365	14	0.058025	27	0.075551	13	0.072097	4	0.022538	4	0.018802	6	0.039897	19	0.075722		hypothetical protein
PPL_01164	3	0.011952	1	0.007046	6	0.024868	3	0.008395	10	0.055459	2	0.011269	2	0.009401	1	0.00665	2	0.007971	asnS2	asparagine-tRNA ligase, asparaginyl-tRNA synthetase
PPL_01165	0	0	0	0	0	0	1	0.002798	2	0.011092	0	0	0	0	0	0	2	0.007971
PPL_01166	6	0.023905	6	0.042274	8	0.033157	2	0.005596	4	0.022184	6	0.033807	5	0.023503	2	0.013299	2	0.007971	pkbA	protein serine/threonine kinase, protein kinase, AGC group, AKT family protein kinase, AKT/PKB protein kinase
PPL_01167	21	0.083667	27	0.190232	95	0.393738	746	2.08744	334	1.85234	24	0.135229	18	0.084611	14	0.093093	527	2.10028	glpV	glycogen phosphorylase 1, glycogen phosphorylase b
PPL_01168	13	0.051794	11	0.077502	32	0.132628	40	0.111927	6	0.033276	14	0.078883	11	0.051707	1	0.00665	8	0.031883	psmD12	26S proteasome non-ATPase regulatory subunit 12, 26S proteasome regulatory subunit p55
PPL_01169	7	0.027889	1	0.007046	6	0.024868	2	0.005596	0	0	3	0.016904	1	0.004701	2	0.013299	3	0.011956		pseudouridine synthase family protein
PPL_01170	3	0.011952	0	0	0	0	0	0	0	0	2	0.011269	0	0	0	0	0	0
PPL_01171	1	0.003984	0	0	4	0.016578	1	0.002798	1	0.005546	3	0.016904	0	0	0	0	2	0.007971		hypothetical protein
PPL_01172	1	0.003984	1	0.007046	2	0.008289	0	0	2	0.011092	5	0.028173	0	0	0	0	1	0.003985
PPL_01173	0	0	0	0	0	0	0	0	0	0	1	0.005635	0	0	0	0	1	0.003985
PPL_01174	11	0.043826	37	0.260688	117	0.48492	615	1.72088	221	1.22565	29	0.163401	67	0.31494	22	0.146289	216	0.860836	ugpB	UDP-glucose pyrophosphorylase 2
PPL_01176	2	0.007968	4	0.028183	13	0.05388	32	0.089542	4	0.022184	2	0.011269	12	0.056407	4	0.026598	7	0.027897		solute carrier family 35 member protein, DUF250 family protein
PPL_01177	2	0.007968	10	0.070456	15	0.062169	39	0.109129	12	0.066551	2	0.011269	19	0.089311	15	0.099743	3	0.011956
PPL_01178	5	0.019921	3	0.021137	3	0.012434	8	0.022385	8	0.044368	3	0.016904	0	0	0	0	3	0.011956		hypothetical protein
PPL_01179	4	0.015937	4	0.028183	13	0.05388	16	0.044771	7	0.038822	7	0.039442	13	0.061108	7	0.046547	9	0.035868		enoyl-CoA hydratase/isomerase domain-containing protein
PPL_01180	2	0.007968	8	0.056365	4	0.016578	2	0.005596	5	0.02773	23	0.129594	24	0.112814	5	0.033248	2	0.007971		putative transmembrane protein, DUF829 family protein
PPL_01181	1	0.003984	0	0	1	0.004145	0	0	0	0	1	0.005635	0	0	0	0	0	0		hypothetical protein
PPL_01182	0	0	4	0.028183	14	0.058025	48	0.134313	25	0.138649	0	0	0	0	0	0	42	0.167385	slrA	leucine-rich repeat-containing protein (LRR), S-cell enriched leucine-rich repeat protein
PPL_01183	5	0.019921	0	0	2	0.008289	4	0.011193	0	0	0	0	0	0	1	0.00665	0	0		hypothetical protein
PPL_01184	0	0	0	0	2	0.008289	0	0	18	0.099827	8	0.045076	77	0.361946	119	0.791292	53	0.211224		hypothetical protein
PPL_01185	212	0.844642	38	0.267734	44	0.182363	17	0.047569	12	0.066551	137	0.771931	66	0.310239	119	0.791292	28	0.11159	cypB	cyclophilin B
PPL_01186	0	0	3	0.021137	4	0.016578	6	0.016789	3	0.016638	1	0.005635	3	0.014102	0	0	3	0.011956
PPL_01187	0	0	1	0.007046	1	0.004145	0	0	1	0.005546	3	0.016904	0	0	1	0.00665	0	0		Similar to Homo sapiens (Human). Tenascin (TN) (Hexabrachion) (Cytotactin) (Neuronectin) (GMEM) (JI) (Miotendinous antigen) (Glioma-associated-extrace
PPL_01188	17	0.067731	19	0.133867	87	0.360581	95	0.265827	16	0.088735	26	0.146498	10	0.047006	6	0.039897	21	0.083692	fah	fumarylacetoacetase, fumarylacetoacetate hydrolase
PPL_01189	0	0	0	0	4	0.016578	3	0.008395	0	0	1	0.005635	1	0.004701	0	0	1	0.003985
PPL_01190	4	0.015937	3	0.021137	3	0.012434	19	0.053165	17	0.094281	5	0.028173	8	0.037605	14	0.093093	17	0.067751	bzpP	putative basic-leucine zipper (bZIP) transcription factor
PPL_01191	0	0	1	0.007046	0	0	0	0	0	0	0	0	3	0.014102	4	0.026598	0	0
PPL_01192	3	0.011952	0	0	0	0	6	0.016789	0	0	2	0.011269	0	0	0	0	2	0.007971	forI	formin homology domain-containing protein
PPL_01193	11	0.043826	6	0.042274	11	0.045591	16	0.044771	5	0.02773	13	0.073249	15	0.070509	5	0.033248	15	0.05978	tsg101	tumor susceptibility gene 101 protein
PPL_01194	2	0.007968	1	0.007046	1	0.004145	2	0.005596	3	0.016638	1	0.005635	2	0.009401	1	0.00665	5	0.019927
PPL_01195	2	0.007968	0	0	2	0.008289	8	0.022385	19	0.105373	1	0.005635	4	0.018802	4	0.026598	16	0.063766
PPL_01197	2	0.007968	3	0.021137	2	0.008289	0	0	0	0	3	0.016904	0	0	0	0	0	0		hypothetical protein
PPL_01198	2	0.007968	2	0.014091	1	0.004145	1	0.002798	0	0	7	0.039442	0	0	1	0.00665	0	0		esterase, SGNH hydrolase-type
PPL_01199	1	0.003984	0	0	0	0	1	0.002798	0	0	3	0.016904	0	0	0	0	1	0.003985
PPL_01200	2	0.007968	0	0	12	0.049735	15	0.041973	20	0.110919	2	0.011269	2	0.009401	4	0.026598	34	0.135502		protein phosphatase 2C
PPL_01201	5	0.019921	16	0.11273	6	0.024868	6	0.016789	7	0.038822	12	0.067614	93	0.437155	35	0.232733	13	0.05181	vps2A	SNF7 family protein
PPL_01202	2080	8.28705	296	2.08551	279	1.15635	98	0.274222	68	0.377124	970	5.4655	708	3.32802	289	1.92171	88	0.350711	rpl22	S60 ribosomal protein L22
PPL_01203	16	0.063747	17	0.119776	26	0.10776	66	0.18468	14	0.077643	17	0.095787	13	0.061108	7	0.046547	22	0.087678		Similar to hypothetical ORF; Yor161cp.
PPL_01204	12	0.04781	5	0.035228	5	0.020723	20	0.055964	19	0.105373	13	0.073249	59	0.277335	17	0.113042	11	0.043839		hypothetical protein
PPL_01205	1	0.003984	1	0.007046	1	0.004145	3	0.008395	0	0	2	0.011269	0	0	0	0	0	0		hypothetical protein
PPL_01206	7	0.027889	0	0	6	0.024868	0	0	0	0	1	0.005635	5	0.023503	0	0	1	0.003985	ddcA	group IV decarboxylase, Orn/DAP/Arg decarboxylase 2 domain-containing protein, putative diaminopimelate decarboxylase
PPL_01207	3	0.011952	7	0.049319	17	0.070458	87	0.243442	41	0.227384	5	0.028173	3	0.014102	0	0	25	0.099634
PPL_01208	0	0	0	0	10	0.041446	132	0.36936	82	0.454767	0	0	0	0	14	0.093093	13	0.05181
PPL_01209	0	0	1	0.007046	0	0	0	0	0	0	0	0	0	0	0	0	1	0.003985
PPL_01210	112	0.446226	21	0.147958	30	0.124338	12	0.033578	19	0.105373	68	0.383148	11	0.051707	3	0.019949	26	0.103619	atp5e	ATP synthase epsilon chain, mitochondrial
PPL_01211	1	0.003984	4	0.028183	15	0.062169	2	0.005596	1	0.005546	2	0.011269	4	0.018802	0	0	1	0.003985		carboxylic ester hydrolase
PPL_01212	0	0	0	0	0	0	5	0.013991	15	0.083189	0	0	0	0	1	0.00665	0	0		hypothetical protein
PPL_01213	0	0	0	0	1	0.004145	0	0	1	0.005546	0	0	0	0	2	0.013299	0	0		hypothetical protein
PPL_01214	1	0.003984	0	0	0	0	0	0	0	0	0	0	0	0	1	0.00665	1	0.003985		pleckstrin homology (PH) domain-containing protein, protein kinase, TKL group, tyrosine kinase-like protein
PPL_01215	0	0	0	0	0	0	5	0.013991	8	0.044368	2	0.011269	0	0	5	0.033248	4	0.015941		hypothetical protein
PPL_01216	3	0.011952	11	0.077502	23	0.095326	45	0.125918	8	0.044368	1	0.005635	2	0.009401	3	0.019949	15	0.05978		hypothetical protein
PPL_01217	0	0	0	0	2	0.008289	0	0	2	0.011092	0	0	0	0	0	0	0	0	gnt10	GlcNAc transferase, glycosyltransferase, beta-1,6-N-acetylglucosaminyltransferase, core-2/I-branching enzyme
PPL_01218	1	0.003984	3	0.021137	9	0.037302	7	0.019587	16	0.088735	8	0.045076	2	0.009401	0	0	5	0.019927		hypothetical protein
PPL_01219	0	0	0	0	0	0	0	0	0	0	7	0.039442	0	0	0	0	0	0
PPL_01221	0	0	0	0	0	0	0	0	0	0	0	0	1	0.004701	1	0.00665	1	0.003985	atg10	autophagy protein 10
PPL_01222	3	0.011952	0	0	1	0.004145	0	0	0	0	0	0	1	0.004701	5	0.033248	1	0.003985
PPL_01223	0	0	0	0	1	0.004145	0	0	0	0	0	0	1	0.004701	0	0	0	0		alkylated DNA repair protein
PPL_01224	2	0.007968	0	0	0	0	0	0	0	0	3	0.016904	0	0	3	0.019949	0	0		HSPC219.
PPL_01225	2	0.007968	0	0	2	0.008289	1	0.002798	1	0.005546	0	0	0	0	1	0.00665	0	0
PPL_01226	10	0.039842	0	0	11	0.045591	1	0.002798	1	0.005546	4	0.022538	19	0.089311	2	0.013299	6	0.023912		hypothetical protein
PPL_01227	50	0.199208	208	1.46549	212	0.878658	123	0.344176	54	0.299481	49	0.276092	215	1.01063	34	0.226083	48	0.191297
PPL_01228	7	0.027889	0	0	5	0.020723	1	0.002798	0	0	1	0.005635	2	0.009401	0	0	2	0.007971		TAR RNA loop binding protein (DJ792D7.1) (TAR (HIV) RNA-binding protein 1).
PPL_01230	1	0.003984	3	0.021137	3	0.012434	1	0.002798	1	0.005546	9	0.050711	0	0	0	0	0	0		hypothetical protein
PPL_01231	0	0	0	0	1	0.004145	21	0.058762	1	0.005546	0	0	0	0	0	0	2	0.007971
PPL_01232	0	0	0	0	0	0	1	0.002798	0	0	0	0	0	0	0	0	0	0
PPL_01233	0	0	2	0.014091	0	0	7	0.019587	2	0.011092	0	0	0	0	0	0	0	0
PPL_01234	21	0.083667	25	0.176141	60	0.248677	118	0.330185	89	0.493589	7	0.039442	2	0.009401	7	0.046547	102	0.406506	gpaH	G-protein subunit alpha 8
PPL_01235	2	0.007968	14	0.098639	23	0.095326	22	0.06156	13	0.072097	1	0.005635	0	0	6	0.039897	3	0.011956
PPL_01236	14	0.055778	5	0.035228	19	0.078748	33	0.09234	3	0.016638	2	0.011269	0	0	1	0.00665	13	0.05181		hypothetical protein
PPL_01237	4	0.015937	1	0.007046	3	0.012434	7	0.019587	5	0.02773	6	0.033807	1	0.004701	1	0.00665	2	0.007971	cwc2	pre-mRNA-splicing factor cwc2
PPL_01238	23	0.091636	3	0.021137	4	0.016578	7	0.019587	7	0.038822	9	0.050711	4	0.018802	4	0.026598	13	0.05181		LTR-RETROTRANSPOSON SKIPPER, GAG (Fragment).
PPL_01239	0	0	0	0	0	0	0	0	0	0	0	0	1	0.004701	0	0	1	0.003985
PPL_01240	2	0.007968	1	0.007046	3	0.012434	13	0.036376	12	0.066551	0	0	1	0.004701	13	0.086444	24	0.095648		VCBS protein
PPL_01241	0	0	5	0.035228	17	0.070458	259	0.724729	71	0.393762	0	0	0	0	20	0.13299	85	0.338755		hypothetical protein
PPL_01242	0	0	0	0	19	0.078748	132	0.36936	57	0.316119	0	0	0	0	6	0.039897	34	0.135502
PPL_01243	0	0	2	0.014091	8	0.033157	15	0.041973	10	0.055459	0	0	0	0	1	0.00665	8	0.031883
PPL_01244	2	0.007968	7	0.049319	18	0.074603	51	0.142707	39	0.216292	10	0.056345	84	0.39485	4	0.026598	36	0.143473		hypothetical protein
PPL_01245	1	0.003984	0	0	1	0.004145	2	0.005596	2	0.011092	0	0	0	0	5	0.033248	4	0.015941		RNA-binding region RNP-1 domain-containing protein
PPL_01246	45	0.179287	35	0.246597	98	0.406172	52	0.145505	56	0.310573	57	0.321168	52	0.244431	11	0.073145	118	0.470271	mlcE	essential myosin light chain (ELC)
PPL_01247	0	0	0	0	0	0	0	0	0	0	2	0.011269	1	0.004701	0	0	0	0		hypothetical protein
PPL_01248	2	0.007968	7	0.049319	2	0.008289	0	0	0	0	16	0.090153	0	0	0	0	0	0
PPL_01249	10	0.039842	5	0.035228	7	0.029012	9	0.025184	4	0.022184	12	0.067614	10	0.047006	1	0.00665	5	0.019927
PPL_01250	1	0.003984	0	0	1	0.004145	2	0.005596	0	0	0	0	1	0.004701	0	0	0	0
PPL_01251	3	0.011952	0	0	0	0	9	0.025184	11	0.061005	4	0.022538	3	0.014102	5	0.033248	2	0.007971	gnl1	guanine nucleotide binding protein 1
PPL_01252	12	0.04781	0	0	4	0.016578	15	0.041973	11	0.061005	7	0.039442	0	0	3	0.019949	3	0.011956		hypothetical protein
PPL_01253	3	0.011952	2	0.014091	5	0.020723	8	0.022385	4	0.022184	3	0.016904	1	0.004701	0	0	2	0.007971		Similar to Homo sapiens (Human). MUM2 protein (Fragment).
PPL_01254	1	0.003984	0	0	4	0.016578	6	0.016789	8	0.044368	3	0.016904	4	0.018802	1	0.00665	4	0.015941		hypothetical protein
PPL_01255	4	0.015937	8	0.056365	11	0.045591	4	0.011193	0	0	0	0	3	0.014102	1	0.00665	5	0.019927		SNF2-related domain-containing protein, HEAT repeat-containing protein, armadillo-like helical domain-containing protein, CHR group protein, helicase,
PPL_01256	1	0.003984	0	0	1	0.004145	4	0.011193	0	0	2	0.011269	1	0.004701	0	0	2	0.007971
PPL_01257	0	0	1	0.007046	2	0.008289	4	0.011193	0	0	2	0.011269	10	0.047006	0	0	1	0.003985
PPL_01258	0	0	0	0	0	0	0	0	1	0.005546	0	0	0	0	1	0.00665	2	0.007971
PPL_01259	3	0.011952	0	0	0	0	0	0	1	0.005546	1	0.005635	0	0	0	0	0	0		Similar to Oryza sativa (Rice). ESTs AU069374(C61044).
PPL_01260	0	0	0	0	1	0.004145	3	0.008395	3	0.016638	0	0	0	0	0	0	6	0.023912
PPL_01261	0	0	2	0.014091	14	0.058025	21	0.058762	31	0.171924	1	0.005635	0	0	2	0.013299	84	0.334769		hypothetical protein
PPL_01262	0	0	0	0	0	0	0	0	2	0.011092	0	0	0	0	0	0	1	0.003985
PPL_01263	0	0	1	0.007046	4	0.016578	1	0.002798	1	0.005546	0	0	0	0	0	0	4	0.015941		hypothetical protein
PPL_01264	0	0	0	0	3	0.012434	2	0.005596	2	0.011092	0	0	0	0	1	0.00665	0	0		hypothetical protein
PPL_01266	0	0	0	0	0	0	1	0.002798	2	0.011092	0	0	0	0	3	0.019949	0	0		Similar to Dictyostelium discoideum (Slime mold). prestalk protein.
PPL_01267	0	0	1	0.007046	4	0.016578	59	0.165093	23	0.127557	0	0	1	0.004701	9	0.059846	6	0.023912		hypothetical protein
PPL_01268	0	0	0	0	0	0	2	0.005596	5	0.02773	2	0.011269	0	0	3	0.019949	2	0.007971		hypothetical protein
PPL_01270	0	0	0	0	3	0.012434	4	0.011193	2	0.011092	0	0	0	0	0	0	0	0		carbohydrate-binding domain-containing protein
PPL_01271	0	0	0	0	18	0.074603	68	0.190276	22	0.122011	0	0	0	0	1	0.00665	11	0.043839		hypothetical protein
PPL_01272	1	0.003984	1	0.007046	2	0.008289	0	0	1	0.005546	5	0.028173	2	0.009401	1	0.00665	1	0.003985		hypothetical protein
PPL_01273	25	0.099604	2	0.014091	4	0.016578	12	0.033578	20	0.110919	14	0.078883	145	0.681586	76	0.505363	42	0.167385		hypothetical protein
PPL_01274	2	0.007968	2	0.014091	4	0.016578	3	0.008395	0	0	0	0	1	0.004701	0	0	3	0.011956	anapc6	TPR repeat-containing protein, anaphase promoting complex subunit 6
PPL_01275	6	0.023905	15	0.105684	5	0.020723	1	0.002798	0	0	5	0.028173	1	0.004701	0	0	2	0.007971		hypothetical protein
PPL_01276	29	0.115541	1	0.007046	4	0.016578	21	0.058762	13	0.072097	31	0.174671	15	0.070509	8	0.053196	5	0.019927	hprT	hypoxanthine phosphoribosyltransferase
PPL_01277	2	0.007968	2	0.014091	1	0.004145	8	0.022385	4	0.022184	1	0.005635	15	0.070509	1	0.00665	8	0.031883		hypothetical protein
PPL_01278	1	0.003984	1	0.007046	1	0.004145	1	0.002798	2	0.011092	0	0	0	0	0	0	0	0
PPL_01281	18	0.071715	2	0.014091	8	0.033157	8	0.022385	7	0.038822	11	0.06198	2	0.009401	0	0	6	0.023912
PPL_01282	7	0.027889	3	0.021137	8	0.033157	8	0.022385	3	0.016638	9	0.050711	3	0.014102	0	0	1	0.003985		hypothetical protein
PPL_01283	0	0	2	0.014091	0	0	1	0.002798	0	0	0	0	1	0.004701	0	0	0	0
PPL_01284	0	0	48	0.33819	111	0.460052	51	0.142707	1	0.005546	3	0.016904	2	0.009401	2	0.013299	1	0.003985
PPL_01285	4	0.015937	0	0	0	0	0	0	0	0	0	0	0	0	0	0	0	0
PPL_01287	4	0.015937	0	0	0	0	0	0	0	0	0	0	3	0.014102	0	0	1	0.003985		hypothetical protein
PPL_01288	21	0.083667	6	0.042274	25	0.103615	28	0.078349	16	0.088735	11	0.06198	3	0.014102	2	0.013299	8	0.031883		class II aldolase/adducin, N-terminal domain-containing protein
PPL_01289	0	0	2	0.014091	2	0.008289	6	0.016789	2	0.011092	0	0	0	0	0	0	0	0		hypothetical protein
PPL_01290	7	0.027889	4	0.028183	13	0.05388	16	0.044771	5	0.02773	8	0.045076	2	0.009401	0	0	2	0.007971		Similar to Arabidopsis thaliana (Mouse-ear cress). Hypothetical 105.9 kDa protein.
PPL_01291	2	0.007968	3	0.021137	0	0	3	0.008395	6	0.033276	0	0	1	0.004701	3	0.019949	9	0.035868
PPL_01292	5	0.019921	2	0.014091	6	0.024868	1	0.002798	0	0	2	0.011269	1	0.004701	0	0	1	0.003985
PPL_01293	0	0	12	0.084548	18	0.074603	19	0.053165	10	0.055459	1	0.005635	0	0	0	0	5	0.019927	ppcdc	phosphopantothenoylcysteine decarboxylase
PPL_01294	1	0.003984	1	0.007046	1	0.004145	8	0.022385	4	0.022184	2	0.011269	6	0.028204	2	0.013299	5	0.019927	cdk8	protein serine/threonine kinase, CDK family protein kinase, cyclin-dependent kinase, CTD kinase, protein kinase, CMGC group
PPL_01295	0	0	0	0	1	0.004145	8	0.022385	1	0.005546	1	0.005635	0	0	1	0.00665	0	0
PPL_01296	10	0.039842	3	0.021137	7	0.029012	11	0.03078	5	0.02773	0	0	0	0	0	0	3	0.011956		Similar to Mus musculus (Mouse). DnaJ homolog subfamily B member 5 (Heat shock protein Hsp40-3) (Heat shock protein cognate 40) (Hsc40).
PPL_01297	1	0.003984	1	0.007046	2	0.008289	3	0.008395	2	0.011092	0	0	4	0.018802	0	0	2	0.007971		hypothetical protein
PPL_01298	1	0.003984	0	0	1	0.004145	0	0	1	0.005546	3	0.016904	0	0	0	0	0	0
PPL_01299	11	0.043826	1	0.007046	0	0	0	0	0	0	6	0.033807	1	0.004701	7	0.046547	1	0.003985		FLJ10534 protein (Fragment).
PPL_01301	1	0.003984	0	0	3	0.012434	4	0.011193	2	0.011092	0	0	0	0	0	0	2	0.007971		hypothetical protein
PPL_01302	0	0	0	0	0	0	7	0.019587	1	0.005546	0	0	3	0.014102	0	0	2	0.007971		hypothetical protein
PPL_01303	6	0.023905	0	0	4	0.016578	1	0.002798	1	0.005546	3	0.016904	0	0	0	0	0	0
PPL_01304	2	0.007968	7	0.049319	62	0.256966	181	0.506471	16	0.088735	9	0.050711	3	0.014102	9	0.059846	40	0.159414	aifD	putative apoptosis inducing factor
PPL_01305	0	0	2	0.014091	2	0.008289	0	0	2	0.011092	1	0.005635	0	0	0	0	0	0		hypothetical protein
PPL_01306	0	0	1	0.007046	0	0	1	0.002798	0	0	0	0	1	0.004701	0	0	1	0.003985	trxD	thioredoxin
PPL_01307	2	0.007968	2	0.014091	4	0.016578	9	0.025184	2	0.011092	1	0.005635	19	0.089311	20	0.13299	3	0.011956	DG2033	tRNA/rRNA methyltransferase SpoU family protein
PPL_01308	1	0.003984	0	0	3	0.012434	0	0	0	0	6	0.033807	3	0.014102	8	0.053196	2	0.007971	tbcB	tubulin folding cofactor B
PPL_01309	0	0	0	0	2	0.008289	0	0	0	0	0	0	0	0	0	0	0	0
PPL_01310	2	0.007968	0	0	2	0.008289	12	0.033578	1	0.005546	3	0.016904	0	0	0	0	5	0.019927
PPL_01311	0	0	0	0	1	0.004145	0	0	1	0.005546	0	0	0	0	0	0	1	0.003985
PPL_01312	0	0	3	0.021137	4	0.016578	0	0	1	0.005546	2	0.011269	0	0	0	0	17	0.067751
PPL_01313	1	0.003984	5	0.035228	6	0.024868	7	0.019587	9	0.049913	10	0.056345	5	0.023503	4	0.026598	8	0.031883	gacH	RhoGAP domain-containing protein
PPL_01314	0	0	0	0	1	0.004145	0	0	0	0	0	0	0	0	0	0	0	0
PPL_01315	0	0	0	0	1	0.004145	0	0	2	0.011092	0	0	3	0.014102	1	0.00665	1	0.003985
PPL_01316	3	0.011952	0	0	3	0.012434	3	0.008395	2	0.011092	1	0.005635	20	0.094012	6	0.039897	1	0.003985		hypothetical protein
PPL_01317	975	3.88456	151	1.06389	131	0.542944	59	0.165093	27	0.14974	373	2.10168	331	1.5559	221	1.46954	49	0.195282	rps5	40S ribosomal protein S5
PPL_01318	0	0	0	0	0	0	0	0	1	0.005546	0	0	0	0	0	0	0	0
PPL_01319	2	0.007968	0	0	3	0.012434	3	0.008395	1	0.005546	3	0.016904	9	0.042305	2	0.013299	2	0.007971
PPL_01320	0	0	0	0	2	0.008289	1	0.002798	0	0	0	0	0	0	0	0	2	0.007971
PPL_01321	0	0	0	0	0	0	1	0.002798	1	0.005546	0	0	3	0.014102	0	0	1	0.003985
PPL_01322	1	0.003984	4	0.028183	1	0.004145	8	0.022385	2	0.011092	3	0.016904	30	0.141018	5	0.033248	8	0.031883
PPL_01323	0	0	0	0	0	0	0	0	3	0.016638	0	0	0	0	0	0	12	0.047824
PPL_01324	2	0.007968	2	0.014091	6	0.024868	14	0.039175	4	0.022184	3	0.016904	6	0.028204	7	0.046547	5	0.019927
PPL_01325	1	0.003984	0	0	3	0.012434	4	0.011193	4	0.022184	3	0.016904	2	0.009401	10	0.066495	15	0.05978
PPL_01326	4	0.015937	0	0	2	0.008289	1	0.002798	0	0	1	0.005635	0	0	0	0	0	0
PPL_01328	27	0.107572	0	0	1	0.004145	1	0.002798	0	0	3	0.016904	8	0.037605	7	0.046547	4	0.015941		hypothetical protein
PPL_01329	2	0.007968	2	0.014091	7	0.029012	15	0.041973	22	0.122011	0	0	2	0.009401	6	0.039897	40	0.159414		putative protein serine/threonine kinase, protein kinase, STE group
PPL_01331	2	0.007968	1	0.007046	7	0.029012	3	0.008395	3	0.016638	2	0.011269	2	0.009401	4	0.026598	2	0.007971	med27	putative mediator complex subunit 27
PPL_01332	0	0	0	0	1	0.004145	0	0	1	0.005546	0	0	0	0	0	0	1	0.003985		hypothetical protein
PPL_01333	8	0.031873	9	0.063411	19	0.078748	30	0.083945	17	0.094281	1	0.005635	4	0.018802	8	0.053196	42	0.167385	pikA	phosphatidylinositol-4,5-diphosphate 3-kinase, PI3kinase
PPL_01335	1	0.003984	1	0.007046	1	0.004145	2	0.005596	1	0.005546	0	0	5	0.023503	7	0.046547	1	0.003985
PPL_01336	6	0.023905	2	0.014091	4	0.016578	3	0.008395	1	0.005546	1	0.005635	22	0.103413	7	0.046547	3	0.011956
PPL_01337	0	0	0	0	4	0.016578	2	0.005596	3	0.016638	1	0.005635	0	0	0	0	0	0	ube2c	ubiquitin-conjugating enzyme E2
PPL_01338	0	0	0	0	0	0	0	0	0	0	0	0	0	0	0	0	1	0.003985
PPL_01339	0	0	0	0	0	0	6	0.016789	2	0.011092	0	0	0	0	0	0	1	0.003985
PPL_01342	0	0	0	0	0	0	3	0.008395	0	0	0	0	0	0	0	0	0	0		LTR-RETROTRANSPOSON SKIPPER, GAG (Fragment).
PPL_01344	0	0	0	0	0	0	4	0.011193	0	0	0	0	0	0	0	0	0	0
PPL_01347	0	0	2	0.014091	2	0.008289	3	0.008395	20	0.110919	0	0	1	0.004701	58	0.385672	13	0.05181
PPL_01350	0	0	0	0	8	0.033157	30	0.083945	8	0.044368	0	0	0	0	3	0.019949	9	0.035868
PPL_01352	0	0	0	0	41	0.169929	286	0.80028	73	0.404854	0	0	0	0	26	0.172887	54	0.215209
PPL_01353	1	0.003984	1	0.007046	1	0.004145	3	0.008395	2	0.011092	4	0.022538	6	0.028204	1	0.00665	0	0
PPL_01354	0	0	0	0	0	0	1	0.002798	0	0	1	0.005635	0	0	0	0	0	0
PPL_01355	2	0.007968	0	0	0	0	0	0	1	0.005546	14	0.078883	2	0.009401	1	0.00665	1	0.003985
PPL_01357	1	0.003984	0	0	1	0.004145	0	0	1	0.005546	1	0.005635	0	0	1	0.00665	2	0.007971
PPL_01358	0	0	0	0	1	0.004145	0	0	0	0	0	0	0	0	2	0.013299	0	0
PPL_01359	1	0.003984	1	0.007046	2	0.008289	1	0.002798	1	0.005546	0	0	2	0.009401	0	0	1	0.003985
PPL_01360	1	0.003984	1	0.007046	4	0.016578	2	0.005596	2	0.011092	3	0.016904	6	0.028204	3	0.019949	6	0.023912
PPL_01361	0	0	0	0	0	0	0	0	0	0	0	0	1	0.004701	0	0	0	0
PPL_01362	2	0.007968	3	0.021137	2	0.008289	11	0.03078	1	0.005546	0	0	1	0.004701	1	0.00665	3	0.011956
PPL_01363	1	0.003984	1	0.007046	4	0.016578	2	0.005596	1	0.005546	3	0.016904	0	0	0	0	0	0
PPL_01364	0	0	6	0.042274	1	0.004145	0	0	1	0.005546	2	0.011269	0	0	1	0.00665	1	0.003985
PPL_01365	1	0.003984	0	0	1	0.004145	0	0	0	0	0	0	0	0	0	0	0	0
PPL_01366	4	0.015937	6	0.042274	13	0.05388	11	0.03078	9	0.049913	8	0.045076	3	0.014102	2	0.013299	6	0.023912
PPL_01367	0	0	0	0	0	0	2	0.005596	4	0.022184	2	0.011269	1	0.004701	9	0.059846	6	0.023912
PPL_01368	1	0.003984	3	0.021137	4	0.016578	5	0.013991	4	0.022184	5	0.028173	34	0.15982	9	0.059846	13	0.05181
PPL_01369	0	0	0	0	0	0	1	0.002798	0	0	0	0	0	0	0	0	0	0
PPL_01370	0	0	0	0	1	0.004145	0	0	0	0	0	0	0	0	0	0	0	0
PPL_01371	0	0	0	0	1	0.004145	0	0	3	0.016638	0	0	3	0.014102	1	0.00665	5	0.019927
PPL_01372	1	0.003984	0	0	0	0	0	0	0	0	1	0.005635	0	0	0	0	1	0.003985
PPL_01373	0	0	0	0	1	0.004145	2	0.005596	0	0	0	0	1	0.004701	3	0.019949	1	0.003985
PPL_01374	35	0.139446	0	0	2	0.008289	1	0.002798	0	0	16	0.090153	2	0.009401	10	0.066495	0	0	fsjC	rRNA methyltransferase, putative rRNA (uridine-2'-O-)-methyltransferase
PPL_01375	3	0.011952	2	0.014091	4	0.016578	5	0.013991	6	0.033276	5	0.028173	2	0.009401	26	0.172887	2	0.007971	tbcA	tubulin folding cofactor A
PPL_01376	1	0.003984	2	0.014091	8	0.033157	5	0.013991	3	0.016638	4	0.022538	2	0.009401	9	0.059846	0	0
PPL_01377	0	0	0	0	0	0	0	0	0	0	0	0	1	0.004701	0	0	1	0.003985
PPL_01378	1	0.003984	8	0.056365	5	0.020723	7	0.019587	0	0	1	0.005635	0	0	0	0	0	0
PPL_01379	0	0	0	0	6	0.024868	9	0.025184	1	0.005546	5	0.028173	26	0.122215	1	0.00665	6	0.023912
PPL_01381	8	0.031873	2	0.014091	3	0.012434	5	0.013991	2	0.011092	4	0.022538	5	0.023503	0	0	1	0.003985
PPL_01382	1	0.003984	0	0	0	0	0	0	0	0	0	0	0	0	0	0	0	0
PPL_01386	0	0	0	0	1	0.004145	1	0.002798	0	0	0	0	1	0.004701	0	0	1	0.003985
PPL_01387	9	0.035857	13	0.091593	23	0.095326	17	0.047569	4	0.022184	10	0.056345	16	0.07521	0	0	9	0.035868		hypothetical protein
PPL_01388	0	0	6	0.042274	4	0.016578	1	0.002798	0	0	2	0.011269	0	0	0	0	0	0
PPL_01389	0	0	0	0	18	0.074603	110	0.3078	42	0.23293	0	0	7	0.032904	1	0.00665	13	0.05181		hypothetical protein
PPL_01390	1	0.003984	0	0	0	0	1	0.002798	0	0	1	0.005635	0	0	3	0.019949	0	0		DNA repair metallo-beta-lactamase domain-containing protein
PPL_01391	1	0.003984	0	0	0	0	1	0.002798	0	0	1	0.005635	0	0	1	0.00665	0	0	dclre1	DNA repair metallo-beta-lactamase domain-containing protein, putative DNA cross-link repair protein
PPL_01392	0	0	0	0	1	0.004145	1	0.002798	0	0	0	0	0	0	0	0	1	0.003985
PPL_01393	0	0	18	0.126821	18	0.074603	8	0.022385	10	0.055459	0	0	0	0	3	0.019949	14	0.055795
PPL_01394	0	0	0	0	0	0	0	0	0	0	3	0.016904	2	0.009401	0	0	0	0
PPL_01395	1	0.003984	0	0	2	0.008289	0	0	0	0	1	0.005635	0	0	0	0	0	0
PPL_01396	5	0.019921	0	0	1	0.004145	0	0	0	0	4	0.022538	6	0.028204	0	0	0	0		hypothetical protein
PPL_01398	3	0.011952	5	0.035228	3	0.012434	8	0.022385	1	0.005546	1	0.005635	2	0.009401	0	0	3	0.011956		hypothetical protein
PPL_01399	2	0.007968	3	0.021137	0	0	0	0	0	0	0	0	1	0.004701	0	0	1	0.003985		Similar to Dictyostelium discoideum (Slime mold). adenylyl cyclase.
PPL_01400	4	0.015937	0	0	2	0.008289	0	0	2	0.011092	5	0.028173	0	0	0	0	0	0		Q9VYS3 Regulator of nonsense transcripts 1 homolog.
PPL_01401	0	0	0	0	1	0.004145	6	0.016789	1	0.005546	0	0	0	0	0	0	0	0		hypothetical protein
PPL_01402	8	0.031873	9	0.063411	16	0.066314	14	0.039175	7	0.038822	10	0.056345	3	0.014102	1	0.00665	5	0.019927		P42942 Hypothetical 45.2 kDa GTP-binding protein in TRX1-ZPR1 intergenic region.
PPL_01403	0	0	0	0	1	0.004145	0	0	0	0	0	0	0	0	0	0	0	0
PPL_01404	2	0.007968	1	0.007046	0	0	1	0.002798	0	0	3	0.016904	17	0.07991	5	0.033248	3	0.011956		hypothetical protein
PPL_01405	10	0.039842	9	0.063411	15	0.062169	3	0.008395	2	0.011092	14	0.078883	2	0.009401	2	0.013299	5	0.019927	kdelr	ER lumen protein retaining receptor, KDEL endoplasmic reticulum protein retention receptor
PPL_01406	13	0.051794	8	0.056365	5	0.020723	5	0.013991	0	0	2	0.011269	3	0.014102	0	0	1	0.003985
PPL_01407	1	0.003984	3	0.021137	5	0.020723	0	0	0	0	1	0.005635	2	0.009401	0	0	1	0.003985		DUF647 family protein
PPL_01408	10	0.039842	4	0.028183	10	0.041446	38	0.106331	18	0.099827	13	0.073249	15	0.070509	9	0.059846	24	0.095648		HMG1/2 (high mobility group) box-containing protein
PPL_01409	2	0.007968	7	0.049319	9	0.037302	0	0	3	0.016638	1	0.005635	2	0.009401	2	0.013299	1	0.003985
PPL_01410	0	0	0	0	0	0	1	0.002798	3	0.016638	3	0.016904	1	0.004701	1	0.00665	2	0.007971
PPL_01411	9	0.035857	12	0.084548	21	0.087037	54	0.151102	11	0.061005	35	0.197209	32	0.150419	6	0.039897	11	0.043839	fcsB	fatty acyl-CoA synthetase, long-chain-fatty-acid-CoA ligase
PPL_01412	0	0	0	0	0	0	1	0.002798	1	0.005546	1	0.005635	0	0	0	0	1	0.003985
PPL_01413	3	0.011952	0	0	1	0.004145	6	0.016789	245	1.35876	0	0	1	0.004701	904	6.01116	77	0.306872
PPL_01414	5	0.019921	9	0.063411	15	0.062169	11	0.03078	5	0.02773	18	0.101422	0	0	1	0.00665	4	0.015941	sec13	WD40 repeat-containing protein, putative transport protein
PPL_01415	9	0.035857	4	0.028183	13	0.05388	22	0.06156	12	0.066551	23	0.129594	150	0.705089	48	0.319177	28	0.11159	vps4	AAA ATPase domain-containing protein, MIT domain-containing protein
PPL_01416	4	0.015937	0	0	6	0.024868	4	0.011193	11	0.061005	6	0.033807	6	0.028204	5	0.033248	11	0.043839		hypothetical protein
PPL_01417	6	0.023905	4	0.028183	10	0.041446	27	0.075551	8	0.044368	12	0.067614	18	0.084611	14	0.093093	27	0.107604		hypothetical protein
PPL_01418	2	0.007968	3	0.021137	7	0.029012	1	0.002798	2	0.011092	3	0.016904	1	0.004701	3	0.019949	3	0.011956
PPL_01419	1	0.003984	22	0.155004	94	0.389594	54	0.151102	12	0.066551	9	0.050711	0	0	2	0.013299	23	0.091663
PPL_01420	1	0.003984	0	0	0	0	1	0.002798	0	0	0	0	0	0	0	0	1	0.003985
PPL_01421	1	0.003984	1	0.007046	0	0	2	0.005596	1	0.005546	0	0	2	0.009401	0	0	0	0		Kelch repeat-containing protein, SAM domain-containing protein
PPL_01422	2	0.007968	0	0	4	0.016578	3	0.008395	0	0	2	0.011269	1	0.004701	0	0	2	0.007971	kif11	kinesin family member 11, kinesin-7
PPL_01423	3	0.011952	1	0.007046	1	0.004145	4	0.011193	10	0.055459	2	0.011269	86	0.404251	113	0.751395	12	0.047824		hypothetical protein
PPL_01424	20	0.079683	17	0.119776	59	0.244532	80	0.223854	64	0.35494	50	0.281727	619	2.90967	110	0.731446	108	0.430418	rbrA	ariadne-like ubiquitin ligase, C3HC4-type zinc finger-containing protein, IBR zinc finger-containing protein
PPL_01425	0	0	0	0	1	0.004145	1	0.002798	1	0.005546	0	0	3	0.014102	0	0	6	0.023912	DG1074	RNA-binding region RNP-1 domain-containing protein, RNA recognition motif-containing protein RRM
PPL_01426	4	0.015937	0	0	0	0	2	0.005596	3	0.016638	1	0.005635	4	0.018802	2	0.013299	8	0.031883
PPL_01427	31	0.123509	26	0.183186	44	0.182363	139	0.388947	57	0.316119	24	0.135229	39	0.183323	37	0.246032	59	0.235136		putative importin subunit alpha B
PPL_01428	0	0	5	0.035228	10	0.041446	42	0.117524	29	0.160832	4	0.022538	8	0.037605	17	0.113042	63	0.251077		hypothetical protein
PPL_01429	0	0	4	0.028183	0	0	25	0.069955	644	3.57159	0	0	1	0.004701	1	0.00665	552	2.19991		Mucin (Fragment).
PPL_01430	3	0.011952	2	0.014091	0	0	2	0.005596	134	0.743156	4	0.022538	1	0.004701	5	0.033248	178	0.709392
PPL_01431	3	0.011952	2	0.014091	2	0.008289	1	0.002798	2	0.011092	1	0.005635	0	0	0	0	6	0.023912		hypothetical protein
PPL_01432	1	0.003984	2	0.014091	2	0.008289	13	0.036376	7	0.038822	2	0.011269	2	0.009401	0	0	11	0.043839		hypothetical protein
PPL_01433	0	0	0	0	0	0	1	0.002798	0	0	1	0.005635	0	0	0	0	1	0.003985		hypothetical protein
PPL_01434	5	0.019921	1	0.007046	2	0.008289	0	0	0	0	1	0.005635	0	0	0	0	0	0
PPL_01435	0	0	0	0	1	0.004145	0	0	0	0	0	0	0	0	1	0.00665	1	0.003985
PPL_01436	0	0	0	0	0	0	2	0.005596	0	0	0	0	0	0	0	0	1	0.003985		hypothetical protein
PPL_01437	1	0.003984	0	0	1	0.004145	0	0	0	0	0	0	2	0.009401	0	0	2	0.007971		hypothetical protein
PPL_01438	21	0.083667	23	0.162049	50	0.207231	72	0.201469	34	0.188562	23	0.129594	37	0.173922	28	0.186186	67	0.267018	mhkA	myosin heavy chain kinase, protein serine/threonine kinase, protein kinase, Atypical group, Alpha kinase family protein, MHCK subfamily protein kinase
PPL_01439	6	0.023905	4	0.028183	16	0.066314	2	0.005596	0	0	11	0.06198	5	0.023503	7	0.046547	7	0.027897		similar to MGC69217 protein
PPL_01440	3	0.011952	3	0.021137	9	0.037302	10	0.027982	6	0.033276	0	0	13	0.061108	3	0.019949	2	0.007971		transmembrane protein
PPL_01441	5	0.019921	3	0.021137	2	0.008289	2	0.005596	9	0.049913	2	0.011269	0	0	12	0.079794	4	0.015941
PPL_01442	0	0	0	0	0	0	1	0.002798	0	0	0	0	0	0	0	0	0	0		hypothetical protein
PPL_01443	18	0.071715	5	0.035228	5	0.020723	14	0.039175	7	0.038822	5	0.028173	21	0.098713	20	0.13299	14	0.055795		hypothetical protein
PPL_01444	3	0.011952	4	0.028183	0	0	1	0.002798	0	0	0	0	0	0	0	0	0	0
PPL_01445	0	0	2	0.014091	7	0.029012	7	0.019587	8	0.044368	0	0	1	0.004701	0	0	3	0.011956
PPL_01446	7	0.027889	38	0.267734	58	0.240388	154	0.43092	103	0.571232	8	0.045076	5	0.023503	10	0.066495	112	0.446359		hypothetical protein
PPL_01447	2	0.007968	5	0.035228	1	0.004145	8	0.022385	0	0	1	0.005635	0	0	0	0	0	0		EPS15 homology (EH) domain-containing protein
PPL_01448	9	0.035857	8	0.056365	14	0.058025	16	0.044771	12	0.066551	3	0.016904	2	0.009401	0	0	15	0.05978		EPS15 homology (EH) domain-containing protein
PPL_01449	0	0	0	0	1	0.004145	0	0	0	0	0	0	0	0	1	0.00665	0	0
PPL_01450	4	0.015937	5	0.035228	11	0.045591	5	0.013991	2	0.011092	10	0.056345	5	0.023503	1	0.00665	2	0.007971	prmt5	protein arginine methyltransferase, Skb1 family protein
PPL_01451	10	0.039842	11	0.077502	28	0.116049	9	0.025184	3	0.016638	24	0.135229	4	0.018802	3	0.019949	15	0.05978		P32359 Trehalase precursor (EC 3.2.1.28) (Alpha,alpha-trehalase) (Alpha,alpha-trehalose glucohydrolase).
PPL_01452	1	0.003984	1	0.007046	10	0.041446	6	0.016789	6	0.033276	1	0.005635	4	0.018802	2	0.013299	8	0.031883	kinX	LISK family protein kinase, protein kinase, TKL group, tyrosine kinase-like protein
PPL_01453	0	0	5	0.035228	21	0.087037	12	0.033578	10	0.055459	0	0	0	0	0	0	9	0.035868	forC	actin binding protein, formin homology domain-containing protein
PPL_01454	3	0.011952	0	0	1	0.004145	0	0	0	0	1	0.005635	5	0.023503	5	0.033248	1	0.003985	utp20	HEAT repeat-containing protein, U3 snoRNP protein, U3 small nucleolar ribonucleoprotein, DRIM domain-containing protein
PPL_01455	2	0.007968	0	0	0	0	5	0.013991	2	0.011092	6	0.033807	0	0	0	0	6	0.023912		hypothetical protein
PPL_01456	862	3.43434	231	1.62754	128	0.530511	15	0.041973	25	0.138649	371	2.09041	331	1.5559	278	1.84856	21	0.083692	rpl31	S60 ribosomal protein L31
PPL_01457	52	0.207176	37	0.260688	52	0.21552	95	0.265827	25	0.138649	30	0.169036	36	0.169221	25	0.166238	47	0.187311	abcE1	RNaseL inhibitor-like protein, ABC transporter-related protein, 4Fe-4S ferredoxin, iron-sulfur binding domain-containing protein
PPL_01458	13	0.051794	1	0.007046	8	0.033157	9	0.025184	1	0.005546	12	0.067614	20	0.094012	11	0.073145	11	0.043839	pyd2	dihydropyrimidinase, pyrimidine hydrase
PPL_01460	1	0.003984	0	0	0	0	0	0	0	0	0	0	0	0	0	0	0	0
PPL_01461	5	0.019921	6	0.042274	11	0.045591	15	0.041973	8	0.044368	10	0.056345	5	0.023503	3	0.019949	3	0.011956		hypothetical protein
PPL_01462	7	0.027889	9	0.063411	34	0.140917	25	0.069955	17	0.094281	12	0.067614	250	1.17515	147	0.977478	37	0.147458	clcA	chloride channel protein, CLC 6/7 family protein
PPL_01463	6	0.023905	0	0	7	0.029012	9	0.025184	2	0.011092	5	0.028173	50	0.23503	7	0.046547	4	0.015941
PPL_01464	8	0.031873	3	0.021137	1	0.004145	4	0.011193	3	0.016638	8	0.045076	57	0.267934	25	0.166238	6	0.023912
PPL_01465	10	0.039842	44	0.310008	24	0.099471	12	0.033578	15	0.083189	10	0.056345	1	0.004701	1	0.00665	22	0.087678		putative Ca2+ channel, polycystin-2-like protein
PPL_01466	1	0.003984	4	0.028183	1	0.004145	3	0.008395	3	0.016638	6	0.033807	1	0.004701	0	0	2	0.007971
PPL_01467	4	0.015937	3	0.021137	5	0.020723	2	0.005596	7	0.038822	6	0.033807	3	0.014102	1	0.00665	6	0.023912
PPL_01468	0	0	0	0	0	0	0	0	3	0.016638	5	0.028173	4	0.018802	22	0.146289	2	0.007971
PPL_01469	3	0.011952	12	0.084548	42	0.174074	19	0.053165	14	0.077643	3	0.016904	3	0.014102	6	0.039897	18	0.071736		hypothetical protein
PPL_01470	0	0	0	0	3	0.012434	6	0.016789	2	0.011092	0	0	0	0	0	0	3	0.011956
PPL_01471	2	0.007968	0	0	13	0.05388	115	0.321791	47	0.260659	9	0.050711	2	0.009401	1	0.00665	37	0.147458		hypothetical protein
PPL_01472	5	0.019921	0	0	1	0.004145	0	0	0	0	1	0.005635	2	0.009401	1	0.00665	1	0.003985	rad50	DNA recombination/repair protein
PPL_01473	0	0	0	0	3	0.012434	2	0.005596	3	0.016638	1	0.005635	0	0	0	0	2	0.007971
PPL_01474	4	0.015937	3	0.021137	18	0.074603	40	0.111927	8	0.044368	11	0.06198	13	0.061108	1	0.00665	2	0.007971		OS-9-related protein
PPL_01475	34	0.135461	10	0.070456	14	0.058025	6	0.016789	7	0.038822	39	0.219747	73	0.343143	18	0.119691	13	0.05181	vatE	vacuolar H+-ATPase E subunit
PPL_01476	0	0	0	0	5	0.020723	3	0.008395	3	0.016638	1	0.005635	1	0.004701	7	0.046547	9	0.035868		hypothetical protein
PPL_01477	15	0.059762	0	0	0	0	0	0	1	0.005546	5	0.028173	0	0	0	0	0	0
PPL_01478	6	0.023905	0	0	0	0	1	0.002798	0	0	3	0.016904	7	0.032904	7	0.046547	3	0.011956		hypothetical protein
PPL_01479	4	0.015937	5	0.035228	7	0.029012	4	0.011193	12	0.066551	11	0.06198	4	0.018802	3	0.019949	24	0.095648		predicted protein
PPL_01480	0	0	4	0.028183	91	0.37716	1198	3.35222	102	0.565686	0	0	0	0	24	0.159588	98	0.390564
PPL_01481	0	0	0	0	0	0	3	0.008395	8	0.044368	0	0	0	0	0	0	6	0.023912
PPL_01482	0	0	1	0.007046	11	0.045591	151	0.422525	32	0.17747	0	0	0	0	4	0.026598	0	0
PPL_01483	1	0.003984	0	0	0	0	0	0	0	0	0	0	0	0	0	0	0	0
PPL_01485	3	0.011952	5	0.035228	9	0.037302	2	0.005596	2	0.011092	0	0	0	0	1	0.00665	1	0.003985		hypothetical protein
PPL_01486	2	0.007968	0	0	2	0.008289	6	0.016789	2	0.011092	1	0.005635	0	0	0	0	4	0.015941
PPL_01487	0	0	1	0.007046	1	0.004145	1	0.002798	0	0	2	0.011269	2	0.009401	5	0.033248	1	0.003985
PPL_01488	0	0	12	0.084548	23	0.095326	10	0.027982	3	0.016638	1	0.005635	1	0.004701	0	0	2	0.007971
PPL_01489	0	0	0	0	2	0.008289	10	0.027982	2	0.011092	0	0	0	0	0	0	2	0.007971
PPL_01491	1	0.003984	2	0.014091	0	0	5	0.013991	0	0	1	0.005635	0	0	0	0	0	0
PPL_01492	2	0.007968	1	0.007046	0	0	0	0	0	0	5	0.028173	0	0	0	0	0	0
PPL_01493	0	0	2	0.014091	42	0.174074	200	0.559636	62	0.343848	53	0.29863	36	0.169221	28	0.186186	87	0.346725	orfR1062	Similar to Dictyostelium discoideum (Slime mold). R1062 protein.
PPL_01494	2	0.007968	3	0.021137	5	0.020723	9	0.025184	5	0.02773	2	0.011269	5	0.023503	5	0.033248	8	0.031883	kif9	kinesin family member 9
PPL_01495	0	0	0	0	4	0.016578	15	0.041973	10	0.055459	1	0.005635	5	0.023503	5	0.033248	11	0.043839		hypothetical protein
PPL_01496	78	0.310764	42	0.295916	102	0.422751	74	0.207065	31	0.171924	47	0.264823	29	0.136317	17	0.113042	32	0.127531	eIF2s1	eukaryotic translation initiation factor 2 (eIF2) subunit 1, eIF-2 alpha
PPL_01497	1	0.003984	7	0.049319	4	0.016578	0	0	0	0	0	0	7	0.032904	2	0.013299	0	0
PPL_01498	1	0.003984	4	0.028183	8	0.033157	2	0.005596	3	0.016638	3	0.016904	0	0	3	0.019949	10	0.039853
PPL_01499	31	0.123509	10	0.070456	18	0.074603	14	0.039175	12	0.066551	47	0.264823	14	0.065808	10	0.066495	5	0.019927	vatF	vacuolar H+ ATPase F subunit
PPL_01500	42	0.167335	33	0.232506	85	0.352292	123	0.344176	17	0.094281	41	0.231016	38	0.178623	0	0	13	0.05181	psmB4-2	proteasome subunit beta type 4, 20S proteasome subunit alpha-4
PPL_01501	1	0.003984	3	0.021137	2	0.008289	4	0.011193	1	0.005546	1	0.005635	0	0	2	0.013299	0	0		endonuclease V
PPL_01502	2	0.007968	0	0	0	0	0	0	0	0	3	0.016904	0	0	0	0	0	0
PPL_01503	25	0.099604	9	0.063411	42	0.174074	39	0.109129	17	0.094281	14	0.078883	0	0	3	0.019949	25	0.099634	hpdl-2	4-hydroxyphenylpyruvate dioxygenase-like protein
PPL_01504	27	0.107572	15	0.105684	13	0.05388	13	0.036376	8	0.044368	44	0.247919	10	0.047006	2	0.013299	4	0.015941	abpE-2	actin binding protein E
PPL_01505	7	0.027889	5	0.035228	7	0.029012	6	0.016789	1	0.005546	7	0.039442	6	0.028204	5	0.033248	4	0.015941		Rab escort protein (REP), Rab proteins geranylgeranyltransferase component A
PPL_01506	0	0	0	0	0	0	0	0	39	0.216292	1	0.005635	0	0	2	0.013299	6	0.023912
PPL_01507	5	0.019921	4	0.028183	8	0.033157	6	0.016789	3	0.016638	14	0.078883	1	0.004701	2	0.013299	16	0.063766	bkdA	3-methyl-2-oxobutanoate dehydrogenase (lipoamide), branched-chain alpha-keto acid dehydrogenase E1 alpha chain
PPL_01508	1	0.003984	1	0.007046	4	0.016578	2	0.005596	6	0.033276	3	0.016904	5	0.023503	3	0.019949	3	0.011956		hypothetical protein
PPL_01509	3	0.011952	5	0.035228	20	0.082892	17	0.047569	26	0.144195	32	0.180305	66	0.310239	228	1.51609	37	0.147458		hypothetical protein
PPL_01510	6	0.023905	8	0.056365	11	0.045591	28	0.078349	12	0.066551	9	0.050711	2	0.009401	1	0.00665	27	0.107604	mhkD	putative protein serine/threonine kinase, putative myosin heavy chain kinase, protein kinase, Atypical group, Alpha kinase family protein, MHCK subfam
PPL_01512	1	0.003984	0	0	0	0	0	0	0	0	2	0.011269	0	0	0	0	0	0
PPL_01513	0	0	10	0.070456	33	0.136772	4	0.011193	0	0	0	0	3	0.014102	0	0	3	0.011956
PPL_01514	0	0	0	0	5	0.020723	4	0.011193	5	0.02773	0	0	1	0.004701	0	0	4	0.015941		putative DNA repair protein, putative Rad51C protein
PPL_01515	2	0.007968	9	0.063411	10	0.041446	20	0.055964	23	0.127557	4	0.022538	7	0.032904	0	0	33	0.131517		protein phosphatase 2C
PPL_01516	3	0.011952	3	0.021137	1	0.004145	6	0.016789	12	0.066551	1	0.005635	3	0.014102	4	0.026598	12	0.047824	gemA	mitochondrial GTPase, Ras-related GTPase
PPL_01517	7	0.027889	5	0.035228	10	0.041446	36	0.100735	10	0.055459	8	0.045076	12	0.056407	4	0.026598	9	0.035868		hypothetical protein
PPL_01518	15	0.059762	3	0.021137	1	0.004145	8	0.022385	9	0.049913	4	0.022538	5	0.023503	4	0.026598	10	0.039853
PPL_01519	0	0	0	0	0	0	2	0.005596	0	0	2	0.011269	4	0.018802	0	0	3	0.011956
PPL_01520	2	0.007968	0	0	1	0.004145	0	0	1	0.005546	1	0.005635	4	0.018802	6	0.039897	1	0.003985	mre11	DNA repair exonuclease, 3'-5' exonuclease
PPL_01521	0	0	0	0	1	0.004145	2	0.005596	0	0	0	0	0	0	0	0	0	0
PPL_01522	13	0.051794	14	0.098639	22	0.091182	33	0.09234	6	0.033276	13	0.073249	22	0.103413	18	0.119691	8	0.031883	pigS	phosphatidylinositol glycan, class S
PPL_01523	2	0.007968	1	0.007046	5	0.020723	36	0.100735	3	0.016638	7	0.039442	2	0.009401	1	0.00665	3	0.011956	rfa1	putative ssDNA-binding protein, putative replication factor A (RFA) subunit, putative replication protein A (RPA) subunit, OB fold-containing protein,
PPL_01524	0	0	0	0	0	0	2	0.005596	0	0	1	0.005635	0	0	1	0.00665	0	0
PPL_01525	1	0.003984	35	0.246597	114	0.472486	150	0.419727	74	0.4104	2	0.011269	8	0.037605	10	0.066495	235	0.936557
PPL_01526	0	0	3	0.021137	8	0.033157	1	0.002798	40	0.221838	104	0.585991	23	0.108114	226	1.50279	56	0.22318		putative transmembrane protein
PPL_01527	0	0	0	0	0	0	2	0.005596	0	0	0	0	2	0.009401	0	0	0	0
PPL_01528	0	0	0	0	2	0.008289	1	0.002798	1	0.005546	0	0	3	0.014102	0	0	1	0.003985		predicted protein
PPL_01529	9	0.035857	0	0	1	0.004145	1	0.002798	0	0	3	0.016904	0	0	0	0	0	0
PPL_01530	1	0.003984	0	0	1	0.004145	0	0	4	0.022184	4	0.022538	0	0	2	0.013299	0	0
PPL_01531	7	0.027889	5	0.035228	19	0.078748	39	0.109129	38	0.210746	3	0.016904	19	0.089311	22	0.146289	57	0.227165		hypothetical protein
PPL_01532	0	0	0	0	0	0	1	0.002798	0	0	1	0.005635	0	0	2	0.013299	2	0.007971
PPL_01533	8	0.031873	1	0.007046	1	0.004145	0	0	0	0	5	0.028173	1	0.004701	12	0.079794	0	0
PPL_01534	7	0.027889	4	0.028183	9	0.037302	9	0.025184	0	0	5	0.028173	1	0.004701	0	0	5	0.019927		hypothetical protein
PPL_01535	10	0.039842	4	0.028183	12	0.049735	17	0.047569	4	0.022184	20	0.112691	4	0.018802	0	0	2	0.007971	kif6	SAM domain-containing protein, kinesin-13, kinesin family member 6	potential artificial fusion
PPL_01536	4	0.015937	25	0.176141	91	0.37716	361	1.01014	36	0.199654	16	0.090153	1	0.004701	0	0	29	0.115575	agl	glycogen debranching enzyme, amylo-alpha-1,6-glucosidase
PPL_01537	3	0.011952	4	0.028183	6	0.024868	5	0.013991	7	0.038822	13	0.073249	1	0.004701	0	0	7	0.027897		hypothetical protein
PPL_01538	17	0.067731	43	0.302962	14	0.058025	285	0.797482	71	0.393762	37	0.208478	72	0.338443	40	0.26598	185	0.73729	patB	P-type ATPase
PPL_01539	825	3.28693	283	1.99391	452	1.87336	351	0.982162	152	0.842983	407	2.29325	479	2.25158	653	4.34213	244	0.972425		hypothetical protein
PPL_01540	36	0.14343	2	0.014091	5	0.020723	7	0.019587	1	0.005546	2	0.011269	0	0	1	0.00665	1	0.003985		hypothetical protein
PPL_01541	0	0	2	0.014091	2	0.008289	10	0.027982	1	0.005546	1	0.005635	0	0	1	0.00665	0	0
PPL_01542	67	0.266939	30	0.211369	33	0.136772	18	0.050367	9	0.049913	59	0.332437	24	0.112814	11	0.073145	13	0.05181	metap1	methionine aminopeptidase 1
PPL_01544	0	0	7	0.049319	10	0.041446	0	0	13	0.072097	1	0.005635	0	0	9	0.059846	8	0.031883		hypothetical protein
PPL_01545	0	0	0	0	0	0	0	0	0	0	0	0	1	0.004701	4	0.026598	1	0.003985
PPL_01546	1	0.003984	1	0.007046	5	0.020723	43	0.120322	20	0.110919	0	0	2	0.009401	11	0.073145	12	0.047824	nfyB	putative histone-like transcription factor, putative CCAAT-binding transcription factor, chain B
PPL_01547	1	0.003984	4	0.028183	12	0.049735	6	0.016789	11	0.061005	11	0.06198	13	0.061108	24	0.159588	7	0.027897		hypothetical protein
PPL_01548	4	0.015937	1	0.007046	2	0.008289	5	0.013991	3	0.016638	1	0.005635	10	0.047006	3	0.019949	3	0.011956		hypothetical protein
PPL_01549	1	0.003984	0	0	0	0	0	0	0	0	0	0	0	0	1	0.00665	1	0.003985	ecmD	extracellular matrix protein, cellulose-binding domain-containing protein, sheathin
PPL_01550	0	0	19	0.133867	34	0.140917	20	0.055964	11	0.061005	9	0.050711	6	0.028204	2	0.013299	8	0.031883	pldG	glycosylphosphatidylinositol phospholipase D
PPL_01551	0	0	0	0	2	0.008289	1	0.002798	0	0	0	0	1	0.004701	4	0.026598	5	0.019927
PPL_01553	0	0	0	0	0	0	1	0.002798	0	0	0	0	0	0	0	0	3	0.011956
PPL_01554	2	0.007968	3	0.021137	6	0.024868	20	0.055964	7	0.038822	1	0.005635	0	0	3	0.019949	22	0.087678
PPL_01555	0	0	0	0	1	0.004145	12	0.033578	2	0.011092	0	0	1	0.004701	0	0	2	0.007971		hypothetical protein
PPL_01556	21	0.083667	2	0.014091	4	0.016578	3	0.008395	3	0.016638	14	0.078883	23	0.108114	13	0.086444	7	0.027897		Genomic DNA, chromosome 5, P1 clone:MDN11 (Hypothetical protein) (At5g48020).
PPL_01557	1	0.003984	2	0.014091	0	0	3	0.008395	0	0	2	0.011269	6	0.028204	2	0.013299	2	0.007971		Similar to Homo sapiens (Human). Myotubularin-related protein 2.
PPL_01558	0	0	0	0	0	0	8	0.022385	1	0.005546	2	0.011269	2	0.009401	2	0.013299	4	0.015941	mekA	MAP kinase kinase (MAP2K), STE7 family protein kinase, protein kinase, STE group
PPL_01559	7	0.027889	2	0.014091	4	0.016578	3	0.008395	0	0	3	0.016904	4	0.018802	0	0	3	0.011956	coq3	3,4-dihydroxy-5-hexaprenylbenzoate methyltransferase, hexaprenyldihydroxybenzoate methyltransferase, methyltransferase type 11 domain-containing prote
PPL_01560	0	0	2	0.014091	7	0.029012	0	0	1	0.005546	1	0.005635	0	0	0	0	1	0.003985
PPL_01561	23	0.091636	15	0.105684	18	0.074603	9	0.025184	4	0.022184	29	0.163401	39	0.183323	24	0.159588	13	0.05181	jcdI	transcription factor jumonji, jmjC domain-containing protein
PPL_01562	409	1.62952	133	0.937068	170	0.704584	20	0.055964	30	0.166378	340	1.91574	274	1.28796	79	0.525311	20	0.079707
PPL_01563	0	0	0	0	0	0	0	0	0	0	0	0	0	0	1	0.00665	0	0		tRNA-Phe	anticodon GAA
PPL_01564	4	0.015937	0	0	11	0.045591	141	0.394544	17	0.094281	8	0.045076	1	0.004701	3	0.019949	4	0.015941	mlysS	leucyl-tRNA synthetase, lysine-tRNA ligase, putative mitochondrial leucyl-tRNA synthetase, putative mitochondrial lysine-tRNA ligase
PPL_01565	0	0	3	0.021137	2	0.008289	3	0.008395	1	0.005546	2	0.011269	0	0	0	0	1	0.003985		hypothetical protein
PPL_01566	0	0	2	0.014091	2	0.008289	7	0.019587	9	0.049913	2	0.011269	1	0.004701	0	0	0	0		hypothetical protein
PPL_01567	3	0.011952	13	0.091593	33	0.136772	113	0.316194	37	0.2052	8	0.045076	5	0.023503	11	0.073145	14	0.055795		hypothetical protein
PPL_01568	3	0.011952	6	0.042274	3	0.012434	0	0	1	0.005546	2	0.011269	1	0.004701	3	0.019949	0	0
PPL_01569	5	0.019921	2	0.014091	4	0.016578	3	0.008395	1	0.005546	3	0.016904	1	0.004701	2	0.013299	3	0.011956	cstf2	RNA-binding region RNP-1 domain-containing protein, RNA recognition motif-containing protein RRM, cleavage stimulation factor 64 kDa subunit
PPL_01570	1	0.003984	2	0.014091	0	0	2	0.005596	0	0	0	0	1	0.004701	0	0	2	0.007971
PPL_01571	1	0.003984	1	0.007046	0	0	1	0.002798	0	0	0	0	0	0	0	0	1	0.003985
PPL_01572	1	0.003984	1	0.007046	0	0	0	0	0	0	1	0.005635	0	0	0	0	1	0.003985
PPL_01573	1	0.003984	0	0	2	0.008289	5	0.013991	0	0	3	0.016904	0	0	0	0	0	0	bub1	putative protein serine/threonine kinase, putative mitotic checkpoint protein, BUB family protein kinase
PPL_01574	8	0.031873	2	0.014091	1	0.004145	0	0	0	0	3	0.016904	2	0.009401	0	0	0	0	atp12	ATP synthase mitochondrial F1 complex assembly factor 2
PPL_01575	13	0.051794	7	0.049319	19	0.078748	34	0.095138	11	0.061005	17	0.095787	82	0.385449	9	0.059846	7	0.027897	ap1g1	clathrin-adaptor gamma chain, AP-1 complex gamma 1 subunit
PPL_01576	136	0.541846	65	0.457966	76	0.314991	121	0.33858	79	0.438129	69	0.388783	31	0.145718	35	0.232733	160	0.637656		peptidase C1A family protein, papain family cysteine protease, cathepsin Z-like protein
PPL_01577	120	0.478099	33	0.232506	59	0.244532	66	0.18468	35	0.194108	93	0.524012	32	0.150419	48	0.319177	15	0.05978		hypothetical protein
PPL_01578	8	0.031873	4	0.028183	7	0.029012	34	0.095138	7	0.038822	4	0.022538	0	0	0	0	3	0.011956		hypothetical protein
PPL_01579	23	0.091636	10	0.070456	13	0.05388	8	0.022385	0	0	9	0.050711	3	0.014102	1	0.00665	3	0.011956		putative transmembrane protein
PPL_01580	5	0.019921	0	0	3	0.012434	4	0.011193	5	0.02773	3	0.016904	3	0.014102	2	0.013299	6	0.023912		hypothetical protein
PPL_01581	0	0	1	0.007046	3	0.012434	10	0.027982	4	0.022184	0	0	1	0.004701	0	0	17	0.067751
PPL_01582	0	0	1	0.007046	3	0.012434	3	0.008395	0	0	2	0.011269	7	0.032904	3	0.019949	2	0.007971
PPL_01583	0	0	0	0	2	0.008289	0	0	1	0.005546	0	0	0	0	1	0.00665	0	0
PPL_01584	6	0.023905	1	0.007046	13	0.05388	22	0.06156	7	0.038822	5	0.028173	12	0.056407	13	0.086444	11	0.043839
PPL_01585	0	0	0	0	0	0	0	0	1	0.005546	0	0	0	0	21	0.13964	2	0.007971	pitD	phosphatidylinositol transfer protein
PPL_01586	4	0.015937	0	0	4	0.016578	13	0.036376	22	0.122011	2	0.011269	4	0.018802	6	0.039897	10	0.039853		hypothetical protein
PPL_01587	8	0.031873	8	0.056365	10	0.041446	11	0.03078	9	0.049913	4	0.022538	6	0.028204	6	0.039897	22	0.087678		Heat shock protein HslVU, ATPase subunit HslU, putative.
PPL_01588	67	0.266939	4	0.028183	5	0.020723	11	0.03078	0	0	32	0.180305	5	0.023503	1	0.00665	1	0.003985		hypothetical protein
PPL_01589	11	0.043826	7	0.049319	12	0.049735	11	0.03078	17	0.094281	9	0.050711	150	0.705089	55	0.365723	11	0.043839	mybE	myb domain-containing protein
PPL_01590	3	0.011952	0	0	2	0.008289	2	0.005596	0	0	2	0.011269	6	0.028204	2	0.013299	2	0.007971	DG1060	putative tyrosine phosphatase family protein
PPL_01591	0	0	0	0	1	0.004145	0	0	0	0	0	0	1	0.004701	2	0.013299	0	0
PPL_01592	0	0	0	0	0	0	2	0.005596	1	0.005546	1	0.005635	4	0.018802	1	0.00665	2	0.007971
PPL_01593	5	0.019921	4	0.028183	9	0.037302	12	0.033578	5	0.02773	5	0.028173	3	0.014102	1	0.00665	3	0.011956	ppr2	protein phosphatase 4 regulatory subunit 2
PPL_01594	1	0.003984	1	0.007046	6	0.024868	15	0.041973	8	0.044368	4	0.022538	0	0	2	0.013299	3	0.011956		hypothetical protein
PPL_01595	9	0.035857	6	0.042274	22	0.091182	38	0.106331	4	0.022184	5	0.028173	0	0	0	0	7	0.027897	dst4	putative protein serine/threonine kinase, STE20 family protein kinase, protein kinase, STE group
PPL_01596	2	0.007968	0	0	1	0.004145	4	0.011193	0	0	2	0.011269	0	0	0	0	0	0	ndc80	kinetochore protein Ndc80
PPL_01597	0	0	5	0.035228	5	0.020723	10	0.027982	13	0.072097	2	0.011269	2	0.009401	1	0.00665	9	0.035868
PPL_01598	4	0.015937	26	0.183186	44	0.182363	74	0.207065	75	0.415946	4	0.022538	0	0	7	0.046547	167	0.665553		hypothetical protein
PPL_01599	6	0.023905	3	0.021137	4	0.016578	7	0.019587	4	0.022184	0	0	0	0	1	0.00665	3	0.011956
PPL_01600	12	0.04781	0	0	3	0.012434	0	0	0	0	0	0	0	0	0	0	0	0
PPL_01601	0	0	2	0.014091	4	0.016578	1	0.002798	2	0.011092	1	0.005635	0	0	0	0	0	0
PPL_01602	0	0	0	0	4	0.016578	5	0.013991	9	0.049913	0	0	1	0.004701	2	0.013299	4	0.015941
PPL_01603	0	0	0	0	0	0	35	0.097936	30	0.166378	0	0	2	0.009401	0	0	37	0.147458		hypothetical protein
PPL_01604	8	0.031873	11	0.077502	50	0.207231	57	0.159496	38	0.210746	10	0.056345	19	0.089311	15	0.099743	108	0.430418		sestrin-like protein
PPL_01605	8	0.031873	4	0.028183	6	0.024868	40	0.111927	31	0.171924	21	0.118325	463	2.17638	339	2.25418	42	0.167385	cspA	culmination specific protein 37D
PPL_01606	2	0.007968	2	0.014091	11	0.045591	14	0.039175	10	0.055459	0	0	2	0.009401	4	0.026598	7	0.027897
PPL_01607	2	0.007968	0	0	4	0.016578	11	0.03078	0	0	3	0.016904	3	0.014102	1	0.00665	9	0.035868		hypothetical protein
PPL_01608	0	0	0	0	1	0.004145	0	0	1	0.005546	0	0	0	0	0	0	0	0
PPL_01609	0	0	1	0.007046	1	0.004145	0	0	0	0	0	0	0	0	0	0	1	0.003985
PPL_01610	0	0	1	0.007046	2	0.008289	2	0.005596	0	0	0	0	0	0	0	0	0	0
PPL_01611	0	0	2	0.014091	2	0.008289	0	0	0	0	0	0	0	0	0	0	1	0.003985
PPL_01612	0	0	0	0	78	0.32328	403	1.12767	29	0.160832	0	0	1	0.004701	2	0.013299	8	0.031883
PPL_01613	2	0.007968	7	0.049319	20	0.082892	43	0.120322	5	0.02773	3	0.016904	10	0.047006	13	0.086444	15	0.05978		hypothetical protein
PPL_01614	0	0	0	0	0	0	0	0	1	0.005546	0	0	0	0	0	0	0	0
PPL_01615	0	0	6	0.042274	5	0.020723	3	0.008395	4	0.022184	4	0.022538	4	0.018802	1	0.00665	9	0.035868	rzpA	RING/leucine zipper protein
PPL_01616	4	0.015937	1	0.007046	5	0.020723	4	0.011193	0	0	5	0.028173	5	0.023503	3	0.019949	3	0.011956	docB	DOCK family protein, putative guanine nucleotide exchange factor (GEF)
PPL_01617	0	0	0	0	0	0	0	0	0	0	0	0	0	0	0	0	1	0.003985
PPL_01618	2	0.007968	13	0.091593	44	0.182363	6	0.016789	0	0	7	0.039442	0	0	0	0	4	0.015941
PPL_01619	211	0.840658	9	0.063411	7	0.029012	2	0.005596	1	0.005546	132	0.743758	15	0.070509	1	0.00665	0	0		CMP/dCMP deaminase, zinc-binding domain-containing protein
PPL_01620	4	0.015937	20	0.140913	37	0.153351	6	0.016789	2	0.011092	7	0.039442	2	0.009401	0	0	0	0	ChLim	LIM-type zinc finger-containing protein, calponin homology (CH) domain-containing protein
PPL_01622	5	0.019921	4	0.028183	6	0.024868	6	0.016789	7	0.038822	2	0.011269	0	0	0	0	17	0.067751	myoK	myosin IK, unconventional myosin heavy chain, class I myosin
PPL_01623	30	0.119525	3	0.021137	5	0.020723	1	0.002798	0	0	25	0.140863	2	0.009401	0	0	4	0.015941		hypothetical protein
PPL_01624	6	0.023905	0	0	0	0	0	0	0	0	0	0	0	0	6	0.039897	0	0	nola1	Gar1 family protein, H/ACA RNP complex subunit 1
PPL_01625	0	0	0	0	0	0	0	0	0	0	0	0	0	0	1	0.00665	1	0.003985
PPL_01626	44	0.175303	73	0.514331	64	0.265255	59	0.165093	52	0.288389	39	0.219747	24	0.112814	32	0.212784	128	0.510125		thioredoxin domain-containing protein
PPL_01627	8	0.031873	3	0.021137	19	0.078748	11	0.03078	7	0.038822	7	0.039442	2	0.009401	1	0.00665	12	0.047824	gacP	RhoGAP domain-containing protein
PPL_01628	1	0.003984	0	0	1	0.004145	8	0.022385	2	0.011092	4	0.022538	1	0.004701	3	0.019949	3	0.011956		hypothetical protein
PPL_01629	24	0.09562	10	0.070456	21	0.087037	29	0.081147	15	0.083189	20	0.112691	173	0.813203	119	0.791292	34	0.135502	leuS	leucyl-tRNA synthetase, leucine-tRNA ligase
PPL_01630	0	0	2	0.014091	6	0.024868	7	0.019587	2	0.011092	0	0	7	0.032904	4	0.026598	7	0.027897		transmembrane protein
PPL_01631	31	0.123509	13	0.091593	37	0.153351	52	0.145505	53	0.293935	33	0.18594	61	0.286736	29	0.192836	28	0.11159		hypothetical protein
PPL_01632	1	0.003984	8	0.056365	2	0.008289	1	0.002798	4	0.022184	0	0	1	0.004701	0	0	0	0		hypothetical protein
PPL_01633	0	0	2	0.014091	0	0	3	0.008395	2	0.011092	1	0.005635	5	0.023503	0	0	3	0.011956		hypothetical protein
PPL_01634	0	0	3	0.021137	1	0.004145	2	0.005596	3	0.016638	0	0	1	0.004701	2	0.013299	4	0.015941
PPL_01637	2008	8.00019	239	1.6839	216	0.895237	39	0.109129	45	0.249567	1013	5.70778	789	3.70877	642	4.26899	77	0.306872		S60 ribosomal protein L15
PPL_01638	11	0.043826	1	0.007046	4	0.016578	2	0.005596	1	0.005546	1	0.005635	2	0.009401	6	0.039897	4	0.015941	dpm2-2	dolichyl-phosphate mannosyltransferase 2 regulatory subunit
PPL_01639	3	0.011952	1	0.007046	7	0.029012	9	0.025184	2	0.011092	1	0.005635	1	0.004701	0	0	6	0.023912
PPL_01640	0	0	1	0.007046	1	0.004145	3	0.008395	0	0	0	0	0	0	1	0.00665	1	0.003985
PPL_01641	28	0.111556	27	0.190232	36	0.149206	21	0.058762	16	0.088735	29	0.163401	60	0.282036	21	0.13964	27	0.107604	culE	cullin E
PPL_01642	5	0.019921	3	0.021137	9	0.037302	57	0.159496	40	0.221838	14	0.078883	11	0.051707	9	0.059846	21	0.083692		hypothetical protein
PPL_01643	3	0.011952	0	0	0	0	2	0.005596	0	0	2	0.011269	19	0.089311	1	0.00665	2	0.007971		BH1308 PROTEIN. 6/101
PPL_01644	0	0	0	0	82	0.339858	738	2.06506	65	0.360486	0	0	0	0	12	0.079794	21	0.083692
PPL_01645	5	0.019921	0	0	2	0.008289	1	0.002798	0	0	1	0.005635	2	0.009401	2	0.013299	0	0		hypothetical protein
PPL_01646	5	0.019921	6	0.042274	16	0.066314	13	0.036376	14	0.077643	9	0.050711	1	0.004701	2	0.013299	6	0.023912	shkE	SH2 domain-containing protein, protein kinase, TKL group, tyrosine kinase-like protein, SHK subfamily protein kinase
PPL_01647	0	0	2	0.014091	7	0.029012	13	0.036376	2	0.011092	3	0.016904	59	0.277335	9	0.059846	8	0.031883	ublcp1-2	ubiquitin-like domain-containing CTD phosphatase 1
PPL_01648	2	0.007968	1	0.007046	5	0.020723	8	0.022385	12	0.066551	10	0.056345	76	0.357245	19	0.126341	18	0.071736		hypothetical protein
PPL_01649	6	0.023905	10	0.070456	19	0.078748	6	0.016789	4	0.022184	10	0.056345	10	0.047006	3	0.019949	3	0.011956		hypothetical protein
PPL_01650	1	0.003984	1	0.007046	4	0.016578	7	0.019587	4	0.022184	0	0	1	0.004701	0	0	3	0.011956
PPL_01651	2	0.007968	11	0.077502	37	0.153351	36	0.100735	6	0.033276	1	0.005635	0	0	0	0	13	0.05181		hypothetical protein
PPL_01652	2	0.007968	0	0	1	0.004145	0	0	1	0.005546	2	0.011269	0	0	0	0	1	0.003985
PPL_01653	0	0	64	0.45092	359	1.48792	169	0.472893	2	0.011092	0	0	0	0	2	0.013299	1	0.003985		hypothetical protein
PPL_01654	0	0	0	0	1	0.004145	2	0.005596	1	0.005546	0	0	0	0	0	0	0	0
PPL_01655	0	0	0	0	0	0	0	0	0	0	2	0.011269	0	0	0	0	0	0		N-terminal delta endotoxin domain-containing protein
PPL_01656	0	0	0	0	0	0	0	0	0	0	0	0	0	0	0	0	1	0.003985	gpt4	putative glycophosphotransferase, Stealth family protein
PPL_01657	0	0	2	0.014091	27	0.111905	99	0.27702	62	0.343848	0	0	0	0	7	0.046547	113	0.450345	acaA	adenylyl cyclase, adenylate cyclase
PPL_01658	9	0.035857	4	0.028183	8	0.033157	7	0.019587	7	0.038822	6	0.033807	3	0.014102	8	0.053196	8	0.031883	lsm2	LSM (like-Sm) domain-containing protein, putative U6 small nuclear ribonucleoparticle-associated protein
PPL_01659	7	0.027889	2	0.014091	19	0.078748	23	0.064358	8	0.044368	4	0.022538	5	0.023503	6	0.039897	8	0.031883	tifA	DEAD/DEAH box helicase domain-containing protein, eukaryotic translation initiation factor 4A
PPL_01660	1	0.003984	2	0.014091	2	0.008289	2	0.005596	1	0.005546	1	0.005635	0	0	0	0	1	0.003985		leucine-rich repeat-containing protein (LRR)
PPL_01661	2	0.007968	0	0	1	0.004145	0	0	0	0	4	0.022538	0	0	0	0	1	0.003985
PPL_01662	0	0	10	0.070456	19	0.078748	9	0.025184	5	0.02773	8	0.045076	51	0.23973	5	0.033248	5	0.019927
PPL_01663	0	0	1	0.007046	4	0.016578	3	0.008395	3	0.016638	0	0	0	0	1	0.00665	1	0.003985
PPL_01665	27	0.107572	7	0.049319	5	0.020723	0	0	0	0	15	0.084518	7	0.032904	2	0.013299	0	0		hypothetical protein
PPL_01666	0	0	0	0	0	0	3	0.008395	0	0	3	0.016904	0	0	0	0	0	0
PPL_01667	6	0.023905	0	0	2	0.008289	3	0.008395	0	0	1	0.005635	2	0.009401	1	0.00665	7	0.027897		hypothetical protein
PPL_01668	7	0.027889	5	0.035228	4	0.016578	8	0.022385	12	0.066551	5	0.028173	8	0.037605	8	0.053196	13	0.05181		hypothetical protein
PPL_01669	0	0	0	0	0	0	0	0	0	0	0	0	0	0	1	0.00665	0	0		tRNA-Ala	anticodon AGC
PPL_01670	0	0	2	0.014091	4	0.016578	7	0.019587	0	0	0	0	0	0	0	0	3	0.011956
PPL_01671	0	0	0	0	48	0.198941	537	1.50262	37	0.2052	0	0	0	0	1	0.00665	8	0.031883
PPL_01672	25	0.099604	9	0.063411	19	0.078748	29	0.081147	7	0.038822	24	0.135229	4	0.018802	0	0	1	0.003985		hypothetical protein
PPL_01673	2	0.007968	1	0.007046	0	0	5	0.013991	8	0.044368	3	0.016904	3	0.014102	7	0.046547	2	0.007971		hypothetical protein
PPL_01674	7	0.027889	6	0.042274	1	0.004145	4	0.011193	0	0	2	0.011269	5	0.023503	6	0.039897	4	0.015941	gpt1	putative glycophosphotransferase
PPL_01675	9	0.035857	6	0.042274	14	0.058025	32	0.089542	18	0.099827	16	0.090153	30	0.141018	28	0.186186	42	0.167385		hypothetical protein
PPL_01676	0	0	0	0	0	0	0	0	1	0.005546	0	0	0	0	0	0	0	0		EGF-like domain-containing protein
PPL_01677	166	0.66137	73	0.514331	116	0.480775	53	0.148304	48	0.266205	120	0.676144	227	1.06703	10	0.066495	69	0.274989	glud1	NAD-dependent glutamate dehydrogenase, glutamate/phenylalanine/leucine/valine dehydrogenase
PPL_01678	12	0.04781	6	0.042274	9	0.037302	24	0.067156	19	0.105373	8	0.045076	12	0.056407	7	0.046547	9	0.035868		DnaJ-like protein.
PPL_01679	0	0	2	0.014091	18	0.074603	7	0.019587	5	0.02773	3	0.016904	3	0.014102	1	0.00665	2	0.007971		hypothetical protein
PPL_01680	1	0.003984	2	0.014091	4	0.016578	3	0.008395	0	0	1	0.005635	1	0.004701	0	0	3	0.011956
PPL_01681	2	0.007968	2	0.014091	2	0.008289	2	0.005596	5	0.02773	2	0.011269	0	0	1	0.00665	3	0.011956
PPL_01682	2	0.007968	0	0	0	0	0	0	1	0.005546	1	0.005635	0	0	0	0	0	0
PPL_01683	2	0.007968	1	0.007046	0	0	1	0.002798	0	0	0	0	0	0	0	0	1	0.003985
PPL_01684	0	0	1	0.007046	0	0	1	0.002798	0	0	0	0	0	0	0	0	1	0.003985
PPL_01685	1	0.003984	3	0.021137	1	0.004145	2	0.005596	1	0.005546	1	0.005635	0	0	0	0	2	0.007971
PPL_01686	0	0	0	0	0	0	1	0.002798	0	0	0	0	0	0	0	0	0	0
PPL_01687	2673	10.6497	2460	17.3322	2923	12.1147	3111	8.70514	1031	5.71787	2625	14.7906	3140	14.7599	1031	6.85565	484	1.92891	efaAI	elongation factor 1 alpha, elongation factor 1a
PPL_01688	25	0.099604	8	0.056365	12	0.049735	22	0.06156	4	0.022184	25	0.140863	4	0.018802	2	0.013299	6	0.023912	trpS	tryptophanyl-tRNA synthetase, tryptophan-tRNA ligase
PPL_01689	3	0.011952	1	0.007046	10	0.041446	39	0.109129	35	0.194108	5	0.028173	0	0	1	0.00665	30	0.11956		hypothetical protein
PPL_01690	7	0.027889	5	0.035228	10	0.041446	3	0.008395	4	0.022184	2	0.011269	2	0.009401	5	0.033248	3	0.011956
PPL_01691	0	0	9	0.063411	25	0.103615	50	0.139909	14	0.077643	0	0	0	0	0	0	9	0.035868		hypothetical protein
PPL_01692	0	0	0	0	0	0	1	0.002798	0	0	0	0	0	0	0	0	0	0
PPL_01693	1	0.003984	4	0.028183	3	0.012434	22	0.06156	15	0.083189	0	0	0	0	1	0.00665	25	0.099634	carB	G-protein-coupled receptor, cAMP receptor 2
PPL_01694	0	0	1	0.007046	5	0.020723	0	0	5	0.02773	0	0	0	0	0	0	11	0.043839
PPL_01695	2	0.007968	1	0.007046	5	0.020723	9	0.025184	2	0.011092	3	0.016904	1	0.004701	0	0	4	0.015941		SAP DNA-binding domain-containing protein
PPL_01696	3	0.011952	2	0.014091	1	0.004145	13	0.036376	4	0.022184	1	0.005635	7	0.032904	2	0.013299	2	0.007971	med7	putative mediator complex subunit 7
PPL_01697	2	0.007968	6	0.042274	4	0.016578	6	0.016789	0	0	3	0.016904	2	0.009401	0	0	1	0.003985	rabggta	protein geranylgeranyltransferase type II, Rab geranylgeranyltransferase alpha subunit
PPL_01698	0	0	0	0	47	0.194797	169	0.472893	77	0.427038	2	0.011269	0	0	0	0	122	0.486213
PPL_01699	3	0.011952	16	0.11273	19	0.078748	22	0.06156	45	0.249567	24	0.135229	3	0.014102	0	0	75	0.298901		type A von Willebrand factor (VWFA) domain-containing protein
PPL_01700	2	0.007968	0	0	0	0	1	0.002798	2	0.011092	0	0	0	0	1	0.00665	13	0.05181		hypothetical protein
PPL_01701	2	0.007968	0	0	4	0.016578	0	0	0	0	0	0	0	0	0	0	0	0
PPL_01702	0	0	0	0	7	0.029012	4	0.011193	1	0.005546	0	0	0	0	0	0	2	0.007971
PPL_01703	0	0	0	0	0	0	0	0	0	0	1	0.005635	0	0	0	0	0	0
PPL_01704	1	0.003984	1	0.007046	1	0.004145	5	0.013991	3	0.016638	0	0	0	0	3	0.019949	0	0		Putative initiator tRNA phosphoribosyl-transferase.
PPL_01705	3	0.011952	9	0.063411	1	0.004145	1	0.002798	1	0.005546	8	0.045076	3	0.014102	15	0.099743	3	0.011956		hypothetical protein
PPL_01706	1	0.003984	3	0.021137	0	0	2	0.005596	1	0.005546	0	0	0	0	1	0.00665	1	0.003985
PPL_01707	0	0	0	0	0	0	1	0.002798	0	0	0	0	1	0.004701	1	0.00665	1	0.003985
PPL_01708	0	0	0	0	0	0	0	0	0	0	0	0	1	0.004701	0	0	0	0
PPL_01709	3	0.011952	2	0.014091	2	0.008289	2	0.005596	0	0	5	0.028173	12	0.056407	15	0.099743	4	0.015941
PPL_01710	0	0	1	0.007046	1	0.004145	7	0.019587	2	0.011092	6	0.033807	0	0	0	0	1	0.003985
PPL_01711	0	0	1	0.007046	6	0.024868	35	0.097936	19	0.105373	0	0	2	0.009401	0	0	38	0.151443		hypothetical protein
PPL_01712	25	0.099604	19	0.133867	34	0.140917	143	0.40014	38	0.210746	20	0.112691	5	0.023503	2	0.013299	53	0.211224		hypothetical protein
PPL_01713	240	0.956198	461	3.24803	671	2.78104	603	1.6873	230	1.27557	261	1.47061	727	3.41733	139	0.924282	333	1.32712	abpC	gelation factor, actin binding protein, filamin
PPL_01714	0	0	0	0	2	0.008289	0	0	0	0	0	0	0	0	0	0	0	0
PPL_01715	1	0.003984	0	0	1	0.004145	1	0.002798	1	0.005546	1	0.005635	0	0	0	0	1	0.003985
PPL_01716	0	0	0	0	1	0.004145	1	0.002798	0	0	0	0	0	0	1	0.00665	0	0
PPL_01718	3	0.011952	1	0.007046	7	0.029012	0	0	1	0.005546	3	0.016904	2	0.009401	0	0	2	0.007971		hypothetical protein
PPL_01719	1	0.003984	4	0.028183	3	0.012434	6	0.016789	0	0	6	0.033807	10	0.047006	6	0.039897	6	0.023912		hypothetical protein
PPL_01720	0	0	0	0	1	0.004145	4	0.011193	2	0.011092	2	0.011269	60	0.282036	34	0.226083	8	0.031883		hypothetical protein
PPL_01721	8	0.031873	2	0.014091	2	0.008289	3	0.008395	5	0.02773	6	0.033807	3	0.014102	11	0.073145	7	0.027897		hypothetical protein
PPL_01722	2	0.007968	8	0.056365	20	0.082892	40	0.111927	21	0.116465	2	0.011269	29	0.136317	4	0.026598	23	0.091663	fam63B	DUF544 family protein
PPL_01723	0	0	0	0	2	0.008289	0	0	3	0.016638	1	0.005635	0	0	0	0	1	0.003985		hypothetical protein
PPL_01724	0	0	53	0.373418	88	0.364726	554	1.55019	79	0.438129	9	0.050711	6	0.028204	79	0.525311	54	0.215209
PPL_01725	0	0	0	0	1	0.004145	16	0.044771	8	0.044368	0	0	1	0.004701	0	0	0	0
PPL_01726	0	0	3	0.021137	9	0.037302	17	0.047569	6	0.033276	0	0	2	0.009401	0	0	1	0.003985		hypothetical protein
PPL_01727	8	0.031873	0	0	0	0	0	0	2	0.011092	0	0	1	0.004701	4	0.026598	0	0		hypothetical protein
PPL_01728	0	0	1	0.007046	2	0.008289	2	0.005596	1	0.005546	0	0	0	0	0	0	0	0
PPL_01729	1	0.003984	9	0.063411	18	0.074603	23	0.064358	9	0.049913	5	0.028173	6	0.028204	8	0.053196	23	0.091663		hypothetical protein
PPL_01730	15	0.059762	19	0.133867	23	0.095326	34	0.095138	18	0.099827	30	0.169036	166	0.780299	25	0.166238	25	0.099634	nae1	amyloid beta precursor protein-binding protein 1, NEDD8-activating enzyme E1 regulatory subunit
PPL_01731	4	0.015937	154	1.08503	405	1.67857	204	0.570829	78	0.432584	16	0.090153	1	0.004701	5	0.033248	69	0.274989	alg12	glycosyltransferase, dolichyl-phosphate-mannose alpha-1,6-mannosyltransferase
PPL_01732	0	0	0	0	2	0.008289	0	0	0	0	3	0.016904	0	0	0	0	2	0.007971
PPL_01733	0	0	0	0	0	0	7	0.019587	10	0.055459	3	0.016904	2	0.009401	13	0.086444	7	0.027897		hypothetical protein
PPL_01734	2	0.007968	1	0.007046	1	0.004145	4	0.011193	0	0	1	0.005635	0	0	0	0	1	0.003985
PPL_01735	0	0	4	0.028183	4	0.016578	8	0.022385	9	0.049913	4	0.022538	5	0.023503	21	0.13964	28	0.11159
PPL_01736	0	0	3	0.021137	5	0.020723	13	0.036376	7	0.038822	2	0.011269	3	0.014102	7	0.046547	16	0.063766
PPL_01737	0	0	6	0.042274	7	0.029012	13	0.036376	4	0.022184	3	0.016904	2	0.009401	6	0.039897	8	0.031883		SUC1-SUCROSE PROTON SYMPORTER
PPL_01738	0	0	23	0.162049	34	0.140917	77	0.21546	40	0.221838	15	0.084518	45	0.211527	9	0.059846	66	0.263033	npcA	Niemann-Pick C type protein
PPL_01739	8	0.031873	2	0.014091	3	0.012434	9	0.025184	0	0	2	0.011269	5	0.023503	6	0.039897	5	0.019927
PPL_01740	2	0.007968	2	0.014091	6	0.024868	62	0.173487	21	0.116465	5	0.028173	1	0.004701	3	0.019949	4	0.015941		enhance of yellow 2 homolog
PPL_01741	0	0	2	0.014091	6	0.024868	11	0.03078	4	0.022184	4	0.022538	18	0.084611	4	0.026598	17	0.067751	abcH2	putative non-transporter ABC protein
PPL_01742	156	0.621529	218	1.53595	563	2.33342	307	0.859042	155	0.859621	271	1.52696	811	3.81218	104	0.691549	630	2.51077	mhcA	myosin II heavy chain, myosin heavy chain
PPL_01743	0	0	1	0.007046	1	0.004145	2	0.005596	0	0	0	0	1	0.004701	0	0	0	0		hypothetical protein
PPL_01744	4	0.015937	1	0.007046	2	0.008289	4	0.011193	1	0.005546	5	0.028173	8	0.037605	0	0	2	0.007971		mitochondrial matrix Mmp37 family protein
PPL_01745	0	0	0	0	0	0	18	0.050367	3	0.016638	0	0	0	0	0	0	0	0
PPL_01746	5	0.019921	0	0	1	0.004145	1	0.002798	0	0	2	0.011269	0	0	0	0	0	0		hypothetical protein
PPL_01747	2	0.007968	0	0	2	0.008289	3	0.008395	0	0	0	0	0	0	0	0	1	0.003985
PPL_01748	7	0.027889	11	0.077502	15	0.062169	14	0.039175	7	0.038822	9	0.050711	1	0.004701	3	0.019949	12	0.047824		hypothetical protein
PPL_01749	0	0	16	0.11273	2	0.008289	4	0.011193	12	0.066551	4	0.022538	0	0	4	0.026598	11	0.043839		hypothetical protein
PPL_01750	1	0.003984	0	0	0	0	2	0.005596	0	0	0	0	0	0	0	0	0	0
PPL_01751	0	0	1	0.007046	6	0.024868	6	0.016789	2	0.011092	0	0	0	0	0	0	7	0.027897		centrosomal protein 103 kDa
PPL_01752	14	0.055778	6	0.042274	10	0.041446	20	0.055964	11	0.061005	27	0.152132	65	0.305539	33	0.219434	26	0.103619	vps26	vacuolar protein sorting-associated protein 26
PPL_01753	6	0.023905	1	0.007046	3	0.012434	0	0	1	0.005546	6	0.033807	2	0.009401	4	0.026598	1	0.003985	maspS	aspartyl-tRNA synthetase, aspartate-tRNA ligase, putative mitochondrial aspartyl-tRNA synthetase, putative mitochondrial aspartate-tRNA ligase
PPL_01754	0	0	5	0.035228	1	0.004145	1	0.002798	16	0.088735	53	0.29863	124	0.582874	627	4.16924	11	0.043839
PPL_01755	0	0	0	0	0	0	1	0.002798	1	0.005546	0	0	0	0	1	0.00665	0	0
PPL_01756	1	0.003984	0	0	10	0.041446	5	0.013991	4	0.022184	3	0.016904	3	0.014102	1	0.00665	2	0.007971	cpsf4	CCCH-type zinc finger-containing protein, cleavage and polyadenylation specificity factor 30 kDa subunit
PPL_01757	4	0.015937	0	0	0	0	1	0.002798	0	0	1	0.005635	0	0	4	0.026598	1	0.003985
PPL_01758	2	0.007968	5	0.035228	9	0.037302	31	0.086744	7	0.038822	4	0.022538	1	0.004701	28	0.186186	14	0.055795	ak1	putative protein serine/threonine kinase, Arf GTPase activating protein, protein kinase, Atypical group, Alpha kinase family protein
PPL_01759	1	0.003984	2	0.014091	3	0.012434	2	0.005596	5	0.02773	0	0	2	0.009401	0	0	1	0.003985
PPL_01760	12	0.04781	28	0.197278	41	0.169929	28	0.078349	40	0.221838	7	0.039442	12	0.056407	1	0.00665	68	0.271004		hypothetical protein
PPL_01761	7	0.027889	3	0.021137	6	0.024868	2	0.005596	9	0.049913	3	0.016904	4	0.018802	7	0.046547	15	0.05978		hypothetical protein
PPL_01762	200	0.796832	18	0.126821	15	0.062169	4	0.011193	14	0.077643	86	0.48457	47	0.220928	142	0.944231	27	0.107604	cytC	cytochrome c
PPL_01763	0	0	0	0	1	0.004145	0	0	0	0	0	0	0	0	0	0	0	0
PPL_01764	1	0.003984	0	0	2	0.008289	2	0.005596	0	0	1	0.005635	0	0	0	0	2	0.007971
PPL_01765	4	0.015937	0	0	2	0.008289	3	0.008395	3	0.016638	0	0	1	0.004701	0	0	1	0.003985		hypothetical protein
PPL_01766	13	0.051794	0	0	0	0	1	0.002798	1	0.005546	3	0.016904	4	0.018802	10	0.066495	0	0
PPL_01767	1	0.003984	0	0	0	0	0	0	0	0	9	0.050711	1	0.004701	0	0	0	0		beta-lactamase-type transpeptidase fold containing protein
PPL_01768	0	0	10	0.070456	68	0.281834	125	0.349773	64	0.35494	0	0	1	0.004701	0	0	16	0.063766
PPL_01769	0	0	1	0.007046	3	0.012434	2	0.005596	3	0.016638	0	0	0	0	0	0	4	0.015941
PPL_01770	4	0.015937	11	0.077502	16	0.066314	11	0.03078	10	0.055459	10	0.056345	0	0	0	0	7	0.027897		hypothetical protein
PPL_01771	0	0	0	0	0	0	0	0	1	0.005546	0	0	0	0	0	0	0	0
PPL_01772	54	0.215145	47	0.331144	67	0.277689	84	0.235047	9	0.049913	37	0.208478	2	0.009401	6	0.039897	5	0.019927	psmB1	proteasome subunit beta type 1, 20S proteasome subunit beta-1
PPL_01773	0	0	1	0.007046	0	0	3	0.008395	0	0	1	0.005635	2	0.009401	0	0	3	0.011956
PPL_01774	0	0	0	0	0	0	1	0.002798	0	0	0	0	3	0.014102	0	0	1	0.003985
PPL_01775	0	0	0	0	1	0.004145	3	0.008395	1	0.005546	0	0	3	0.014102	0	0	0	0
PPL_01777	7	0.027889	9	0.063411	19	0.078748	10	0.027982	3	0.016638	3	0.016904	36	0.169221	0	0	3	0.011956		hypothetical protein
PPL_01778	1	0.003984	12	0.084548	6	0.024868	22	0.06156	14	0.077643	7	0.039442	2	0.009401	4	0.026598	32	0.127531		methyl transferase
PPL_01779	1	0.003984	18	0.126821	25	0.103615	18	0.050367	10	0.055459	0	0	1	0.004701	2	0.013299	8	0.031883
PPL_01780	5	0.019921	0	0	6	0.024868	4	0.011193	12	0.066551	8	0.045076	6	0.028204	6	0.039897	8	0.031883
PPL_01781	22	0.087651	23	0.162049	60	0.248677	37	0.103533	29	0.160832	24	0.135229	34	0.15982	10	0.066495	38	0.151443	vps5	Phox domain-containing protein, putative sorting nexin
PPL_01782	0	0	1	0.007046	9	0.037302	13	0.036376	4	0.022184	6	0.033807	40	0.188024	0	0	4	0.015941		hypothetical protein
PPL_01783	6	0.023905	36	0.253643	115	0.476631	124	0.346974	33	0.183016	7	0.039442	14	0.065808	19	0.126341	67	0.267018		strictosidine synthase family protein
PPL_01784	1	0.003984	1	0.007046	4	0.016578	2	0.005596	2	0.011092	0	0	0	0	0	0	0	0
PPL_01785	7	0.027889	47	0.331144	75	0.310846	32	0.089542	6	0.033276	7	0.039442	0	0	0	0	4	0.015941		hypothetical protein
PPL_01786	10	0.039842	14	0.098639	16	0.066314	6	0.016789	4	0.022184	10	0.056345	4	0.018802	1	0.00665	8	0.031883		ubiquitin domain-containing protein
PPL_01787	0	0	5	0.035228	19	0.078748	34	0.095138	13	0.072097	1	0.005635	1	0.004701	2	0.013299	39	0.155429		hypothetical protein
PPL_01788	9	0.035857	3	0.021137	5	0.020723	8	0.022385	5	0.02773	4	0.022538	20	0.094012	5	0.033248	7	0.027897	rpmA	DNA-dependent RNA polymerase
PPL_01789	0	0	0	0	1	0.004145	2	0.005596	3	0.016638	3	0.016904	0	0	0	0	11	0.043839	plbF	phospholipase B-like protein
PPL_01790	28	0.111556	11	0.077502	28	0.116049	59	0.165093	67	0.371578	24	0.135229	63	0.296138	29	0.192836	85	0.338755	rab11A	Rab GTPase
PPL_01791	58	0.231081	42	0.295916	55	0.227954	4	0.011193	10	0.055459	44	0.247919	1	0.004701	1	0.00665	7	0.027897		hypothetical protein
PPL_01792	11	0.043826	4	0.028183	12	0.049735	36	0.100735	13	0.072097	6	0.033807	2	0.009401	0	0	1	0.003985
PPL_01793	48	0.19124	16	0.11273	41	0.169929	94	0.263029	32	0.17747	38	0.214112	8	0.037605	1	0.00665	24	0.095648	sdhB	succinate dehydrogenase (ubiquinone), succinic dehydrogenase, complex II, iron-sulfur protein (IP) subunit
PPL_01794	0	0	4	0.028183	7	0.029012	3	0.008395	0	0	3	0.016904	0	0	1	0.00665	3	0.011956
PPL_01795	18	0.071715	4	0.028183	10	0.041446	0	0	7	0.038822	25	0.140863	5	0.023503	31	0.206135	7	0.027897	alrB	aldo-keto reductase
PPL_01796	10	0.039842	5	0.035228	12	0.049735	9	0.025184	3	0.016638	2	0.011269	2	0.009401	4	0.026598	6	0.023912		hypothetical protein
PPL_01797	9	0.035857	5	0.035228	11	0.045591	11	0.03078	7	0.038822	4	0.022538	0	0	2	0.013299	7	0.027897
PPL_01798	3	0.011952	0	0	3	0.012434	2	0.005596	1	0.005546	2	0.011269	1	0.004701	5	0.033248	4	0.015941		GLP_38_25174_24752.
PPL_01799	0	0	0	0	2	0.008289	1	0.002798	5	0.02773	2	0.011269	7	0.032904	28	0.186186	3	0.011956	cnrJ	carbohydrate-binding domain-containing protein, putative cell number regulator
PPL_01800	7	0.027889	5	0.035228	8	0.033157	10	0.027982	4	0.022184	6	0.033807	3	0.014102	0	0	6	0.023912		peptidase S16, Lon protease family protein
PPL_01801	1	0.003984	0	0	0	0	0	0	1	0.005546	4	0.022538	0	0	0	0	2	0.007971		hypothetical protein
PPL_01802	73	0.290844	19	0.133867	45	0.186508	42	0.117524	18	0.099827	57	0.321168	3	0.014102	0	0	11	0.043839		Similar to Dictyostelium discoideum (Slime mold). DG2033 protein.
PPL_01803	1	0.003984	0	0	2	0.008289	2	0.005596	2	0.011092	0	0	0	0	1	0.00665	2	0.007971		hypothetical protein
PPL_01804	9	0.035857	1	0.007046	4	0.016578	1	0.002798	1	0.005546	1	0.005635	3	0.014102	1	0.00665	1	0.003985	utp6	U3 snoRNP protein, U3 small nucleolar ribonucleoprotein, tetratricopeptide-like helical domain-containing protein (TPR)
PPL_01805	1	0.003984	0	0	4	0.016578	6	0.016789	1	0.005546	2	0.011269	2	0.009401	0	0	1	0.003985		hypothetical protein
PPL_01806	4	0.015937	3	0.021137	8	0.033157	17	0.047569	8	0.044368	8	0.045076	19	0.089311	6	0.039897	14	0.055795		hypothetical protein
PPL_01807	20	0.079683	8	0.056365	7	0.029012	12	0.033578	2	0.011092	21	0.118325	42	0.197425	6	0.039897	4	0.015941	gcvT	aminomethyltransferase, glycine cleavage system T-protein
PPL_01808	5	0.019921	0	0	1	0.004145	9	0.025184	2	0.011092	1	0.005635	3	0.014102	5	0.033248	12	0.047824		hypothetical protein
PPL_01809	2	0.007968	0	0	5	0.020723	3	0.008395	1	0.005546	9	0.050711	0	0	1	0.00665	3	0.011956	dymB	dynamin B
PPL_01810	2	0.007968	1	0.007046	1	0.004145	4	0.011193	4	0.022184	1	0.005635	7	0.032904	5	0.033248	5	0.019927		D111/G-patch domain-containing protein, ribosomal RNA methyltransferase RrmJ/FtsJ domain-containing protein
PPL_01811	4	0.015937	1	0.007046	2	0.008289	4	0.011193	2	0.011092	4	0.022538	0	0	0	0	0	0		bromodomain-containing protein
PPL_01812	57	0.227097	107	0.753882	169	0.70044	88	0.24624	10	0.055459	59	0.332437	7	0.032904	0	0	16	0.063766	lap	leucine aminopeptidase
PPL_01813	1	0.003984	0	0	16	0.066314	107	0.299405	80	0.443675	0	0	2	0.009401	31	0.206135	122	0.486213
PPL_01814	17	0.067731	4	0.028183	4	0.016578	5	0.013991	4	0.022184	7	0.039442	4	0.018802	0	0	6	0.023912	lsm1	LSM (like-Sm) domain-containing protein
PPL_01815	12	0.04781	1	0.007046	1	0.004145	1	0.002798	3	0.016638	6	0.033807	2	0.009401	2	0.013299	2	0.007971		hypothetical protein
PPL_01816	3	0.011952	1	0.007046	0	0	0	0	0	0	1	0.005635	1	0.004701	0	0	0	0	prpf4	WD40 repeat-containing protein, U4/U6 small nuclear ribonucleoprotein, pre-mRNA processing factor 4
PPL_01817	26	0.103588	24	0.169095	21	0.087037	22	0.06156	24	0.133103	28	0.157767	5	0.023503	2	0.013299	9	0.035868		DSS1/SEM1 family protein
PPL_01818	1	0.003984	4	0.028183	7	0.029012	28	0.078349	4	0.022184	3	0.016904	4	0.018802	0	0	8	0.031883	polD2	DNA polymerase delta subunit 2, DNA polymerase subunit delta p50
PPL_01819	0	0	0	0	1	0.004145	1	0.002798	1	0.005546	1	0.005635	0	0	0	0	0	0
PPL_01820	8	0.031873	0	0	2	0.008289	2	0.005596	2	0.011092	4	0.022538	0	0	2	0.013299	2	0.007971
PPL_01821	0	0	2	0.014091	0	0	1	0.002798	1	0.005546	0	0	0	0	0	0	0	0
PPL_01822	16	0.063747	5	0.035228	12	0.049735	14	0.039175	2	0.011092	0	0	2	0.009401	8	0.053196	2	0.007971		hypothetical protein
PPL_01823	44	0.175303	18	0.126821	20	0.082892	17	0.047569	15	0.083189	47	0.264823	7	0.032904	13	0.086444	23	0.091663	ddi1	ubiquitin-associated (UBA) domain-containing protein
PPL_01824	2	0.007968	2	0.014091	4	0.016578	3	0.008395	0	0	0	0	5	0.023503	0	0	0	0		Similar to Fusobacterium nucleatum (Subsp. nucleatum). methionyl-tRNA formyltransferase (EC 2.1.2.9).
PPL_01825	8	0.031873	0	0	6	0.024868	3	0.008395	2	0.011092	0	0	2	0.009401	2	0.013299	3	0.011956
PPL_01826	42	0.167335	15	0.105684	20	0.082892	52	0.145505	11	0.061005	30	0.169036	39	0.183323	9	0.059846	17	0.067751	cct3	chaperonin containing TCP1 gamma subunit
PPL_01827	6	0.023905	4	0.028183	8	0.033157	13	0.036376	10	0.055459	9	0.050711	4	0.018802	1	0.00665	2	0.007971		hypothetical protein
PPL_01828	3	0.011952	3	0.021137	7	0.029012	3	0.008395	3	0.016638	9	0.050711	6	0.028204	0	0	2	0.007971		hypothetical protein
PPL_01829	0	0	6	0.042274	23	0.095326	4	0.011193	1	0.005546	0	0	0	0	0	0	0	0
PPL_01830	2	0.007968	0	0	4	0.016578	5	0.013991	14	0.077643	4	0.022538	0	0	1	0.00665	2	0.007971		PAP-1. 6/101
PPL_01831	12	0.04781	4	0.028183	9	0.037302	1	0.002798	1	0.005546	4	0.022538	1	0.004701	2	0.013299	6	0.023912		alpha/beta hydrolase fold-1 domain-containing protein
PPL_01832	7	0.027889	7	0.049319	8	0.033157	8	0.022385	13	0.072097	9	0.050711	1	0.004701	4	0.026598	11	0.043839	gacY	RhoGAP domain-containing protein
PPL_01833	5	0.019921	2	0.014091	17	0.070458	11	0.03078	3	0.016638	6	0.033807	1	0.004701	1	0.00665	1	0.003985	glk	glucokinase
PPL_01834	0	0	0	0	3	0.012434	0	0	0	0	1	0.005635	1	0.004701	0	0	0	0		guanylate-binding protein
PPL_01835	1	0.003984	0	0	1	0.004145	0	0	1	0.005546	2	0.011269	1	0.004701	0	0	0	0		guanylate-binding protein, GTP-binding protein
PPL_01836	0	0	1	0.007046	1	0.004145	5	0.013991	6	0.033276	1	0.005635	3	0.014102	1	0.00665	4	0.015941		GATA-binding transcription factor
PPL_01837	24	0.09562	4	0.028183	14	0.058025	24	0.067156	19	0.105373	8	0.045076	5	0.023503	2	0.013299	32	0.127531	mkcE	putative protein serine/threonine kinase, STE20 family protein kinase, protein kinase, STE group, MKC subfamily protein kinase
PPL_01838	60	0.23905	71	0.50024	132	0.547089	150	0.419727	74	0.4104	84	0.473301	55	0.258533	41	0.27263	71	0.28296	pyk	pyruvate kinase, phosphoenolpyruvate kinase
PPL_01839	0	0	0	0	0	0	1	0.002798	2	0.011092	0	0	1	0.004701	12	0.079794	3	0.011956		hypothetical protein
PPL_01840	1	0.003984	4	0.028183	4	0.016578	7	0.019587	4	0.022184	2	0.011269	3	0.014102	25	0.166238	11	0.043839		Q9FY46 Sulfate transporter 4.1, chloroplast precursor (AST82).
PPL_01841	0	0	0	0	1	0.004145	0	0	1	0.005546	0	0	0	0	1	0.00665	4	0.015941
PPL_01842	0	0	0	0	3	0.012434	0	0	1	0.005546	3	0.016904	0	0	1	0.00665	1	0.003985		COG3536: Uncharacterized protein conserved in bacteria
PPL_01843	3	0.011952	31	0.218414	25	0.103615	41	0.114725	60	0.332757	8	0.045076	34	0.15982	38	0.252681	87	0.346725
PPL_01844	8	0.031873	5	0.035228	4	0.016578	1	0.002798	5	0.02773	3	0.016904	2	0.009401	5	0.033248	0	0		hypothetical protein
PPL_01845	0	0	4	0.028183	0	0	1	0.002798	0	0	0	0	1	0.004701	0	0	1	0.003985		hypothetical protein
PPL_01846	0	0	1	0.007046	4	0.016578	4	0.011193	3	0.016638	1	0.005635	1	0.004701	5	0.033248	1	0.003985	mcm3	MCM family protein, putative DNA replication licensing factor
PPL_01847	19	0.075699	1	0.007046	2	0.008289	5	0.013991	4	0.022184	7	0.039442	26	0.122215	15	0.099743	7	0.027897	mdn1	type A von Willebrand factor (VWFA) domain-containing protein, putative AAA+ ATPase
PPL_01848	22	0.087651	3	0.021137	12	0.049735	28	0.078349	18	0.099827	16	0.090153	23	0.108114	28	0.186186	31	0.123546	rad6	ubiquitin-conjugating enzyme E2
PPL_01849	1	0.003984	1	0.007046	1	0.004145	0	0	3	0.016638	2	0.011269	5	0.023503	0	0	3	0.011956
PPL_01850	0	0	1	0.007046	0	0	0	0	1	0.005546	0	0	0	0	1	0.00665	0	0
PPL_01851	0	0	0	0	0	0	2	0.005596	0	0	0	0	1	0.004701	0	0	1	0.003985
PPL_01852	0	0	2	0.014091	3	0.012434	3	0.008395	5	0.02773	1	0.005635	0	0	1	0.00665	8	0.031883
PPL_01853	9	0.035857	6	0.042274	12	0.049735	24	0.067156	10	0.055459	8	0.045076	3	0.014102	4	0.026598	32	0.127531		predicted protein
PPL_01854	122	0.486067	48	0.33819	98	0.406172	20	0.055964	16	0.088735	94	0.529646	8	0.037605	3	0.019949	16	0.063766
PPL_01855	3	0.011952	1	0.007046	0	0	1	0.002798	3	0.016638	0	0	0	0	0	0	0	0		P36592 DNA repair and recombination protein rad22.
PPL_01856	28	0.111556	36	0.253643	61	0.252821	68	0.190276	14	0.077643	24	0.135229	11	0.051707	3	0.019949	12	0.047824	psmB7	proteasome subunit beta type 7, 20S proteasome subunit beta-7
PPL_01857	8	0.031873	3	0.021137	12	0.049735	9	0.025184	2	0.011092	2	0.011269	0	0	0	0	3	0.011956		gluconokinase, gluconate kinase
PPL_01858	6	0.023905	7	0.049319	8	0.033157	5	0.013991	2	0.011092	12	0.067614	1	0.004701	0	0	0	0
PPL_01859	4	0.015937	2	0.014091	12	0.049735	4	0.011193	1	0.005546	10	0.056345	1	0.004701	0	0	0	0
PPL_01860	1	0.003984	6	0.042274	16	0.066314	0	0	0	0	0	0	2	0.009401	0	0	0	0		putative transmembrane protein
PPL_01861	16	0.063747	8	0.056365	18	0.074603	7	0.019587	7	0.038822	7	0.039442	1	0.004701	0	0	5	0.019927		adenosine deaminase-related growth factor
PPL_01862	7	0.027889	16	0.11273	8	0.033157	4	0.011193	2	0.011092	13	0.073249	0	0	1	0.00665	3	0.011956		hypothetical protein
PPL_01863	6	0.023905	0	0	2	0.008289	4	0.011193	2	0.011092	6	0.033807	1	0.004701	1	0.00665	0	0	nat9	N-acetyltransferase 9
PPL_01864	12	0.04781	4	0.028183	5	0.020723	3	0.008395	2	0.011092	6	0.033807	0	0	0	0	4	0.015941		putative alanyl-tRNA synthetase
PPL_01865	1	0.003984	2	0.014091	2	0.008289	2	0.005596	7	0.038822	0	0	0	0	4	0.026598	1	0.003985		hypothetical protein
PPL_01866	1	0.003984	0	0	2	0.008289	5	0.013991	0	0	1	0.005635	2	0.009401	0	0	0	0	gtpbp5	GTP1/OBG family protein, GTP-binding protein 5
PPL_01867	1	0.003984	4	0.028183	4	0.016578	44	0.12312	4	0.022184	1	0.005635	2	0.009401	1	0.00665	3	0.011956	sgmC	metallophosphoesterase domain-containing protein, putative sphingomyelinase
PPL_01868	11	0.043826	14	0.098639	34	0.140917	21	0.058762	3	0.016638	12	0.067614	6	0.028204	0	0	3	0.011956	nagB1	glucosamine-6-phosphate isomerase, glucosamine-6-phosphate deaminase, PIG-L family protein
PPL_01869	1	0.003984	8	0.056365	30	0.124338	29	0.081147	9	0.049913	17	0.095787	204	0.958921	8	0.053196	11	0.043839
PPL_01870	2	0.007968	0	0	2	0.008289	1	0.002798	2	0.011092	5	0.028173	1	0.004701	0	0	0	0	fszB	mitochondrial cell division protein
PPL_01871	0	0	0	0	1	0.004145	3	0.008395	3	0.016638	0	0	8	0.037605	14	0.093093	18	0.071736
PPL_01872	3	0.011952	0	0	0	0	1	0.002798	0	0	2	0.011269	0	0	0	0	2	0.007971		hypothetical protein
PPL_01873	5	0.019921	1	0.007046	8	0.033157	11	0.03078	4	0.022184	4	0.022538	3	0.014102	2	0.013299	6	0.023912
PPL_01874	13	0.051794	3	0.021137	4	0.016578	6	0.016789	14	0.077643	4	0.022538	6	0.028204	13	0.086444	14	0.055795		RNA-binding region RNP-1 domain-containing protein, RNA recognition motif-containing protein RRM, CCHC-type zinc finger-containing protein
PPL_01875	0	0	5	0.035228	5	0.020723	12	0.033578	2	0.011092	0	0	1	0.004701	2	0.013299	11	0.043839
PPL_01876	14	0.055778	10	0.070456	21	0.087037	15	0.041973	14	0.077643	14	0.078883	17	0.07991	2	0.013299	13	0.05181		calcium-binding EF-hand domain-containing protein
PPL_01877	0	0	0	0	0	0	0	0	0	0	2	0.011269	0	0	0	0	0	0		hypothetical protein
PPL_01878	1	0.003984	4	0.028183	0	0	15	0.041973	7	0.038822	1	0.005635	2	0.009401	5	0.033248	12	0.047824		hypothetical protein
PPL_01879	4	0.015937	0	0	2	0.008289	7	0.019587	5	0.02773	11	0.06198	5	0.023503	12	0.079794	5	0.019927		hypothetical protein
PPL_01880	0	0	1	0.007046	2	0.008289	10	0.027982	2	0.011092	1	0.005635	0	0	0	0	3	0.011956
PPL_01882	0	0	0	0	1	0.004145	0	0	0	0	0	0	0	0	0	0	0	0
PPL_01883	0	0	0	0	1	0.004145	1	0.002798	0	0	0	0	0	0	0	0	1	0.003985
PPL_01884	1	0.003984	1	0.007046	5	0.020723	8	0.022385	0	0	0	0	3	0.014102	3	0.019949	1	0.003985
PPL_01885	0	0	0	0	1	0.004145	0	0	1	0.005546	1	0.005635	0	0	0	0	0	0
PPL_01886	0	0	0	0	0	0	0	0	0	0	0	0	1	0.004701	0	0	0	0
PPL_01887	1	0.003984	0	0	0	0	0	0	1	0.005546	0	0	0	0	0	0	1	0.003985
PPL_01888	2	0.007968	2	0.014091	2	0.008289	2	0.005596	0	0	1	0.005635	0	0	1	0.00665	0	0	tgrI1	IPT/TIG domain-containing protein, immunoglobulin E-set domain-containing protein
PPL_01889	0	0	0	0	2	0.008289	0	0	0	0	1	0.005635	0	0	0	0	0	0
PPL_01893	0	0	0	0	2	0.008289	1	0.002798	0	0	1	0.005635	0	0	1	0.00665	0	0
PPL_01894	0	0	0	0	2	0.008289	10	0.027982	13	0.072097	0	0	0	0	1	0.00665	9	0.035868		hypothetical protein
PPL_01895	0	0	10	0.070456	15	0.062169	173	0.484085	86	0.476951	2	0.011269	6	0.028204	52	0.345775	127	0.506139		adenosine deaminase-related growth factor
PPL_01896	0	0	0	0	0	0	0	0	3	0.016638	0	0	0	0	0	0	3	0.011956
PPL_01897	2	0.007968	3	0.021137	6	0.024868	3	0.008395	1	0.005546	1	0.005635	8	0.037605	3	0.019949	1	0.003985		hypothetical protein
PPL_01898	26	0.103588	1	0.007046	9	0.037302	3	0.008395	4	0.022184	6	0.033807	18	0.084611	10	0.066495	15	0.05978
PPL_01899	4	0.015937	3	0.021137	0	0	4	0.011193	5	0.02773	2	0.011269	6	0.028204	7	0.046547	0	0		HAT repeat-containing protein, RNA binding S1 domain-containing protein
PPL_01900	5	0.019921	6	0.042274	14	0.058025	22	0.06156	7	0.038822	8	0.045076	31	0.145718	8	0.053196	11	0.043839	ube3a	ubiquitin-protein ligase E3A
PPL_01901	3	0.011952	1	0.007046	0	0	3	0.008395	0	0	0	0	0	0	0	0	0	0
PPL_01902	1	0.003984	0	0	0	0	0	0	2	0.011092	0	0	3	0.014102	1	0.00665	0	0
PPL_01903	0	0	0	0	0	0	0	0	2	0.011092	0	0	0	0	0	0	0	0
PPL_01904	0	0	0	0	0	0	0	0	0	0	0	0	1	0.004701	0	0	2	0.007971		CCCH-type Zn finger-containing protein
PPL_01905	0	0	4	0.028183	20	0.082892	59	0.165093	11	0.061005	0	0	0	0	4	0.026598	39	0.155429
PPL_01906	0	0	1	0.007046	0	0	1	0.002798	0	0	1	0.005635	0	0	1	0.00665	1	0.003985
PPL_01907	0	0	0	0	0	0	1	0.002798	0	0	1	0.005635	0	0	0	0	0	0
PPL_01908	0	0	2	0.014091	0	0	0	0	0	0	2	0.011269	0	0	0	0	0	0
PPL_01909	9	0.035857	2	0.014091	6	0.024868	11	0.03078	4	0.022184	5	0.028173	21	0.098713	8	0.053196	9	0.035868	aqr	intron-binding protein aquarius homolog
PPL_01910	27	0.107572	27	0.190232	61	0.252821	87	0.243442	47	0.260659	17	0.095787	10	0.047006	20	0.13299	60	0.239121
PPL_01911	3	0.011952	0	0	1	0.004145	2	0.005596	0	0	0	0	0	0	0	0	0	0
PPL_01912	3	0.011952	1	0.007046	3	0.012434	1	0.002798	3	0.016638	3	0.016904	0	0	2	0.013299	1	0.003985	ypel	yippee-like protein
PPL_01913	10	0.039842	4	0.028183	6	0.024868	6	0.016789	5	0.02773	18	0.101422	83	0.390149	81	0.53861	21	0.083692		hypothetical protein
PPL_01914	0	0	0	0	0	0	0	0	0	0	1	0.005635	0	0	2	0.013299	0	0
PPL_01915	12	0.04781	3	0.021137	8	0.033157	12	0.033578	0	0	3	0.016904	3	0.014102	1	0.00665	6	0.023912		structural constituent of nuclear pore like protein
PPL_01916	0	0	0	0	0	0	1	0.002798	0	0	1	0.005635	0	0	0	0	0	0
PPL_01917	0	0	2	0.014091	1	0.004145	1	0.002798	2	0.011092	0	0	0	0	0	0	3	0.011956
PPL_01918	0	0	0	0	0	0	1	0.002798	0	0	0	0	0	0	0	0	0	0
PPL_01919	0	0	0	0	0	0	1	0.002798	0	0	0	0	0	0	0	0	0	0
PPL_01920	2	0.007968	0	0	3	0.012434	8	0.022385	0	0	9	0.050711	6	0.028204	19	0.126341	8	0.031883	polD1	DNA polymerase delta catalytic subunit, DNA polymerase delta subunit 1, DNA polymerase subunit delta p125
PPL_01922	1	0.003984	0	0	0	0	0	0	8	0.044368	12	0.067614	2	0.009401	58	0.385672	5	0.019927
PPL_01923	0	0	2	0.014091	0	0	1	0.002798	0	0	5	0.028173	10	0.047006	5	0.033248	0	0
PPL_01924	8	0.031873	2	0.014091	1	0.004145	1	0.002798	1	0.005546	10	0.056345	2	0.009401	0	0	1	0.003985		hypothetical protein
PPL_01925	9	0.035857	0	0	0	0	0	0	0	0	1	0.005635	2	0.009401	2	0.013299	0	0		hypothetical protein
PPL_01926	30	0.119525	32	0.22546	16	0.066314	110	0.3078	17	0.094281	28	0.157767	6	0.028204	11	0.073145	36	0.143473		GH03273p.
PPL_01927	3	0.011952	62	0.436829	73	0.302557	79	0.221056	32	0.17747	25	0.140863	36	0.169221	29	0.192836	130	0.518095		hypothetical protein
PPL_01928	2	0.007968	6	0.042274	13	0.05388	8	0.022385	0	0	8	0.045076	3	0.014102	0	0	2	0.007971		hypothetical protein
PPL_01929	2	0.007968	0	0	2	0.008289	5	0.013991	2	0.011092	0	0	2	0.009401	3	0.019949	3	0.011956		hypothetical protein
PPL_01930	0	0	27	0.190232	60	0.248677	23	0.064358	1	0.005546	9	0.050711	6	0.028204	8	0.053196	8	0.031883		actin
PPL_01931	45	0.179287	18	0.126821	41	0.169929	83	0.232249	34	0.188562	21	0.118325	24	0.112814	14	0.093093	61	0.243106	eIF4g	eukaryotic translation initiation factor 4 gamma
PPL_01932	4	0.015937	3	0.021137	10	0.041446	10	0.027982	4	0.022184	3	0.016904	5	0.023503	0	0	7	0.027897		AgCP8645 (Fragment).
PPL_01933	0	0	0	0	22	0.091182	16	0.044771	0	0	0	0	0	0	1	0.00665	1	0.003985
PPL_01934	0	0	21	0.147958	83	0.344003	92	0.257433	21	0.116465	58	0.326803	164	0.770898	4	0.026598	15	0.05978		hypothetical protein
PPL_01935	0	0	20	0.140913	76	0.314991	68	0.190276	12	0.066551	38	0.214112	91	0.427754	4	0.026598	9	0.035868		hypothetical protein
PPL_01936	11	0.043826	63	0.443875	62	0.256966	81	0.226653	18	0.099827	37	0.208478	0	0	1	0.00665	25	0.099634	manA	alpha-mannosidase
PPL_01937	0	0	0	0	13	0.05388	38	0.106331	4	0.022184	0	0	0	0	1	0.00665	5	0.019927
PPL_01938	3	0.011952	6	0.042274	27	0.111905	22	0.06156	8	0.044368	4	0.022538	3	0.014102	1	0.00665	13	0.05181		MORN repeat-containing protein, protein kinase, TKL group, tyrosine kinase-like protein
PPL_01939	1	0.003984	0	0	4	0.016578	2	0.005596	3	0.016638	0	0	0	0	0	0	0	0		hypothetical protein
PPL_01940	0	0	2	0.014091	0	0	0	0	2	0.011092	8	0.045076	1	0.004701	0	0	0	0
PPL_01941	0	0	0	0	1	0.004145	2	0.005596	0	0	0	0	1	0.004701	2	0.013299	0	0
PPL_01942	0	0	0	0	5	0.020723	8	0.022385	3	0.016638	0	0	6	0.028204	14	0.093093	9	0.035868		hypothetical protein
PPL_01943	1	0.003984	1	0.007046	1	0.004145	2	0.005596	0	0	0	0	0	0	0	0	0	0	eco1	GCN5-related N-acetyltransferase, establishment of cohesion 1
PPL_01944	2	0.007968	0	0	5	0.020723	0	0	0	0	3	0.016904	4	0.018802	1	0.00665	3	0.011956
PPL_01945	12	0.04781	38	0.267734	74	0.306701	53	0.148304	12	0.066551	13	0.073249	5	0.023503	3	0.019949	12	0.047824		hypothetical protein
PPL_01946	1	0.003984	0	0	2	0.008289	0	0	1	0.005546	6	0.033807	5	0.023503	2	0.013299	2	0.007971		carboxylesterase, type B family protein
PPL_01947	47	0.187255	16	0.11273	25	0.103615	28	0.078349	9	0.049913	35	0.197209	18	0.084611	6	0.039897	16	0.063766	CSN4	proteasome component region PCI (PINT) domain-containing protein, COP9 signalosome complex subunit 4
PPL_01948	0	0	1	0.007046	0	0	2	0.005596	1	0.005546	0	0	0	0	0	0	2	0.007971
PPL_01949	0	0	0	0	3	0.012434	1	0.002798	0	0	1	0.005635	1	0.004701	2	0.013299	0	0
PPL_01950	0	0	17	0.119776	45	0.186508	47	0.131515	11	0.061005	3	0.016904	2	0.009401	1	0.00665	26	0.103619	gefC	regulator of chromosome condensation (RCC1) domain-containing protein, RhoGEF domain-containing protein, Ras nucleotide exchange factor
PPL_01951	8	0.031873	0	0	2	0.008289	10	0.027982	2	0.011092	3	0.016904	0	0	2	0.013299	1	0.003985
PPL_01952	0	0	0	0	16	0.066314	74	0.207065	11	0.061005	2	0.011269	1	0.004701	0	0	13	0.05181	gluA	beta glucosidase
PPL_01953	7	0.027889	3	0.021137	3	0.012434	13	0.036376	9	0.049913	8	0.045076	6	0.028204	0	0	13	0.05181	dync1li1	dynein light intermediate chain
PPL_01954	0	0	0	0	0	0	0	0	0	0	0	0	0	0	2	0.013299	0	0		hypothetical protein
PPL_01955	10	0.039842	3	0.021137	9	0.037302	2	0.005596	5	0.02773	14	0.078883	98	0.460658	29	0.192836	15	0.05978		hypothetical protein
PPL_01956	9	0.035857	7	0.049319	29	0.120194	52	0.145505	22	0.122011	22	0.12396	17	0.07991	2	0.013299	63	0.251077		hypothetical protein
PPL_01957	2	0.007968	0	0	5	0.020723	2	0.005596	0	0	1	0.005635	4	0.018802	1	0.00665	5	0.019927
PPL_01958	13	0.051794	7	0.049319	20	0.082892	39	0.109129	10	0.055459	6	0.033807	4	0.018802	6	0.039897	28	0.11159		paired amphipathic helix (PAH) containing protein
PPL_01959	75	0.298812	24	0.169095	23	0.095326	19	0.053165	74	0.4104	9	0.050711	75	0.352545	198	1.3166	61	0.243106		putative glutathione transferase
PPL_01960	0	0	2	0.014091	18	0.074603	87	0.243442	188	1.04264	0	0	0	0	93	0.618405	474	1.88906
PPL_01962	1	0.003984	7	0.049319	12	0.049735	3	0.008395	4	0.022184	4	0.022538	5	0.023503	2	0.013299	3	0.011956
PPL_01963	0	0	0	0	0	0	0	0	0	0	0	0	0	0	1	0.00665	3	0.011956
PPL_01964	18	0.071715	54	0.380464	108	0.447618	125	0.349773	51	0.282843	31	0.174671	185	0.86961	422	2.80609	120	0.478242		AhpC/TSA family protein
PPL_01965	3	0.011952	1	0.007046	0	0	8	0.022385	0	0	5	0.028173	2	0.009401	0	0	3	0.011956	xrcc1	BRCT domain-containing protein, putative DNA repair protein XRCC1
PPL_01966	15	0.059762	4	0.028183	17	0.070458	17	0.047569	0	0	4	0.022538	20	0.094012	6	0.039897	7	0.027897	elp2	WD-40 repeat-containing protein, elongation protein 2, RNA polymerase II elongator complex subunit
PPL_01967	0	0	16	0.11273	48	0.198941	91	0.254634	44	0.244021	4	0.022538	0	0	5	0.033248	152	0.605773	abcG2	ABC transporter G family protein
PPL_01968	5	0.019921	0	0	1	0.004145	2	0.005596	0	0	3	0.016904	0	0	2	0.013299	4	0.015941	vacB	vacuolin B, prohibitin domain-containing protein
PPL_01969	0	0	1	0.007046	2	0.008289	2	0.005596	1	0.005546	1	0.005635	5	0.023503	1	0.00665	1	0.003985		peptidase C19 family protein, putative ubiquitin carboxyl-terminal hydrolase (UCH)
PPL_01970	7	0.027889	3	0.021137	4	0.016578	16	0.044771	4	0.022184	4	0.022538	7	0.032904	0	0	6	0.023912		hypothetical protein
PPL_01971	4	0.015937	21	0.147958	39	0.16164	69	0.193075	25	0.138649	7	0.039442	8	0.037605	10	0.066495	39	0.155429		hypothetical protein
PPL_01972	3	0.011952	2	0.014091	4	0.016578	0	0	2	0.011092	1	0.005635	1	0.004701	0	0	1	0.003985		hypothetical protein
PPL_01973	2	0.007968	10	0.070456	2	0.008289	6	0.016789	5	0.02773	5	0.028173	14	0.065808	7	0.046547	7	0.027897	tipC	hypothetical protein
PPL_01975	0	0	0	0	2	0.008289	0	0	0	0	0	0	1	0.004701	0	0	1	0.003985		hypothetical protein
PPL_01976	9	0.035857	7	0.049319	8	0.033157	9	0.025184	6	0.033276	7	0.039442	2	0.009401	2	0.013299	7	0.027897
PPL_01977	0	0	0	0	0	0	5	0.013991	0	0	0	0	0	0	0	0	0	0		hypothetical protein
PPL_01978	1	0.003984	1	0.007046	0	0	0	0	0	0	2	0.011269	0	0	0	0	0	0	kif2	kinesin-14, kinesin family member 2
PPL_01980	1	0.003984	0	0	3	0.012434	0	0	0	0	0	0	0	0	1	0.00665	0	0		hypothetical protein
PPL_01981	0	0	0	0	0	0	5	0.013991	0	0	0	0	2	0.009401	3	0.019949	0	0
PPL_01982	4	0.015937	0	0	3	0.012434	3	0.008395	0	0	1	0.005635	0	0	0	0	1	0.003985		condensin-2 complex subunit D3, non-SMC condensin II complex, subunit D1
PPL_01983	4	0.015937	0	0	1	0.004145	0	0	0	0	4	0.022538	2	0.009401	1	0.00665	1	0.003985		alpha/beta hydrolase fold-1 domain-containing protein
PPL_01984	6	0.023905	6	0.042274	1	0.004145	9	0.025184	4	0.022184	1	0.005635	3	0.014102	7	0.046547	1	0.003985		hypothetical protein
PPL_01985	9	0.035857	0	0	4	0.016578	9	0.025184	2	0.011092	3	0.016904	2	0.009401	1	0.00665	1	0.003985		putative nucleoporin 160
PPL_01986	1	0.003984	4	0.028183	4	0.016578	2	0.005596	1	0.005546	2	0.011269	2	0.009401	2	0.013299	0	0
PPL_01987	0	0	0	0	0	0	5	0.013991	1	0.005546	0	0	2	0.009401	3	0.019949	2	0.007971
PPL_01988	0	0	16	0.11273	1	0.004145	0	0	2	0.011092	0	0	0	0	0	0	1	0.003985
PPL_01989	0	0	0	0	1	0.004145	0	0	0	0	1	0.005635	1	0.004701	0	0	0	0
PPL_01990	0	0	0	0	1	0.004145	1	0.002798	0	0	0	0	0	0	0	0	1	0.003985
PPL_01991	0	0	1	0.007046	0	0	0	0	0	0	0	0	0	0	0	0	0	0
PPL_01992	0	0	0	0	0	0	0	0	1	0.005546	2	0.011269	0	0	1	0.00665	0	0
PPL_01993	1	0.003984	0	0	2	0.008289	0	0	0	0	0	0	0	0	0	0	0	0
PPL_01994	5	0.019921	0	0	0	0	1	0.002798	0	0	0	0	3	0.014102	1	0.00665	0	0		Similar to Leishmania major. Ppg3.
PPL_01995	9	0.035857	2	0.014091	0	0	0	0	3	0.016638	3	0.016904	5	0.023503	7	0.046547	3	0.011956	rpa2	RNA polymerase I, second largest subunit
PPL_01996	0	0	4	0.028183	5	0.020723	9	0.025184	2	0.011092	1	0.005635	1	0.004701	0	0	3	0.011956	pakG	putative protein serine/threonine kinase, STE20 family protein kinase, protein kinase, STE group, PAKL subfamily protein kinase
PPL_01997	13	0.051794	15	0.105684	33	0.136772	21	0.058762	22	0.122011	14	0.078883	19	0.089311	7	0.046547	8	0.031883		hypothetical protein
PPL_01998	6	0.023905	7	0.049319	32	0.132628	33	0.09234	8	0.044368	12	0.067614	3	0.014102	2	0.013299	9	0.035868	dgat1	diacylglycerol O-acyltransferase 1
PPL_01999	2	0.007968	10	0.070456	58	0.240388	16	0.044771	3	0.016638	13	0.073249	5	0.023503	0	0	20	0.079707		acyl-CoA oxidase
PPL_02001	1	0.003984	0	0	1	0.004145	0	0	0	0	1	0.005635	0	0	0	0	0	0
PPL_02002	7	0.027889	1	0.007046	7	0.029012	5	0.013991	3	0.016638	5	0.028173	2	0.009401	3	0.019949	13	0.05181
PPL_02003	14	0.055778	9	0.063411	9	0.037302	10	0.027982	3	0.016638	36	0.202843	1	0.004701	0	0	1	0.003985
PPL_02005	4	0.015937	1	0.007046	3	0.012434	5	0.013991	7	0.038822	1	0.005635	1	0.004701	5	0.033248	2	0.007971	ecd	SGT1 protein, ecdysoneless-like protein
PPL_02006	1	0.003984	0	0	2	0.008289	2	0.005596	3	0.016638	0	0	1	0.004701	0	0	2	0.007971
PPL_02007	0	0	2	0.014091	7	0.029012	2	0.005596	7	0.038822	0	0	1	0.004701	0	0	5	0.019927	gacD	RhoGAP domain-containing protein
PPL_02008	3	0.011952	1	0.007046	8	0.033157	17	0.047569	14	0.077643	1	0.005635	1	0.004701	0	0	13	0.05181	grlP	G-protein-coupled receptor (GPCR) family 3 protein 15
PPL_02010	10	0.039842	1	0.007046	2	0.008289	1	0.002798	0	0	1	0.005635	0	0	0	0	2	0.007971		similar to predicted protein
PPL_02011	41	0.163351	17	0.119776	17	0.070458	9	0.025184	3	0.016638	11	0.06198	2	0.009401	0	0	3	0.011956
PPL_02013	3	0.011952	1	0.007046	6	0.024868	5	0.013991	13	0.072097	5	0.028173	11	0.051707	6	0.039897	11	0.043839	kif1	kinesin-3, kinesin family member 1
PPL_02014	4	0.015937	0	0	2	0.008289	0	0	1	0.005546	1	0.005635	0	0	0	0	0	0	gxcK	pleckstrin homology (PH) domain-containing protein, RhoGEF domain-containing protein
PPL_02015	3	0.011952	1	0.007046	20	0.082892	1	0.002798	5	0.02773	8	0.045076	0	0	0	0	3	0.011956
PPL_02016	2	0.007968	3	0.021137	2	0.008289	2	0.005596	1	0.005546	7	0.039442	25	0.117515	3	0.019949	3	0.011956		short-chain dehydrogenase/reductase (SDR) family protein
PPL_02017	4	0.015937	1	0.007046	1	0.004145	0	0	3	0.016638	1	0.005635	0	0	0	0	2	0.007971		hypothetical protein
PPL_02018	0	0	1	0.007046	0	0	0	0	0	0	0	0	3	0.014102	0	0	0	0
PPL_02019	0	0	2	0.014091	7	0.029012	4	0.011193	4	0.022184	6	0.033807	59	0.277335	26	0.172887	6	0.023912	dcd3B	alkaline dihydroceramidase, N-acylsphingosine amidohydrolase
PPL_02020	0	0	3	0.021137	4	0.016578	1	0.002798	1	0.005546	2	0.011269	2	0.009401	4	0.026598	0	0		hypothetical protein
PPL_02021	6	0.023905	2	0.014091	14	0.058025	4	0.011193	4	0.022184	7	0.039442	8	0.037605	19	0.126341	5	0.019927	vps22	EAP30 family protein
PPL_02022	2	0.007968	22	0.155004	19	0.078748	3	0.008395	2	0.011092	8	0.045076	3	0.014102	1	0.00665	2	0.007971	gacL	RhoGAP domain-containing protein
PPL_02023	3	0.011952	2	0.014091	0	0	2	0.005596	1	0.005546	1	0.005635	2	0.009401	3	0.019949	8	0.031883		hypothetical protein
PPL_02024	2	0.007968	1	0.007046	6	0.024868	2	0.005596	4	0.022184	5	0.028173	6	0.028204	4	0.026598	5	0.019927
PPL_02025	0	0	1	0.007046	0	0	2	0.005596	0	0	2	0.011269	0	0	0	0	1	0.003985		equilibrative nucleoside transporter (ENT) family protein
PPL_02026	0	0	0	0	0	0	0	0	0	0	0	0	0	0	0	0	1	0.003985
PPL_02027	3	0.011952	1	0.007046	8	0.033157	21	0.058762	2	0.011092	2	0.011269	4	0.018802	1	0.00665	3	0.011956	mcm7	MCM family protein, putative DNA replication licensing factor
PPL_02028	4	0.015937	1	0.007046	1	0.004145	2	0.005596	1	0.005546	1	0.005635	2	0.009401	0	0	4	0.015941		hypothetical protein MGG_10410
PPL_02029	4	0.015937	0	0	5	0.020723	3	0.008395	0	0	10	0.056345	5	0.023503	0	0	3	0.011956	ndrJ	ribonucleoside triphosphate reductase, class II ribonucleoside reductase
PPL_02030	0	0	0	0	4	0.016578	7	0.019587	2	0.011092	2	0.011269	13	0.061108	0	0	4	0.015941	DG1037	ubiquitin domain-containing protein
PPL_02031	14	0.055778	30	0.211369	54	0.223809	70	0.195873	24	0.133103	24	0.135229	378	1.77683	174	1.15701	63	0.251077	oatA	ornithine-oxo-acid transaminase, ornithine 5-aminotransferase
PPL_02032	0	0	0	0	0	0	4	0.011193	2	0.011092	0	0	2	0.009401	0	0	0	0
PPL_02033	0	0	0	0	4	0.016578	6	0.016789	3	0.016638	2	0.011269	3	0.014102	4	0.026598	4	0.015941		poly(ADP-ribose) polymerase, catalytic region domain-containing protein
PPL_02034	0	0	1	0.007046	39	0.16164	145	0.405736	19	0.105373	0	0	0	0	1	0.00665	3	0.011956
PPL_02035	8	0.031873	3	0.021137	7	0.029012	9	0.025184	20	0.110919	1	0.005635	5	0.023503	10	0.066495	8	0.031883		protein serine/threonine kinase
PPL_02036	10	0.039842	3	0.021137	7	0.029012	10	0.027982	13	0.072097	4	0.022538	8	0.037605	8	0.053196	10	0.039853		Similar to plasmodium falciparum. splicing factor, putative.
PPL_02037	0	0	0	0	2	0.008289	3	0.008395	23	0.127557	0	0	1	0.004701	84	0.558559	4	0.015941	poxA	peroxinectin, animal heme peroxidase family protein
PPL_02038	4	0.015937	3	0.021137	6	0.024868	2	0.005596	1	0.005546	4	0.022538	0	0	0	0	1	0.003985
PPL_02039	1	0.003984	30	0.211369	41	0.169929	105	0.293809	24	0.133103	4	0.022538	1	0.004701	2	0.013299	42	0.167385	mkcD	putative protein serine/threonine kinase, STE20 family protein kinase, protein kinase, STE group, MKC subfamily protein kinase
PPL_02040	0	0	71	0.50024	117	0.48492	468	1.30955	226	1.25338	4	0.022538	1	0.004701	6	0.039897	171	0.681495		hypothetical protein
PPL_02041	2	0.007968	0	0	5	0.020723	24	0.067156	24	0.133103	1	0.005635	19	0.089311	5	0.033248	13	0.05181	Dd5P3	inositol 5-phosphatase
PPL_02042	1	0.003984	0	0	0	0	30	0.083945	21	0.116465	0	0	0	0	0	0	0	0		hypothetical protein
PPL_02043	20	0.079683	2	0.014091	1	0.004145	4	0.011193	3	0.016638	17	0.095787	1	0.004701	1	0.00665	4	0.015941	mrpl53	ribosomal protein L53, mitochondrial
PPL_02044	28	0.111556	3	0.021137	10	0.041446	3	0.008395	3	0.016638	17	0.095787	1	0.004701	0	0	1	0.003985
PPL_02045	120	0.478099	1	0.007046	23	0.095326	3	0.008395	2	0.011092	43	0.242285	1	0.004701	1	0.00665	2	0.007971		hypothetical protein
PPL_02046	1	0.003984	140	0.986388	107	0.443474	16	0.044771	8	0.044368	34	0.191574	1	0.004701	2	0.013299	6	0.023912		predicted protein
PPL_02047	0	0	0	0	0	0	1	0.002798	0	0	0	0	0	0	0	0	0	0
PPL_02048	14	0.055778	4	0.028183	12	0.049735	13	0.036376	12	0.066551	4	0.022538	14	0.065808	8	0.053196	18	0.071736	itfg1	putative integrin alpha FG-GAP repeat-containing protein
PPL_02049	0	0	0	0	0	0	0	0	19	0.105373	0	0	0	0	104	0.691549	7	0.027897
PPL_02050	0	0	1	0.007046	12	0.049735	13	0.036376	3	0.016638	1	0.005635	8	0.037605	4	0.026598	21	0.083692
PPL_02051	13	0.051794	7	0.049319	25	0.103615	58	0.162295	51	0.282843	10	0.056345	206	0.968323	69	0.458816	45	0.179341		hypothetical protein
PPL_02052	1	0.003984	1	0.007046	4	0.016578	21	0.058762	10	0.055459	1	0.005635	33	0.15512	22	0.146289	4	0.015941
PPL_02054	3	0.011952	3	0.021137	13	0.05388	11	0.03078	5	0.02773	4	0.022538	0	0	6	0.039897	17	0.067751		hypothetical protein
PPL_02055	0	0	1	0.007046	1	0.004145	0	0	0	0	0	0	1	0.004701	0	0	1	0.003985
PPL_02056	27	0.107572	4	0.028183	21	0.087037	87	0.243442	34	0.188562	19	0.107056	3	0.014102	2	0.013299	31	0.123546		hypothetical protein
PPL_02058	2	0.007968	7	0.049319	1	0.004145	26	0.072753	8	0.044368	2	0.011269	3	0.014102	2	0.013299	12	0.047824		TLDc domain-containing protein
PPL_02059	4	0.015937	3	0.021137	1	0.004145	10	0.027982	4	0.022184	2	0.011269	5	0.023503	1	0.00665	10	0.039853
PPL_02060	13	0.051794	3	0.021137	13	0.05388	21	0.058762	18	0.099827	10	0.056345	3	0.014102	6	0.039897	21	0.083692		hypothetical protein
PPL_02061	0	0	0	0	2	0.008289	0	0	0	0	1	0.005635	0	0	0	0	0	0
PPL_02062	0	0	0	0	0	0	0	0	1	0.005546	0	0	0	0	0	0	0	0
PPL_02063	2	0.007968	1	0.007046	0	0	2	0.005596	3	0.016638	1	0.005635	0	0	4	0.026598	8	0.031883
PPL_02064	2	0.007968	21	0.147958	42	0.174074	84	0.235047	80	0.443675	14	0.078883	3	0.014102	4	0.026598	143	0.569905	abcC10	ABC transporter C family protein
PPL_02065	4	0.015937	0	0	5	0.020723	0	0	0	0	0	0	1	0.004701	0	0	1	0.003985		protein phosphatase 2C-related protein
PPL_02066	8	0.031873	2	0.014091	10	0.041446	8	0.022385	5	0.02773	4	0.022538	11	0.051707	1	0.00665	13	0.05181	exoc8	exocyst complex subunit 8
PPL_02067	2	0.007968	5	0.035228	6	0.024868	1	0.002798	2	0.011092	13	0.073249	1	0.004701	0	0	1	0.003985
PPL_02068	0	0	11	0.077502	33	0.136772	35	0.097936	4	0.022184	1	0.005635	0	0	1	0.00665	2	0.007971
PPL_02069	3	0.011952	3	0.021137	0	0	0	0	1	0.005546	2	0.011269	0	0	0	0	0	0
PPL_02070	3	0.011952	1	0.007046	14	0.058025	74	0.207065	49	0.271751	5	0.028173	3	0.014102	65	0.432218	63	0.251077		putative protein serine/threonine kinase, protein kinase, AGC group, NDR family protein kinase
PPL_02071	0	0	0	0	0	0	2	0.005596	3	0.016638	1	0.005635	0	0	6	0.039897	2	0.007971
PPL_02072	1	0.003984	0	0	3	0.012434	3	0.008395	2	0.011092	1	0.005635	0	0	2	0.013299	5	0.019927		myb domain-containing protein
PPL_02073	2	0.007968	0	0	0	0	0	0	1	0.005546	1	0.005635	0	0	0	0	0	0
PPL_02074	6	0.023905	2	0.014091	7	0.029012	7	0.019587	3	0.016638	12	0.067614	1	0.004701	9	0.059846	2	0.007971	bloc1s1	GCN5-like 1 domain-containing protein, biogenesis of lysosome-related organelles complex-1, subunit 1
PPL_02075	0	0	1	0.007046	4	0.016578	1	0.002798	3	0.016638	1	0.005635	4	0.018802	5	0.033248	5	0.019927		cytidine deaminase-like protein
PPL_02076	0	0	16	0.11273	25	0.103615	4	0.011193	3	0.016638	0	0	0	0	0	0	2	0.007971
PPL_02077	1	0.003984	0	0	1	0.004145	0	0	5	0.02773	30	0.169036	82	0.385449	73	0.485414	15	0.05978		paramecium surface antigen repeat-containing protein
PPL_02078	0	0	0	0	0	0	0	0	3	0.016638	14	0.078883	47	0.220928	60	0.398971	6	0.023912
PPL_02079	38	0.151398	39	0.274779	84	0.348148	80	0.223854	17	0.094281	31	0.174671	15	0.070509	12	0.079794	20	0.079707	psmD4	type A von Willebrand factor (VWFA) domain-containing protein, 26S proteasome regulatory subunit S5A, 26S proteasome non-ATPase regulatory subunit 4,
PPL_02080	0	0	0	0	5	0.020723	3	0.008395	2	0.011092	0	0	2	0.009401	1	0.00665	3	0.011956		hypothetical protein
PPL_02081	1	0.003984	2	0.014091	12	0.049735	8	0.022385	6	0.033276	5	0.028173	17	0.07991	2	0.013299	7	0.027897		RING zinc finger-containing protein, putative protein serine/threonine kinase, CMGC group
PPL_02082	12	0.04781	3	0.021137	3	0.012434	20	0.055964	28	0.155286	8	0.045076	9	0.042305	26	0.172887	30	0.11956		RING zinc finger-containing protein, RNA recognition motif-containing protein RRM, putative CCR4-NOT complex subunit 4
PPL_02083	1	0.003984	1	0.007046	1	0.004145	4	0.011193	0	0	0	0	3	0.014102	5	0.033248	1	0.003985
PPL_02084	5	0.019921	11	0.077502	23	0.095326	42	0.117524	8	0.044368	8	0.045076	25	0.117515	8	0.053196	13	0.05181	plbG	phospholipase B-like protein
PPL_02085	5	0.019921	1	0.007046	14	0.058025	53	0.148304	35	0.194108	5	0.028173	19	0.089311	6	0.039897	13	0.05181		DNA polymerase zeta catalytic subunit
PPL_02086	0	0	4	0.028183	8	0.033157	31	0.086744	29	0.160832	3	0.016904	7	0.032904	5	0.033248	44	0.175355		hypothetical protein
PPL_02087	4	0.015937	1	0.007046	0	0	0	0	1	0.005546	2	0.011269	4	0.018802	2	0.013299	1	0.003985		hypothetical protein
PPL_02088	1	0.003984	0	0	0	0	1	0.002798	1	0.005546	0	0	0	0	0	0	0	0		C2H2-type Zn finger-containing protein
PPL_02089	1	0.003984	0	0	1	0.004145	0	0	1	0.005546	1	0.005635	0	0	2	0.013299	1	0.003985
PPL_02090	0	0	0	0	0	0	0	0	0	0	0	0	0	0	0	0	1	0.003985
PPL_02091	0	0	0	0	0	0	0	0	0	0	0	0	0	0	0	0	2	0.007971
PPL_02092	0	0	13	0.091593	14	0.058025	23	0.064358	9	0.049913	1	0.005635	0	0	0	0	29	0.115575
PPL_02093	9	0.035857	9	0.063411	13	0.05388	24	0.067156	6	0.033276	8	0.045076	1	0.004701	8	0.053196	6	0.023912		predicted protein
PPL_02094	7	0.027889	16	0.11273	25	0.103615	18	0.050367	11	0.061005	11	0.06198	6	0.028204	11	0.073145	38	0.151443		MAP1-LC3 domain-containing protein
PPL_02095	236	0.940262	6	0.042274	3	0.012434	2	0.005596	7	0.038822	190	1.07056	8	0.037605	0	0	3	0.011956
PPL_02096	3	0.011952	0	0	1	0.004145	1	0.002798	0	0	0	0	0	0	0	0	1	0.003985		hypothetical protein
PPL_02097	0	0	0	0	1	0.004145	0	0	1	0.005546	0	0	0	0	2	0.013299	1	0.003985		hypothetical protein
PPL_02098	2	0.007968	3	0.021137	2	0.008289	6	0.016789	1	0.005546	2	0.011269	1	0.004701	0	0	1	0.003985		hypothetical protein
PPL_02099	2	0.007968	1	0.007046	2	0.008289	2	0.005596	2	0.011092	1	0.005635	0	0	0	0	3	0.011956		hypothetical protein
PPL_02100	14	0.055778	1	0.007046	8	0.033157	1	0.002798	14	0.077643	3	0.016904	2	0.009401	0	0	16	0.063766		hypothetical protein
PPL_02101	4	0.015937	17	0.119776	46	0.190652	43	0.120322	15	0.083189	1	0.005635	2	0.009401	0	0	22	0.087678		hypothetical protein
PPL_02102	0	0	4	0.028183	2	0.008289	3	0.008395	0	0	1	0.005635	2	0.009401	0	0	2	0.007971
PPL_02103	0	0	0	0	0	0	3	0.008395	3	0.016638	0	0	0	0	0	0	3	0.011956
PPL_02104	1	0.003984	9	0.063411	23	0.095326	28	0.078349	20	0.110919	10	0.056345	18	0.084611	12	0.079794	23	0.091663		hypothetical protein
PPL_02105	9	0.035857	1	0.007046	6	0.024868	78	0.218258	9	0.049913	6	0.033807	0	0	0	0	0	0		SAP DNA-binding domain-containing protein
PPL_02106	6	0.023905	10	0.070456	29	0.120194	26	0.072753	6	0.033276	3	0.016904	0	0	2	0.013299	7	0.027897		Gb|AAF29402.1.
PPL_02107	0	0	0	0	0	0	0	0	1	0.005546	0	0	0	0	0	0	2	0.007971		GCN5-related N-acetyltransferase
PPL_02108	0	0	0	0	6	0.024868	13	0.036376	19	0.105373	1	0.005635	0	0	11	0.073145	48	0.191297
PPL_02109	5	0.019921	2	0.014091	11	0.045591	16	0.044771	4	0.022184	7	0.039442	23	0.108114	9	0.059846	19	0.075722		P-type ATPase, transmembrane protein
PPL_02110	24	0.09562	5	0.035228	19	0.078748	2	0.005596	2	0.011092	19	0.107056	1	0.004701	1	0.00665	2	0.007971		beta-xylosidase-like protein, glycoside hydrolase family 39 protein
PPL_02111	0	0	0	0	11	0.045591	8	0.022385	1	0.005546	3	0.016904	0	0	0	0	2	0.007971
PPL_02112	0	0	0	0	0	0	0	0	0	0	0	0	1	0.004701	0	0	0	0
PPL_02113	1	0.003984	0	0	0	0	1	0.002798	0	0	0	0	1	0.004701	2	0.013299	0	0		protein serine/threonine kinase
PPL_02114	2	0.007968	2	0.014091	13	0.05388	6	0.016789	10	0.055459	1	0.005635	4	0.018802	10	0.066495	15	0.05978
PPL_02115	12	0.04781	1	0.007046	9	0.037302	19	0.053165	7	0.038822	2	0.011269	6	0.028204	14	0.093093	25	0.099634
PPL_02116	2	0.007968	1	0.007046	10	0.041446	4	0.011193	3	0.016638	2	0.011269	0	0	2	0.013299	2	0.007971		OTU domain containin protein
PPL_02119	1	0.003984	2	0.014091	8	0.033157	3	0.008395	1	0.005546	2	0.011269	0	0	0	0	5	0.019927		hypothetical protein
PPL_02120	10	0.039842	79	0.556605	67	0.277689	14	0.039175	57	0.316119	14	0.078883	2	0.009401	0	0	132	0.526066		hypothetical protein
PPL_02121	0	0	1	0.007046	0	0	0	0	0	0	2	0.011269	11	0.051707	0	0	0	0		hypothetical protein
PPL_02122	2	0.007968	2	0.014091	1	0.004145	0	0	2	0.011092	1	0.005635	4	0.018802	4	0.026598	3	0.011956	mybH	myb domain-containing protein, SWIRM domain-containing protein
PPL_02124	3	0.011952	0	0	2	0.008289	0	0	1	0.005546	3	0.016904	1	0.004701	2	0.013299	2	0.007971		helicase superfamily 1 and 2 domain-containing protein, type III restriction enzyme, res subunit family protein
PPL_02125	1	0.003984	1	0.007046	3	0.012434	6	0.016789	3	0.016638	1	0.005635	1	0.004701	3	0.019949	8	0.031883
PPL_02127	0	0	0	0	0	0	0	0	0	0	0	0	0	0	1	0.00665	0	0		tRNA-Val	anticodon AAC
PPL_02128	0	0	0	0	0	0	2	0.005596	1	0.005546	0	0	0	0	1	0.00665	0	0
PPL_02129	8	0.031873	1	0.007046	6	0.024868	4	0.011193	7	0.038822	3	0.016904	5	0.023503	7	0.046547	13	0.05181		hypothetical protein
PPL_02130	18	0.071715	3	0.021137	13	0.05388	4	0.011193	3	0.016638	4	0.022538	9	0.042305	4	0.026598	3	0.011956	elp4	RNA polymerase II elongator complex subunit, elongation protein 4
PPL_02131	0	0	0	0	2	0.008289	1	0.002798	14	0.077643	0	0	0	0	0	0	3	0.011956
PPL_02132	13	0.051794	0	0	4	0.016578	4	0.011193	1	0.005546	3	0.016904	1	0.004701	1	0.00665	8	0.031883	CRNKL1	HAT repeat-containing protein
PPL_02133	0	0	0	0	1	0.004145	1	0.002798	3	0.016638	1	0.005635	0	0	0	0	0	0
PPL_02134	2	0.007968	0	0	3	0.012434	6	0.016789	7	0.038822	1	0.005635	2	0.009401	4	0.026598	6	0.023912		hypothetical protein
PPL_02135	0	0	1	0.007046	2	0.008289	3	0.008395	2	0.011092	1	0.005635	0	0	1	0.00665	0	0
PPL_02136	0	0	0	0	1	0.004145	0	0	0	0	0	0	0	0	0	0	0	0		hypothetical protein
PPL_02137	1	0.003984	0	0	0	0	0	0	0	0	0	0	0	0	0	0	0	0		Similar to Dictyostelium discoideum (Slime mold). hypothetical 127.0 kDa protein.
PPL_02138	1	0.003984	3	0.021137	3	0.012434	3	0.008395	0	0	0	0	0	0	0	0	5	0.019927		hypothetical protein
PPL_02139	12	0.04781	2	0.014091	2	0.008289	11	0.03078	7	0.038822	7	0.039442	1	0.004701	4	0.026598	3	0.011956	eftud1	elongation factor Tu domain-containing protein, small GTP-binding protein domain-containing protein, band 7 family protein
[truncated: 9,830 more rows]

## Sheet: D.fasciculatum454
# Locustag	Dfasci0.180210 mapped reads [absolute]	Dfasci0.180210 mapped reads [normalized]	Dfasci4.180210 mapped reads [absolute]	Dfasci4.180210 mapped reads [normalized]	Dfasci8.180210 mapped reads [absolute]	Dfasci8.180210 mapped reads [normalized]	Dfasci12.180210 mapped reads [absolute]	Dfasci12.180210 mapped reads [normalized]	Dfasci14.180210 mapped reads [absolute]	Dfasci14.180210 mapped reads [normalized]	Dfasci32.180210 mapped reads [absolute]	Dfasci32.180210 mapped reads [normalized]	Dfasci_spor.180210 mapped reads [absolute]	Dfasci_spor.180210 mapped reads [normalized]	Genename	Genedesc	Genenote
DFA_00001	0	0	7	0.040758	5	0.028448	5	0.031616	0	0	0	0	12	0.05596
DFA_00003	8	0.045152	10	0.058226	15	0.085343	15	0.094847	7	0.042674	7	0.054423	4	0.018653	mon2	hypothetical protein
DFA_00004	6	0.033864	8	0.04658	5	0.028448	5	0.031616	3	0.018289	5	0.038873	6	0.02798		hypothetical protein
DFA_00005	217	1.22474	167	0.972366	158	0.898943	178	1.12552	101	0.615722	75	0.583099	11	0.051296	atp5b	ATP synthase beta chain, mitochondrial
DFA_00006	3	0.016932	0	0	2	0.011379	4	0.025293	1	0.006096	6	0.046648	3	0.01399	rad54b	SNF2-related domain-containing protein, DEAD/DEAH box helicase domain-containing protein, CHR group protein, helicase, C-terminal domain-containing pr
DFA_00007	7	0.039508	2	0.011645	2	0.011379	1	0.006323	1	0.006096	1	0.007775	0	0		Similar to Homo sapiens (Human). PTD013.
DFA_00008	8	0.045152	0	0	0	0	2	0.012646	3	0.018289	0	0	0	0	surf1-2	surf1 family protein
DFA_00009	1	0.005644	2	0.011645	1	0.00569	1	0.006323	1	0.006096	1	0.007775	5	0.023317		P0701D05.6 protein.
DFA_00010	1	0.005644	0	0	0	0	0	0	0	0	0	0	4	0.018653		hypothetical protein
DFA_00011	3	0.016932	0	0	1	0.00569	1	0.006323	1	0.006096	3	0.023324	2	0.009327		hypothetical protein
DFA_00012	3	0.016932	1	0.005823	2	0.011379	3	0.018969	1	0.006096	2	0.015549	0	0
DFA_00013	8	0.045152	1	0.005823	5	0.028448	5	0.031616	47	0.286524	12	0.093296	7	0.032643		Polyprotein (Fragment).
DFA_00014	6	0.033864	2	0.011645	5	0.028448	3	0.018969	8	0.04877	13	0.101071	1	0.004663		hypothetical protein
DFA_00015	3	0.016932	3	0.017468	3	0.017069	6	0.037939	3	0.018289	3	0.023324	0	0		NPR2 family protein
DFA_00016	0	0	0	0	0	0	2	0.012646	0	0	0	0	0	0		hypothetical protein
DFA_00017	51	0.287841	14	0.081516	24	0.136548	10	0.063232	26	0.158503	14	0.108845	6	0.02798	CSN7	proteasome component region PCI (PINT) domain-containing protein, COP9 signalosome complex subunit 7
DFA_00018	6	0.033864	5	0.029113	2	0.011379	11	0.069555	3	0.018289	5	0.038873	4	0.018653	phlp3	phosducin-like protein
DFA_00019	8	0.045152	1	0.005823	2	0.011379	7	0.044262	3	0.018289	1	0.007775	5	0.023317	sf3a2	U1-type zinc finger-containing protein, splicing factor 3A subunit 2
DFA_00020	0	0	0	0	1	0.00569	0	0	0	0	0	0	0	0
DFA_00021	0	0	559	3.25481	685	3.89732	433	2.73792	2055	12.5278	623	4.84361	1	0.004663	ecmB	extracellular matrix protein ST310
DFA_00022	14	0.079015	7	0.040758	4	0.022758	5	0.031616	8	0.04877	7	0.054423	1	0.004663		hypothetical protein
DFA_00023	22	0.124167	12	0.069871	8	0.045516	1	0.006323	15	0.091444	6	0.046648	54	0.251819	argB	acetylglutamate kinase, N-acetylglutamate kinase
DFA_00024	7	0.039508	13	0.075693	7	0.039827	46	0.290865	71	0.432834	49	0.380958	38	0.177206
DFA_00025	3	0.016932	3	0.017468	6	0.034137	1	0.006323	3	0.018289	5	0.038873	0	0		centrosomal protein 103 kDa
DFA_00026	29	0.163674	18	0.104806	7	0.039827	16	0.10117	14	0.085348	15	0.11662	41	0.191196	vps26	vacuolar protein sorting-associated protein 26
DFA_00027	11	0.062083	5	0.029113	4	0.022758	7	0.044262	37	0.225562	15	0.11662	4	0.018653	maspS	aspartyl-tRNA synthetase, aspartate-tRNA ligase, putative mitochondrial aspartyl-tRNA synthetase, putative mitochondrial aspartate-tRNA ligase
DFA_00028	0	0	28	0.163031	29	0.164996	67	0.423651	202	1.23144	112	0.870762	0	0		hypothetical protein
DFA_00029	17	0.095947	14	0.081516	15	0.085343	1	0.006323	2	0.012193	6	0.046648	5	0.023317	glnA2	glutamine synthetase type I
DFA_00030	4	0.022576	16	0.093161	24	0.136548	5	0.031616	2	0.012193	6	0.046648	1	0.004663		putative histone acetyltransferase
DFA_00031	0	0	0	0	0	0	0	0	1	0.006096	1	0.007775	10	0.046633
DFA_00032	49	0.276553	20	0.116451	10	0.056895	18	0.113817	37	0.225562	35	0.272113	10	0.046633	ctsB	peptidase C1A family protein, papain family cysteine protease, cathepsin B precursor
DFA_00033	0	0	2	0.011645	3	0.017069	3	0.018969	7	0.042674	3	0.023324	8	0.037306
DFA_00034	2	0.011288	0	0	6	0.034137	8	0.050585	4	0.024385	4	0.031099	0	0	med30	putative mediator complex subunit 30
DFA_00035	4	0.022576	151	0.879205	142	0.807911	194	1.22669	50	0.304813	28	0.21769	3	0.01399		hypothetical protein
DFA_00036	21	0.118523	1	0.005823	2	0.011379	7	0.044262	6	0.036578	0	0	5	0.023317		hypothetical protein
DFA_00037	0	0	0	0	0	0	0	0	0	0	0	0	1	0.004663
DFA_00038	2	0.011288	0	0	0	0	0	0	0	0	1	0.007775	3	0.01399		RWP-RK domain-containing protein
DFA_00039	17	0.095947	1	0.005823	1	0.00569	3	0.018969	0	0	1	0.007775	0	0
DFA_00040	7	0.039508	21	0.122274	18	0.102411	6	0.037939	12	0.073155	11	0.085521	0	0		aldose 1-epimerase family protein
DFA_00041	21	0.118523	9	0.052403	15	0.085343	13	0.082201	21	0.128021	11	0.085521	4	0.018653
DFA_00042	38	0.21447	24	0.139741	12	0.068274	1	0.006323	34	0.207273	4	0.031099	0	0
DFA_00043	1	0.005644	1	0.005823	1	0.00569	3	0.018969	1	0.006096	1	0.007775	1	0.004663		hypothetical protein
DFA_00044	3	0.016932	2	0.011645	2	0.011379	3	0.018969	3	0.018289	1	0.007775	0	0	cpsf4	CCCH-type zinc finger-containing protein, cleavage and polyadenylation specificity factor 30 kDa subunit
DFA_00045	0	0	0	0	0	0	1	0.006323	2	0.012193	3	0.023324	413	1.92595
DFA_00046	4	0.022576	5	0.029113	3	0.017069	3	0.018969	2	0.012193	4	0.031099	8	0.037306
DFA_00047	35	0.197538	0	0	0	0	0	0	0	0	3	0.023324	10	0.046633		delta 9 fatty acid desaturase, stearoyl-CoA 9-desaturase
DFA_00048	1	0.005644	1	0.005823	0	0	0	0	1	0.006096	0	0	0	0
DFA_00049	0	0	2	0.011645	10	0.056895	3	0.018969	2	0.012193	0	0	7	0.032643
DFA_00050	0	0	9	0.052403	7	0.039827	12	0.075878	6	0.036578	2	0.015549	0	0
DFA_00051	0	0	0	0	0	0	1	0.006323	0	0	0	0	0	0
DFA_00052	0	0	0	0	0	0	2	0.012646	2	0.012193	0	0	1	0.004663
DFA_00053	4	0.022576	22	0.128096	8	0.045516	13	0.082201	7	0.042674	12	0.093296	9	0.04197		hypothetical protein
DFA_00054	3	0.016932	0	0	1	0.00569	2	0.012646	0	0	7	0.054423	9	0.04197		C2 calcium/lipid-binding (CaLB) region-containing protein, dilute domain-containing protein
DFA_00056	6	0.033864	26	0.151386	21	0.11948	22	0.139109	22	0.134118	14	0.108845	7	0.032643		hypothetical protein
DFA_00057	6	0.033864	33	0.192144	9	0.051206	18	0.113817	32	0.19508	11	0.085521	5	0.023317	piaA	cytosolic regulator of adenylyl cyclase, cytosolic regulator of adenylate cyclase
DFA_00058	32	0.180606	14	0.081516	10	0.056895	5	0.031616	1	0.006096	3	0.023324	0	0		hypothetical protein
DFA_00059	1	0.005644	0	0	0	0	0	0	0	0	0	0	1	0.004663		Similar to Dictyostelium discoideum (Slime mold). Hypothetical 127.0 kDa protein.
DFA_00060	94	0.530531	210	1.22274	210	1.1948	352	2.22575	143	0.871765	94	0.730818	42	0.195859	prdx4	peroxiredoxin, thioredoxin peroxidase
DFA_00061	4	0.022576	11	0.064048	17	0.096722	7	0.044262	5	0.030481	2	0.015549	0	0
DFA_00062	0	0	3	0.017468	4	0.022758	1	0.006323	0	0	0	0	0	0		hypothetical protein
DFA_00063	7	0.039508	0	0	0	0	4	0.025293	0	0	3	0.023324	1	0.004663
DFA_00064	1	0.005644	1	0.005823	0	0	3	0.018969	1	0.006096	0	0	5	0.023317
DFA_00065	0	0	0	0	0	0	0	0	0	0	0	0	1	0.004663
DFA_00066	6	0.033864	3	0.017468	2	0.011379	2	0.012646	5	0.030481	0	0	2	0.009327	rad50	DNA recombination/repair protein
DFA_00067	3	0.016932	5	0.029113	5	0.028448	7	0.044262	7	0.042674	5	0.038873	36	0.167879	gpaJ	G-protein subunit alpha 10
DFA_00068	2	0.011288	4	0.02329	7	0.039827	7	0.044262	5	0.030481	9	0.069972	1	0.004663		hypothetical protein
DFA_00069	0	0	1	0.005823	4	0.022758	1	0.006323	5	0.030481	2	0.015549	2	0.009327		MIZ-type zinc finger-containing protein
DFA_00070	1	0.005644	0	0	4	0.022758	2	0.012646	1	0.006096	3	0.023324	0	0		EGF-like domain-containing protein
DFA_00071	0	0	0	0	0	0	1	0.006323	1	0.006096	0	0	2	0.009327
DFA_00072	10	0.056439	0	0	1	0.00569	1	0.006323	1	0.006096	6	0.046648	16	0.074613		DUF171 family protein
DFA_00073	0	0	4	0.02329	2	0.011379	9	0.056908	5	0.030481	5	0.038873	0	0
DFA_00074	6	0.033864	43	0.25037	34	0.193443	83	0.524822	12	0.073155	48	0.373184	4	0.018653
DFA_00075	7	0.039508	16	0.093161	15	0.085343	17	0.107494	6	0.036578	4	0.031099	44	0.205186		seven transmembrane domain protein
DFA_00076	122	0.688561	5	0.029113	12	0.068274	4	0.025293	1	0.006096	3	0.023324	1	0.004663
DFA_00081	1	0.005644	0	0	0	0	2	0.012646	1	0.006096	3	0.023324	0	0
DFA_00082	2	0.011288	0	0	2	0.011379	0	0	3	0.018289	0	0	5	0.023317		hypothetical protein
DFA_00085	0	0	0	0	1	0.00569	0	0	0	0	0	0	0	0		hypothetical protein
DFA_00086	3	0.016932	6	0.034935	12	0.068274	7	0.044262	15	0.091444	5	0.038873	0	0		hypothetical protein
DFA_00087	1	0.005644	9	0.052403	7	0.039827	2	0.012646	0	0	0	0	1	0.004663	sid1	transmembrane protein, systemic RNA interference defective protein 1
DFA_00088	0	0	4	0.02329	3	0.017069	10	0.063232	0	0	2	0.015549	0	0		hypothetical protein
DFA_00089	1	0.005644	13	0.075693	7	0.039827	3	0.018969	9	0.054866	7	0.054423	0	0		protein kinase, TKL group, tyrosine kinase-like protein
DFA_00090	3	0.016932	11	0.064048	20	0.11379	13	0.082201	22	0.134118	16	0.124395	2	0.009327		ankyrin repeat-containing protein, SAM domain-containing protein, protein kinase, TKL group, tyrosine kinase-like protein, ARK family protein kinase
DFA_00091	1	0.005644	28	0.163031	21	0.11948	19	0.12014	3	0.018289	4	0.031099	28	0.130573	dcd3A	alkaline dihydroceramidase, N-acylsphingosine amidohydrolase
DFA_00092	0	0	0	0	0	0	0	0	1	0.006096	0	0	0	0
DFA_00093	0	0	0	0	0	0	1	0.006323	0	0	0	0	3	0.01399
DFA_00094	3	0.016932	1	0.005823	4	0.022758	0	0	1	0.006096	2	0.015549	8	0.037306
DFA_00095	0	0	0	0	0	0	0	0	1	0.006096	0	0	0	0
DFA_00096	0	0	5	0.029113	2	0.011379	7	0.044262	6	0.036578	1	0.007775	3	0.01399
DFA_00097	0	0	0	0	0	0	0	0	0	0	1	0.007775	344	1.60418
DFA_00098	10	0.056439	0	0	0	0	0	0	0	0	1	0.007775	2	0.009327		GTPase
DFA_00099	8	0.045152	0	0	0	0	0	0	1	0.006096	1	0.007775	0	0		GTPase
DFA_00100	1	0.005644	1	0.005823	0	0	2	0.012646	0	0	1	0.007775	1	0.004663		hypothetical protein
DFA_00101	1	0.005644	0	0	0	0	2	0.012646	1	0.006096	0	0	0	0
DFA_00102	7	0.039508	64	0.372643	81	0.46085	26	0.164402	40	0.24385	44	0.342085	9	0.04197	fut9	glycosyltransferase, alpha-3/4-fucosyltransferase
DFA_00103	1	0.005644	0	0	0	0	1	0.006323	1	0.006096	0	0	0	0		hypothetical protein
DFA_00104	4	0.022576	0	0	7	0.039827	3	0.018969	1	0.006096	0	0	1	0.004663	rbbE	WD-40 repeat-containing protein, WD40 repeat-containing protein, putative Retinoblastoma (Rb) binding protein
DFA_00105	1	0.005644	20	0.116451	24	0.136548	40	0.252926	33	0.201177	34	0.264338	1	0.004663		hypothetical protein
DFA_00108	1	0.005644	0	0	0	0	0	0	0	0	0	0	0	0
DFA_00109	1	0.005644	0	0	1	0.00569	0	0	0	0	0	0	0	0
DFA_00110	1	0.005644	2	0.011645	5	0.028448	2	0.012646	0	0	0	0	0	0
DFA_00111	1	0.005644	0	0	0	0	0	0	0	0	0	0	0	0
DFA_00115	0	0	4	0.02329	2	0.011379	1	0.006323	1	0.006096	5	0.038873	2	0.009327
DFA_00116	8	0.045152	0	0	0	0	0	0	1	0.006096	1	0.007775	0	0		hypothetical protein
DFA_00117	8	0.045152	6	0.034935	2	0.011379	10	0.063232	8	0.04877	22	0.171043	217	1.01194
DFA_00118	57	0.321705	40	0.232902	44	0.250339	12	0.075878	30	0.182888	34	0.264338	64	0.298452	pheSA	phenylalanyl-tRNA synthetase, alpha subunit, phenylalanine-tRNA ligase, alpha subunit
DFA_00119	5	0.02822	0	0	0	0	1	0.006323	0	0	0	0	0	0
DFA_00120	0	0	0	0	1	0.00569	28	0.177048	60	0.365776	52	0.404282	0	0
DFA_00121	0	0	0	0	0	0	12	0.075878	30	0.182888	52	0.404282	0	0		hypothetical protein
DFA_00122	2	0.011288	6	0.034935	8	0.045516	3	0.018969	13	0.079251	14	0.108845	0	0		hypothetical protein
DFA_00123	30	0.169318	8	0.04658	8	0.045516	7	0.044262	7	0.042674	4	0.031099	8	0.037306
DFA_00124	56	0.316061	0	0	3	0.017069	8	0.050585	8	0.04877	16	0.124395	0	0		mannose-6-phosphate receptor domain-containing protein
DFA_00125	2	0.011288	1	0.005823	3	0.017069	0	0	0	0	0	0	0	0
DFA_00126	4	0.022576	8	0.04658	7	0.039827	0	0	0	0	0	0	0	0
DFA_00127	9	0.050796	11	0.064048	10	0.056895	7	0.044262	4	0.024385	1	0.007775	0	0		hypothetical protein
DFA_00128	3	0.016932	15	0.087338	15	0.085343	6	0.037939	11	0.067059	1	0.007775	0	0		hypothetical protein
DFA_00129	9	0.050796	9	0.052403	5	0.028448	15	0.094847	8	0.04877	0	0	1	0.004663		hypothetical protein
DFA_00130	2	0.011288	4	0.02329	1	0.00569	3	0.018969	6	0.036578	3	0.023324	27	0.125909	vps13l	hypothetical protein
DFA_00131	2	0.011288	4	0.02329	1	0.00569	0	0	0	0	0	0	1	0.004663
DFA_00132	4	0.022576	18	0.104806	14	0.079653	8	0.050585	0	0	3	0.023324	0	0	top2	DNA topoisomerase II
DFA_00133	0	0	0	0	2	0.011379	0	0	0	0	0	0	0	0
DFA_00134	4	0.022576	2	0.011645	5	0.028448	3	0.018969	0	0	1	0.007775	0	0
DFA_00137	1	0.005644	0	0	0	0	2	0.012646	1	0.006096	1	0.007775	4	0.018653		hypothetical protein
DFA_00138	0	0	0	0	0	0	3	0.018969	1	0.006096	0	0	0	0		hypothetical protein
DFA_00139	4	0.022576	5	0.029113	4	0.022758	4	0.025293	19	0.115829	17	0.132169	1	0.004663
DFA_00140	2	0.011288	1	0.005823	1	0.00569	2	0.012646	0	0	2	0.015549	0	0
DFA_00141	0	0	0	0	1	0.00569	0	0	2	0.012193	3	0.023324	0	0
DFA_00142	14	0.079015	1	0.005823	0	0	1	0.006323	6	0.036578	1	0.007775	0	0
DFA_00143	33	0.18625	1	0.005823	1	0.00569	0	0	0	0	0	0	5	0.023317
DFA_00144	7	0.039508	4	0.02329	1	0.00569	4	0.025293	3	0.018289	3	0.023324	0	0
DFA_00145	3	0.016932	0	0	0	0	1	0.006323	0	0	1	0.007775	1	0.004663	mcfF	mitochondrial substrate carrier family protein, putative mitoferrin, putative mitochondrial iron transporter
DFA_00146	27	0.152387	56	0.326063	60	0.341371	24	0.151756	16	0.09754	10	0.077747	0	0	psmB2	proteasome subunit beta type 2, 20S proteasome subunit beta-2
DFA_00147	4	0.022576	0	0	0	0	2	0.012646	0	0	0	0	0	0		leucine-rich repeat-containing protein (LRR)
DFA_00148	0	0	2	0.011645	5	0.028448	3	0.018969	8	0.04877	1	0.007775	0	0		F-Box A protein
DFA_00149	0	0	3	0.017468	7	0.039827	19	0.12014	19	0.115829	11	0.085521	0	0
DFA_00150	0	0	2	0.011645	2	0.011379	0	0	1	0.006096	1	0.007775	0	0		hypothetical protein
DFA_00151	0	0	0	0	1	0.00569	1	0.006323	0	0	1	0.007775	1	0.004663
DFA_00152	2	0.011288	2	0.011645	1	0.00569	10	0.063232	12	0.073155	7	0.054423	4	0.018653
DFA_00153	2	0.011288	2	0.011645	2	0.011379	4	0.025293	4	0.024385	5	0.038873	1	0.004663
DFA_00154	0	0	1	0.005823	1	0.00569	0	0	0	0	1	0.007775	0	0
DFA_00155	0	0	0	0	1	0.00569	1	0.006323	0	0	1	0.007775	0	0		hypothetical protein
DFA_00157	22	0.124167	11	0.064048	17	0.096722	9	0.056908	4	0.024385	8	0.062197	0	0
DFA_00158	2	0.011288	5	0.029113	6	0.034137	9	0.056908	0	0	1	0.007775	1	0.004663
DFA_00159	10	0.056439	0	0	0	0	0	0	1	0.006096	2	0.015549	9	0.04197	fbl	fibrillarin, rRNA 2'-O-methyltransferase
DFA_00160	0	0	0	0	1	0.00569	3	0.018969	5	0.030481	14	0.108845	11	0.051296
DFA_00161	1	0.005644	0	0	0	0	0	0	0	0	0	0	0	0
DFA_00163	1	0.005644	0	0	1	0.00569	0	0	0	0	0	0	0	0
DFA_00164	0	0	3	0.017468	1	0.00569	0	0	0	0	3	0.023324	0	0		hypothetical protein
DFA_00165	0	0	0	0	0	0	1	0.006323	0	0	0	0	0	0
DFA_00166	3	0.016932	7	0.040758	5	0.028448	4	0.025293	1	0.006096	3	0.023324	1	0.004663
DFA_00167	5	0.02822	19	0.110628	29	0.164996	17	0.107494	16	0.09754	8	0.062197	0	0		hypothetical protein
DFA_00168	1	0.005644	1	0.005823	2	0.011379	1	0.006323	0	0	0	0	0	0		type I phosphodiesterase/nucleotide pyrophosphatase family protein
DFA_00169	692	3.90561	41	0.238725	46	0.261718	7	0.044262	12	0.073155	20	0.155493	74	0.345085	rpl36a	S60 ribosomal protein L36a
DFA_00170	37	0.208826	305	1.77588	291	1.65565	306	1.93488	180	1.09733	68	0.528677	15	0.06995	tspA	tetraspanin family protein
DFA_00171	1	0.005644	0	0	2	0.011379	2	0.012646	0	0	4	0.031099	0	0		hypothetical protein
DFA_00172	6	0.033864	1	0.005823	3	0.017069	2	0.012646	4	0.024385	3	0.023324	0	0
DFA_00173	0	0	1	0.005823	0	0	1	0.006323	0	0	3	0.023324	1	0.004663		Similar to Strongylocentrotus purpuratus (Purple sea urchin). Fibropellin I (Epidermal growth factor-related protein 1) (UEGF-1).
DFA_00174	1	0.005644	0	0	0	0	0	0	0	0	0	0	0	0
DFA_00175	3	0.016932	0	0	1	0.00569	1	0.006323	6	0.036578	4	0.031099	3	0.01399
DFA_00176	9	0.050796	10	0.058226	14	0.079653	11	0.069555	10	0.060963	12	0.093296	6	0.02798		RING zinc finger-containing protein, B-box zinc finger-containing protein, PHR domain-containing protein
DFA_00177	0	0	3	0.017468	3	0.017069	6	0.037939	3	0.018289	4	0.031099	7	0.032643		hypothetical protein
DFA_00178	9	0.050796	5	0.029113	1	0.00569	3	0.018969	5	0.030481	3	0.023324	0	0		NAD-dependent epimerase/dehydratase family protein
DFA_00179	2	0.011288	0	0	1	0.00569	1	0.006323	0	0	1	0.007775	1	0.004663
DFA_00180	2	0.011288	3	0.017468	2	0.011379	13	0.082201	6	0.036578	4	0.031099	0	0
DFA_00181	0	0	0	0	1	0.00569	3	0.018969	1	0.006096	2	0.015549	0	0
DFA_00182	0	0	0	0	0	0	1	0.006323	0	0	1	0.007775	23	0.107256		hypothetical protein
DFA_00183	2	0.011288	1	0.005823	3	0.017069	0	0	2	0.012193	1	0.007775	0	0
DFA_00184	0	0	2	0.011645	0	0	2	0.012646	0	0	0	0	0	0
DFA_00185	5	0.02822	1	0.005823	0	0	0	0	0	0	0	0	0	0
DFA_00186	1	0.005644	4	0.02329	1	0.00569	1	0.006323	0	0	2	0.015549	0	0
DFA_00187	0	0	0	0	0	0	0	0	3	0.018289	5	0.038873	0	0
DFA_00190	2	0.011288	1	0.005823	0	0	0	0	0	0	0	0	0	0
DFA_00191	3	0.016932	0	0	3	0.017069	1	0.006323	0	0	0	0	0	0
DFA_00192	0	0	1	0.005823	0	0	0	0	1	0.006096	1	0.007775	0	0
DFA_00193	0	0	1	0.005823	0	0	1	0.006323	0	0	0	0	0	0
DFA_00194	2	0.011288	1	0.005823	1	0.00569	0	0	0	0	0	0	0	0
DFA_00195	1	0.005644	4	0.02329	1	0.00569	0	0	4	0.024385	0	0	0	0
DFA_00196	1	0.005644	0	0	0	0	1	0.006323	0	0	0	0	0	0
DFA_00197	12	0.067727	16	0.093161	11	0.062585	30	0.189695	39	0.237754	14	0.108845	1	0.004663	glud2	NAD+ dependent glutamate dehydrogenase
DFA_00198	67	0.378144	6	0.034935	6	0.034137	10	0.063232	12	0.073155	5	0.038873	55	0.256482		RNA-binding region RNP-1 domain-containing protein, RNA recognition motif-containing protein RRM, CCHC-type zinc finger-containing protein
DFA_00199	0	0	4	0.02329	1	0.00569	0	0	3	0.018289	1	0.007775	1	0.004663
DFA_00200	0	0	8	0.04658	13	0.073964	15	0.094847	0	0	3	0.023324	3	0.01399	carB	G-protein-coupled receptor, cAMP receptor 2
DFA_00201	1	0.005644	0	0	0	0	0	0	0	0	0	0	0	0
DFA_00202	0	0	9	0.052403	9	0.051206	3	0.018969	0	0	0	0	0	0		hypothetical protein
DFA_00203	1	0.005644	6	0.034935	2	0.011379	0	0	0	0	0	0	1	0.004663		Debranching enzyme.
DFA_00204	0	0	2	0.011645	0	0	0	0	1	0.006096	0	0	0	0
DFA_00205	3	0.016932	2	0.011645	1	0.00569	5	0.031616	3	0.018289	3	0.023324	1	0.004663
DFA_00206	1	0.005644	2	0.011645	2	0.011379	0	0	1	0.006096	0	0	1	0.004663		hypothetical protein
DFA_00207	3	0.016932	2	0.011645	1	0.00569	1	0.006323	0	0	1	0.007775	16	0.074613
DFA_00209	0	0	41	0.238725	20	0.11379	101	0.638638	16	0.09754	2	0.015549	96	0.447678	colA	colossin A, Cna B-type domain-containing protein
DFA_00210	0	0	23	0.133919	20	0.11379	20	0.126463	220	1.34118	121	0.940734	0	0
DFA_00211	3	0.016932	11	0.064048	11	0.062585	6	0.037939	4	0.024385	5	0.038873	6	0.02798	gacN	RhoGAP domain-containing protein
DFA_00212	8	0.045152	3	0.017468	0	0	0	0	2	0.012193	1	0.007775	0	0
DFA_00213	13	0.073371	41	0.238725	45	0.256028	77	0.486883	258	1.57283	309	2.40237	12	0.05596	osbF	oxysterol binding family protein, member 6
DFA_00214	9	0.050796	12	0.069871	7	0.039827	6	0.037939	6	0.036578	12	0.093296	4	0.018653
DFA_00215	20	0.112879	2	0.011645	1	0.00569	4	0.025293	5	0.030481	6	0.046648	7	0.032643	rpa1	RNA polymerase I, largest subunit
DFA_00216	4	0.022576	2	0.011645	4	0.022758	1	0.006323	0	0	1	0.007775	0	0		hypothetical protein
DFA_00217	44	0.248334	52	0.302773	46	0.261718	54	0.34145	17	0.103636	25	0.194366	0	0
DFA_00218	2	0.011288	1	0.005823	0	0	1	0.006323	3	0.018289	1	0.007775	1	0.004663	top3	DNA topoisomerase III
DFA_00219	3	0.016932	2	0.011645	1	0.00569	1	0.006323	0	0	0	0	2	0.009327		centrosomal protein 248 kDa
DFA_00220	4	0.022576	5	0.029113	6	0.034137	7	0.044262	1	0.006096	5	0.038873	12	0.05596		DDT domain-containing protein
DFA_00221	0	0	0	0	1	0.00569	0	0	0	0	0	0	0	0
DFA_00222	98	0.553107	34	0.197967	45	0.256028	20	0.126463	156	0.951017	85	0.660846	199	0.927999	ino1	inositol-3-phosphate synthase, myo-inositol-1-phosphate synthase
DFA_00223	345	1.94716	645	3.75555	571	3.24871	790	4.99529	168	1.02417	167	1.29837	9	0.04197	ppiA	cyclophilin-type peptidylprolyl cis-trans isomerase (PPIase)
DFA_00224	809	4.56595	139	0.809335	121	0.688431	149	0.942149	42	0.256043	143	1.11178	80	0.373065	rps19	40S ribosomal protein S19
DFA_00225	989	5.58186	43	0.25037	63	0.358439	39	0.246603	14	0.085348	71	0.552001	284	1.32438	rpl21	S60 ribosomal protein L21
DFA_00226	4	0.022576	23	0.133919	28	0.159306	7	0.044262	6	0.036578	2	0.015549	18	0.08394		hypothetical protein
DFA_00227	1	0.005644	4	0.02329	8	0.045516	4	0.025293	4	0.024385	2	0.015549	0	0		hypothetical protein
DFA_00228	1	0.005644	5	0.029113	5	0.028448	5	0.031616	4	0.024385	6	0.046648	0	0
DFA_00229	650	3.66857	33	0.192144	31	0.176375	5	0.031616	1	0.006096	20	0.155493	231	1.07722	rpl11	S60 ribosomal protein L11
DFA_00230	2	0.011288	2	0.011645	1	0.00569	2	0.012646	1	0.006096	5	0.038873	3	0.01399		hypothetical protein
DFA_00231	7	0.039508	0	0	0	0	2	0.012646	0	0	6	0.046648	4	0.018653		hypothetical protein
DFA_00232	92	0.519243	29	0.168854	16	0.091032	51	0.322481	47	0.286524	16	0.124395	1	0.004663		molybdenum cofactor sulfurase domain-containing protein
DFA_00233	0	0	4	0.02329	4	0.022758	1	0.006323	3	0.018289	1	0.007775	0	0	med7	putative mediator complex subunit 7
DFA_00234	11	0.062083	3	0.017468	5	0.028448	3	0.018969	6	0.036578	2	0.015549	0	0	rabggta	protein geranylgeranyltransferase type II, Rab geranylgeranyltransferase alpha subunit
DFA_00235	13	0.073371	48	0.279482	74	0.421024	84	0.531145	52	0.317006	53	0.412057	10	0.046633	trfA	homologous to yeast Ssn6
DFA_00236	0	0	9	0.052403	4	0.022758	3	0.018969	5	0.030481	3	0.023324	1	0.004663
DFA_00237	3	0.016932	25	0.145564	15	0.085343	27	0.170725	25	0.152406	39	0.303212	5	0.023317	gefK	Ras guanine nucleotide exchange factor
DFA_00238	2	0.011288	8	0.04658	8	0.045516	17	0.107494	13	0.079251	7	0.054423	2	0.009327		hypothetical protein
DFA_00239	0	0	0	0	0	0	0	0	0	0	7	0.054423	0	0
DFA_00240	4	0.022576	4	0.02329	6	0.034137	6	0.037939	2	0.012193	2	0.015549	1	0.004663		uracil glycosylase
DFA_00241	1	0.005644	2	0.011645	1	0.00569	17	0.107494	16	0.09754	6	0.046648	4	0.018653		SH3 domain-containing protein
DFA_00242	2	0.011288	3	0.017468	2	0.011379	8	0.050585	10	0.060963	3	0.023324	2	0.009327	docA	SH3 domain-containing protein, DOCK family protein, putative guanine nucleotide exchange factor (GEF)
DFA_00243	1	0.005644	7	0.040758	1	0.00569	1	0.006323	2	0.012193	1	0.007775	0	0
DFA_00244	0	0	1	0.005823	4	0.022758	2	0.012646	1	0.006096	0	0	0	0		hypothetical protein
DFA_00245	0	0	0	0	4	0.022758	1	0.006323	0	0	0	0	0	0		hypothetical protein
DFA_00247	1	0.005644	3	0.017468	2	0.011379	0	0	0	0	2	0.015549	6	0.02798
DFA_00248	1	0.005644	1	0.005823	0	0	0	0	0	0	2	0.015549	62	0.289125
DFA_00249	4	0.022576	0	0	2	0.011379	0	0	0	0	3	0.023324	5	0.023317
DFA_00251	0	0	3	0.017468	2	0.011379	4	0.025293	3	0.018289	3	0.023324	0	0
DFA_00252	2	0.011288	3	0.017468	5	0.028448	5	0.031616	3	0.018289	0	0	0	0
DFA_00253	7	0.039508	12	0.069871	11	0.062585	5	0.031616	2	0.012193	10	0.077747	12	0.05596
DFA_00254	0	0	0	0	0	0	3	0.018969	0	0	0	0	0	0
DFA_00257	3	0.016932	9	0.052403	3	0.017069	2	0.012646	2	0.012193	2	0.015549	0	0
DFA_00258	7	0.039508	3	0.017468	12	0.068274	8	0.050585	1	0.006096	2	0.015549	0	0
DFA_00259	1	0.005644	2	0.011645	0	0	0	0	0	0	1	0.007775	0	0		hypothetical protein
DFA_00260	0	0	1	0.005823	2	0.011379	0	0	0	0	0	0	1	0.004663
DFA_00261	68	0.383788	411	2.39307	370	2.10512	216	1.3658	22	0.134118	1	0.007775	0	0	H2AZ	histone H2A
DFA_00262	1	0.005644	2	0.011645	0	0	3	0.018969	1	0.006096	0	0	0	0
DFA_00263	0	0	1	0.005823	0	0	0	0	0	0	0	0	0	0
DFA_00264	3	0.016932	2	0.011645	1	0.00569	2	0.012646	2	0.012193	2	0.015549	2	0.009327
DFA_00265	2	0.011288	5	0.029113	3	0.017069	0	0	3	0.018289	2	0.015549	1	0.004663
DFA_00266	10	0.056439	22	0.128096	26	0.147927	5	0.031616	20	0.121925	18	0.139944	44	0.205186		acetyl-CoA C-acetyltransferase, acetoacetyl-CoA thiolase
DFA_00267	5	0.02822	2	0.011645	0	0	1	0.006323	0	0	2	0.015549	0	0		hypothetical protein
DFA_00268	0	0	1	0.005823	0	0	4	0.025293	2	0.012193	10	0.077747	0	0
DFA_00269	0	0	0	0	1	0.00569	1	0.006323	0	0	1	0.007775	0	0
DFA_00270	1	0.005644	1	0.005823	1	0.00569	2	0.012646	0	0	2	0.015549	1	0.004663		hypothetical protein
DFA_00271	0	0	2	0.011645	0	0	1	0.006323	2	0.012193	2	0.015549	0	0
DFA_00272	0	0	3	0.017468	0	0	0	0	0	0	0	0	0	0
DFA_00273	21	0.118523	0	0	0	0	0	0	0	0	0	0	0	0	gfm1	mitochondrial translation elongation factor G
DFA_00274	2	0.011288	0	0	2	0.011379	1	0.006323	0	0	0	0	0	0
DFA_00275	0	0	0	0	0	0	0	0	1	0.006096	2	0.015549	0	0		glycoside hydrolase family 7 protein, cellulose 1,4-beta-cellobiosidase, cellobiohydrolase I
DFA_00276	1	0.005644	0	0	0	0	0	0	1	0.006096	0	0	0	0		hypothetical protein
DFA_00277	2	0.011288	7	0.040758	4	0.022758	2	0.012646	5	0.030481	5	0.038873	2	0.009327		hypothetical protein
DFA_00278	33	0.18625	36	0.209612	30	0.170685	28	0.177048	9	0.054866	3	0.023324	26	0.121246	rft1	RFT1 family protein
DFA_00279	13	0.073371	17	0.098983	28	0.159306	23	0.145432	27	0.164599	13	0.101071	16	0.074613		WSC domain-containing protein, SCP-like extracellular domain-containing protein
DFA_00280	8	0.045152	11	0.064048	10	0.056895	31	0.196018	12	0.073155	3	0.023324	0	0
DFA_00281	1	0.005644	0	0	0	0	0	0	2	0.012193	1	0.007775	0	0
DFA_00282	2	0.011288	0	0	0	0	1	0.006323	1	0.006096	0	0	0	0	dmpA	hypothetical protein
DFA_00283	2	0.011288	0	0	0	0	1	0.006323	0	0	0	0	0	0
DFA_00284	0	0	0	0	1	0.00569	1	0.006323	0	0	0	0	0	0
DFA_00285	3	0.016932	0	0	0	0	0	0	0	0	0	0	0	0
DFA_00286	1	0.005644	9	0.052403	7	0.039827	0	0	0	0	3	0.023324	0	0		hypothetical protein
DFA_00287	1	0.005644	3	0.017468	0	0	2	0.012646	0	0	1	0.007775	0	0
DFA_00288	1	0.005644	0	0	0	0	0	0	0	0	0	0	0	0
DFA_00289	39	0.220114	19	0.110628	16	0.091032	59	0.373066	44	0.268235	48	0.373184	17	0.079276	pakA	p21-activated protein kinase, protein serine/threonine kinase, STE20 family protein kinase, protein kinase, STE group, PAKA subfamily protein kinase
DFA_00290	5	0.02822	5	0.029113	4	0.022758	11	0.069555	19	0.115829	23	0.178817	26	0.121246
DFA_00291	2	0.011288	11	0.064048	14	0.079653	13	0.082201	10	0.060963	9	0.069972	1059	4.93844
DFA_00292	11	0.062083	13	0.075693	9	0.051206	9	0.056908	25	0.152406	22	0.171043	6	0.02798		hypothetical protein
DFA_00293	10	0.056439	17	0.098983	10	0.056895	17	0.107494	7	0.042674	11	0.085521	17	0.079276	sec1	Sec1-like family protein, putative syntaxin binding protein
DFA_00294	11	0.062083	3	0.017468	4	0.022758	2	0.012646	15	0.091444	12	0.093296	3	0.01399		hypothetical protein
DFA_00295	0	0	11	0.064048	5	0.028448	0	0	6	0.036578	7	0.054423	2	0.009327
DFA_00296	46	0.259622	29	0.168854	42	0.23896	21	0.132786	26	0.158503	9	0.069972	70	0.326432
DFA_00298	0	0	0	0	0	0	0	0	0	0	0	0	1	0.004663
DFA_00299	0	0	0	0	0	0	0	0	0	0	0	0	1	0.004663
DFA_00300	0	0	0	0	0	0	0	0	0	0	0	0	1	0.004663
DFA_00301	1	0.005644	0	0	1	0.00569	1	0.006323	0	0	6	0.046648	6	0.02798
DFA_00302	0	0	0	0	0	0	1	0.006323	3	0.018289	2	0.015549	2	0.009327
DFA_00303	0	0	0	0	1	0.00569	2	0.012646	1	0.006096	4	0.031099	0	0
DFA_00304	0	0	0	0	0	0	0	0	0	0	1	0.007775	0	0
DFA_00305	36	0.203182	44	0.256192	39	0.221891	34	0.214987	19	0.115829	29	0.225465	0	0
DFA_00307	1	0.005644	18	0.104806	17	0.096722	0	0	0	0	1	0.007775	0	0
DFA_00309	0	0	44	0.256192	67	0.381197	7	0.044262	5	0.030481	0	0	0	0
DFA_00310	0	0	34	0.197967	27	0.153617	42	0.265572	131	0.79861	40	0.310986	0	0
DFA_00311	1	0.005644	94	0.54732	77	0.438092	42	0.265572	84	0.512086	34	0.264338	1	0.004663
DFA_00312	0	0	1	0.005823	1	0.00569	2	0.012646	2	0.012193	4	0.031099	4	0.018653
DFA_00314	0	0	0	0	2	0.011379	0	0	1	0.006096	0	0	0	0
DFA_00315	13	0.073371	20	0.116451	16	0.091032	4	0.025293	3	0.018289	1	0.007775	1	0.004663	tmem111	transmembrane protein, DUF850 family protein, TMEM111 family protein
DFA_00316	1	0.005644	1	0.005823	1	0.00569	4	0.025293	0	0	1	0.007775	0	0		hypothetical protein
DFA_00317	0	0	1	0.005823	0	0	0	0	0	0	0	0	0	0		hypothetical protein
DFA_00318	0	0	0	0	1	0.00569	0	0	0	0	0	0	0	0		hypothetical protein
DFA_00319	0	0	0	0	1	0.00569	0	0	0	0	0	0	0	0
DFA_00320	0	0	3	0.017468	2	0.011379	1	0.006323	0	0	0	0	24	0.111919		similar to predicted protein
DFA_00321	7	0.039508	8	0.04658	3	0.017069	8	0.050585	1	0.006096	5	0.038873	0	0
DFA_00323	6	0.033864	5	0.029113	2	0.011379	4	0.025293	4	0.024385	1	0.007775	0	0
DFA_00324	0	0	1	0.005823	1	0.00569	1	0.006323	1	0.006096	0	0	0	0
DFA_00325	0	0	1	0.005823	0	0	0	0	0	0	0	0	0	0		similar to predicted protein
DFA_00326	0	0	1	0.005823	3	0.017069	0	0	0	0	0	0	0	0
DFA_00327	1	0.005644	1	0.005823	3	0.017069	0	0	1	0.006096	1	0.007775	0	0		putative GTPase activating protein (GAP), DENN domain-containing protein
DFA_00328	12	0.067727	0	0	1	0.00569	2	0.012646	9	0.054866	3	0.023324	8	0.037306		Similar to Dictyostelium discoideum (Slime mold). R2005 protein.
DFA_00329	5	0.02822	14	0.081516	3	0.017069	8	0.050585	4	0.024385	2	0.015549	2	0.009327		hypothetical protein
DFA_00330	16	0.090303	0	0	4	0.022758	2	0.012646	1	0.006096	1	0.007775	1	0.004663
DFA_00331	21	0.118523	9	0.052403	6	0.034137	5	0.031616	7	0.042674	12	0.093296	0	0		Glycoprotein endopeptidase - like protein.
DFA_00332	25	0.141099	23	0.133919	22	0.125169	9	0.056908	4	0.024385	5	0.038873	1	0.004663		putative NADH dehydrogenase (ubiquinone), putative NADH-ubiquinone oxidoreductase 13 kDa subunit
DFA_00333	6	0.033864	6	0.034935	9	0.051206	3	0.018969	6	0.036578	8	0.062197	4	0.018653	cypE	cyclophilin E, cyclophilin-type peptidylprolyl cis-trans isomerase (PPIase)
DFA_00334	6	0.033864	15	0.087338	10	0.056895	18	0.113817	5	0.030481	21	0.163268	17	0.079276	med10	putative mediator complex subunit 10
DFA_00335	3	0.016932	2	0.011645	2	0.011379	2	0.012646	0	0	4	0.031099	3	0.01399		hypothetical protein
DFA_00336	0	0	1	0.005823	1	0.00569	7	0.044262	9	0.054866	11	0.085521	6	0.02798		hypothetical protein
DFA_00337	1	0.005644	3	0.017468	5	0.028448	7	0.044262	5	0.030481	13	0.101071	5	0.023317
DFA_00338	2	0.011288	6	0.034935	9	0.051206	3	0.018969	6	0.036578	6	0.046648	16	0.074613	culD	cullin
DFA_00339	0	0	1	0.005823	2	0.011379	1	0.006323	4	0.024385	8	0.062197	14	0.065286	dyrk2	putative protein serine/threonine kinase, DYRK family protein kinase, protein kinase, CMGC group
DFA_00340	25	0.141099	2	0.011645	1	0.00569	11	0.069555	15	0.091444	9	0.069972	87	0.405708	xdh	xanthine dehydrogenase
DFA_00341	4	0.022576	4	0.02329	2	0.011379	5	0.031616	2	0.012193	3	0.023324	27	0.125909
DFA_00342	12	0.067727	10	0.058226	5	0.028448	18	0.113817	27	0.164599	11	0.085521	0	0	abiA	component of SCAR regulatory complex
DFA_00343	10	0.056439	3	0.017468	2	0.011379	9	0.056908	0	0	9	0.069972	0	0		hypothetical protein
DFA_00344	43	0.24269	82	0.477449	105	0.597399	50	0.316158	56	0.341391	51	0.396508	5	0.023317	rab14	Rab GTPase
DFA_00345	2	0.011288	0	0	7	0.039827	1	0.006323	3	0.018289	2	0.015549	0	0		3'-5' exonuclease domain-containing protein
DFA_00347	0	0	0	0	0	0	0	0	0	0	2	0.015549	0	0
DFA_00348	233	1.31504	1	0.005823	0	0	1	0.006323	0	0	2	0.015549	81	0.377728
DFA_00349	2	0.011288	1	0.005823	1	0.00569	1	0.006323	0	0	2	0.015549	0	0	pncA	nicotinamidase, pyrazinamidase
DFA_00350	4	0.022576	2	0.011645	1	0.00569	4	0.025293	3	0.018289	2	0.015549	1	0.004663		hypothetical protein
DFA_00351	55	0.310417	7	0.040758	8	0.045516	7	0.044262	7	0.042674	20	0.155493	6	0.02798		12 days embryo spinal ganglion cDNA, RIKEN full-length enriched library, clone:D130045P06 product:granule cell differentiation protein, full insert se
DFA_00352	57	0.321705	35	0.203789	23	0.130859	30	0.189695	28	0.170695	45	0.34986	0	0	tcp1	t-complex polypeptide 1, chaperonin containing TCP1 alpha subunit
DFA_00353	1	0.005644	6	0.034935	1	0.00569	1	0.006323	4	0.024385	1	0.007775	4	0.018653		F32D1.1 protein.
DFA_00354	0	0	0	0	0	0	0	0	1	0.006096	0	0	0	0	gtaE	putative GATA-binding transcription factor, GATA zinc finger domain-containing protein 5
DFA_00355	0	0	0	0	0	0	0	0	0	0	1	0.007775	6	0.02798
DFA_00356	46	0.259622	71	0.413401	110	0.625846	39	0.246603	15	0.091444	14	0.108845	9	0.04197	usp14	ubiquitin domain-containing protein, peptidase C19 family protein, putative ubiquitin carboxyl-terminal hydrolase (UCH)
DFA_00357	0	0	22	0.128096	27	0.153617	46	0.290865	33	0.201177	23	0.178817	2	0.009327
DFA_00358	1	0.005644	4	0.02329	7	0.039827	14	0.088524	12	0.073155	5	0.038873	2	0.009327		hypothetical protein
DFA_00359	0	0	2	0.011645	2	0.011379	1	0.006323	1	0.006096	0	0	0	0
DFA_00360	15	0.084659	3	0.017468	3	0.017069	3	0.018969	3	0.018289	3	0.023324	0	0		hypothetical protein
DFA_00361	1	0.005644	1	0.005823	1	0.00569	1	0.006323	0	0	1	0.007775	2	0.009327		hypothetical protein
DFA_00362	1	0.005644	7	0.040758	2	0.011379	3	0.018969	2	0.012193	6	0.046648	0	0		hypothetical protein
DFA_00363	7	0.039508	0	0	3	0.017069	9	0.056908	6	0.036578	4	0.031099	16	0.074613		hypothetical protein
DFA_00364	8	0.045152	16	0.093161	26	0.147927	12	0.075878	14	0.085348	12	0.093296	3	0.01399		hypothetical protein
DFA_00365	0	0	0	0	0	0	0	0	0	0	1	0.007775	1	0.004663
DFA_00366	65	0.366856	29	0.168854	40	0.22758	18	0.113817	73	0.445027	20	0.155493	388	1.80936	hspH	heat shock protein Hsp70 family protein
DFA_00367	19	0.107235	139	0.809335	124	0.705499	145	0.916857	201	1.22535	154	1.1973	1125	5.24622		LIM-type zinc finger-containing protein
DFA_00368	10	0.056439	0	0	0	0	0	0	1	0.006096	5	0.038873	47	0.219176	kil1	sulfotransferase
DFA_00369	119	0.67163	117	0.681239	113	0.642915	71	0.448944	41	0.249947	25	0.194366	1	0.004663	psmB5	proteasome subunit beta type 5, 20S proteasome subunit beta-5
DFA_00370	249	1.40534	20	0.116451	19	0.108101	16	0.10117	8	0.04877	26	0.202141	2	0.009327	rps2	ribosomal protein S2
DFA_00371	0	0	0	0	0	0	3	0.018969	1	0.006096	0	0	0	0
DFA_00373	41	0.231402	3	0.017468	3	0.017069	1	0.006323	3	0.018289	0	0	1	0.004663
DFA_00375	0	0	1	0.005823	0	0	3	0.018969	0	0	0	0	0	0		hypothetical protein
DFA_00376	0	0	5	0.029113	2	0.011379	2	0.012646	1	0.006096	4	0.031099	0	0
DFA_00377	2	0.011288	19	0.110628	16	0.091032	61	0.385712	43	0.262139	40	0.310986	40	0.186532
DFA_00378	11	0.062083	24	0.139741	33	0.187754	55	0.347773	86	0.524278	58	0.45093	0	0	manA	alpha-mannosidase
DFA_00379	3	0.016932	13	0.075693	3	0.017069	0	0	2	0.012193	3	0.023324	1	0.004663		calmodulin-binding protein
DFA_00380	0	0	1	0.005823	4	0.022758	0	0	0	0	1	0.007775	16	0.074613
DFA_00381	3	0.016932	2	0.011645	0	0	0	0	1	0.006096	0	0	1	0.004663
DFA_00382	5	0.02822	23	0.133919	22	0.125169	27	0.170725	27	0.164599	21	0.163268	109	0.508301	limB	LIM-type zinc finger-containing protein
DFA_00383	3	0.016932	2	0.011645	1	0.00569	3	0.018969	0	0	1	0.007775	3	0.01399
DFA_00384	0	0	1	0.005823	0	0	2	0.012646	0	0	0	0	4	0.018653
DFA_00385	1	0.005644	0	0	0	0	1	0.006323	0	0	1	0.007775	1	0.004663
DFA_00386	4	0.022576	2	0.011645	2	0.011379	4	0.025293	0	0	2	0.015549	1	0.004663		hypothetical protein
DFA_00387	20	0.112879	96	0.558965	77	0.438092	11	0.069555	8	0.04877	8	0.062197	0	0	uch2	peptidase C12 family protein, ubiquitin C-terminal hydrolase
DFA_00388	10	0.056439	16	0.093161	7	0.039827	5	0.031616	1	0.006096	6	0.046648	3	0.01399		hypothetical protein
DFA_00389	6	0.033864	20	0.116451	12	0.068274	33	0.208664	42	0.256043	41	0.318761	15	0.06995	dst2	putative protein serine/threonine kinase, STE20 family protein kinase, protein kinase, STE group
DFA_00390	47	0.265265	14	0.081516	14	0.079653	14	0.088524	6	0.036578	4	0.031099	28	0.130573		CG7427 protein (RE66446p).
DFA_00391	29	0.163674	6	0.034935	12	0.068274	13	0.082201	7	0.042674	5	0.038873	0	0	hspL	heat shock protein Hsp20 domain-containing protein, putative alpha-crystallin-type heat shock protein
DFA_00392	5	0.02822	3	0.017468	1	0.00569	0	0	0	0	0	0	2	0.009327
DFA_00393	2	0.011288	1	0.005823	0	0	1	0.006323	43	0.262139	15	0.11662	0	0		Patatin-like phospholipase family protein
DFA_00394	2	0.011288	2	0.011645	2	0.011379	3	0.018969	3	0.018289	2	0.015549	11	0.051296		hypothetical protein
DFA_00395	3	0.016932	3	0.017468	2	0.011379	5	0.031616	0	0	2	0.015549	26	0.121246		CAATT-binding protein
DFA_00396	0	0	2	0.011645	0	0	2	0.012646	6	0.036578	4	0.031099	2	0.009327		hypothetical protein
DFA_00397	6	0.033864	4	0.02329	3	0.017069	0	0	0	0	9	0.069972	0	0
DFA_00398	0	0	17	0.098983	23	0.130859	12	0.075878	57	0.347487	39	0.303212	2	0.009327	osbD	oxysterol binding family protein, member 4
DFA_00399	4	0.022576	1	0.005823	3	0.017069	2	0.012646	10	0.060963	12	0.093296	1	0.004663		hypothetical protein
DFA_00401	0	0	0	0	0	0	0	0	0	0	1	0.007775	0	0
DFA_00402	32	0.180606	92	0.535675	54	0.307234	95	0.600699	71	0.432834	42	0.326536	219	1.02127		Ras GTPase
DFA_00403	7	0.039508	5	0.029113	6	0.034137	10	0.063232	5	0.030481	6	0.046648	5	0.023317
DFA_00404	6	0.033864	13	0.075693	12	0.068274	3	0.018969	7	0.042674	5	0.038873	3	0.01399
DFA_00405	13	0.073371	4	0.02329	4	0.022758	2	0.012646	2	0.012193	5	0.038873	2	0.009327		hypothetical protein
DFA_00407	0	0	0	0	0	0	1	0.006323	1	0.006096	1	0.007775	14	0.065286	gxcL	pleckstrin homology (PH) domain-containing protein, RhoGEF domain-containing protein
DFA_00408	6	0.033864	10	0.058226	13	0.073964	4	0.025293	0	0	1	0.007775	0	0	polD2	DNA polymerase delta subunit 2, DNA polymerase subunit delta p50
DFA_00409	0	0	0	0	0	0	1	0.006323	43	0.262139	514	3.99618	6	0.02798
DFA_00411	1	0.005644	175	1.01895	200	1.1379	3	0.018969	23	0.140214	2	0.015549	0	0		hypothetical protein
DFA_00412	0	0	2	0.011645	10	0.056895	1	0.006323	0	0	0	0	0	0
DFA_00413	5	0.02822	1	0.005823	4	0.022758	0	0	3	0.018289	2	0.015549	0	0		hypothetical protein Bpse38_24889
DFA_00414	17	0.095947	93	0.541497	118	0.671362	22	0.139109	317	1.93251	123	0.956283	0	0		hypothetical protein
DFA_00415	0	0	2	0.011645	0	0	3	0.018969	0	0	5	0.038873	0	0
DFA_00416	0	0	3	0.017468	8	0.045516	4	0.025293	8	0.04877	4	0.031099	0	0		Similar to Homo sapiens (Human). GDP-fucose transporter 1.
DFA_00417	595	3.35815	48	0.279482	66	0.375508	33	0.208664	21	0.128021	29	0.225465	121	0.56426	ubqD	ubiquitin
DFA_00419	1	0.005644	0	0	0	0	1	0.006323	0	0	0	0	0	0		hypothetical protein
DFA_00420	12	0.067727	11	0.064048	12	0.068274	6	0.037939	2	0.012193	2	0.015549	23	0.107256	sf3b5	splicing factor 3B subunit 5, splicing factor 3B subunit 10 family protein
DFA_00421	10	0.056439	11	0.064048	9	0.051206	0	0	1	0.006096	1	0.007775	110	0.512964		hypothetical protein
DFA_00422	3	0.016932	5	0.029113	8	0.045516	0	0	2	0.012193	0	0	30	0.139899	mus81	crossover junction endonuclease
DFA_00423	2	0.011288	1	0.005823	1	0.00569	1	0.006323	0	0	3	0.023324	2	0.009327		hypothetical protein
DFA_00424	0	0	0	0	0	0	0	0	0	0	1	0.007775	4	0.018653
DFA_00425	0	0	2	0.011645	1	0.00569	0	0	0	0	0	0	0	0
DFA_00426	0	0	0	0	1	0.00569	0	0	0	0	1	0.007775	0	0		EGF-like domain-containing protein
DFA_00427	1	0.005644	1	0.005823	2	0.011379	0	0	0	0	0	0	0	0
DFA_00428	5	0.02822	1	0.005823	8	0.045516	1	0.006323	2	0.012193	6	0.046648	1	0.004663		O66677 Peptidyl-tRNA hydrolase (EC 3.1.1.29) (PTH).
DFA_00429	24	0.135455	2	0.011645	2	0.011379	0	0	2	0.012193	5	0.038873	51	0.237829		armadillo-like helical domain-containing protein
DFA_00430	0	0	0	0	2	0.011379	2	0.012646	0	0	0	0	4	0.018653		hypothetical protein
DFA_00431	4	0.022576	11	0.064048	4	0.022758	9	0.056908	17	0.103636	17	0.132169	15	0.06995		hypothetical protein
DFA_00432	24	0.135455	7	0.040758	6	0.034137	4	0.025293	2	0.012193	7	0.054423	2	0.009327		hypothetical protein
DFA_00433	16	0.090303	41	0.238725	33	0.187754	29	0.183371	16	0.09754	18	0.139944	6	0.02798		Q86I95 Hypothetical FAM18-like protein.
DFA_00434	11	0.062083	26	0.151386	34	0.193443	13	0.082201	17	0.103636	31	0.241014	2	0.009327		putative protein tyrosine phosphatase, dual specificity
DFA_00435	9	0.050796	6	0.034935	7	0.039827	4	0.025293	3	0.018289	3	0.023324	0	0		hypothetical protein
DFA_00436	1	0.005644	0	0	0	0	1	0.006323	0	0	0	0	0	0
DFA_00437	4	0.022576	0	0	1	0.00569	1	0.006323	0	0	0	0	0	0		putative transmembrane protein
DFA_00438	0	0	12	0.069871	11	0.062585	6	0.037939	10	0.060963	2	0.015549	5	0.023317
DFA_00439	0	0	3	0.017468	2	0.011379	0	0	0	0	0	0	0	0
DFA_00442	3	0.016932	0	0	0	0	1	0.006323	1	0.006096	0	0	0	0
DFA_00443	4	0.022576	0	0	0	0	0	0	0	0	0	0	0	0
DFA_00444	0	0	18	0.104806	10	0.056895	33	0.208664	22	0.134118	8	0.062197	0	0		hypothetical protein
DFA_00445	11	0.062083	1	0.005823	2	0.011379	2	0.012646	2	0.012193	1	0.007775	0	0		GNS1/SUR4 family protein
DFA_00446	14	0.079015	8	0.04658	12	0.068274	33	0.208664	12	0.073155	14	0.108845	6	0.02798	sfbA	hypothetical protein
DFA_00447	2	0.011288	3	0.017468	4	0.022758	10	0.063232	5	0.030481	4	0.031099	2	0.009327		BTB/POZ domain-containing protein
DFA_00448	0	0	0	0	3	0.017069	11	0.069555	5	0.030481	5	0.038873	2	0.009327
DFA_00449	3	0.016932	3	0.017468	3	0.017069	8	0.050585	3	0.018289	10	0.077747	85	0.396381		hypothetical protein
DFA_00450	13	0.073371	1	0.005823	0	0	2	0.012646	2	0.012193	5	0.038873	7	0.032643		hypothetical protein
DFA_00451	12	0.067727	3	0.017468	1	0.00569	1	0.006323	0	0	1	0.007775	0	0		hypothetical protein
DFA_00452	0	0	0	0	1	0.00569	3	0.018969	0	0	4	0.031099	2	0.009327		fungal transcriptional regulatory protein, N-terminal domain-containing protein, putative zinc cluster transcription factor
DFA_00453	2	0.011288	2	0.011645	0	0	0	0	6	0.036578	1	0.007775	4	0.018653		putative protein serine/threonine kinase, putative MPSK, NAK family protein kinase
DFA_00454	0	0	1	0.005823	6	0.034137	3	0.018969	3	0.018289	3	0.023324	0	0	psenA	presenilin family protein, peptidase A22 family protein
DFA_00455	12	0.067727	14	0.081516	17	0.096722	1	0.006323	3	0.018289	1	0.007775	7	0.032643	folC	tetrahydrofolylpolyglutamate synthase, folylpolyglutamate synthase
DFA_00456	18	0.101591	9	0.052403	10	0.056895	20	0.126463	9	0.054866	3	0.023324	0	0		hypothetical protein
DFA_00457	0	0	0	0	0	0	0	0	2	0.012193	1	0.007775	0	0		hypothetical protein
DFA_00458	734	4.14266	47	0.27366	55	0.312923	28	0.177048	47	0.286524	62	0.482029	125	0.582914	rpl35a	S60 ribosomal protein L35a
DFA_00459	5	0.02822	23	0.133919	8	0.045516	0	0	0	0	0	0	0	0	nek2	protein serine/threonine kinase, NEK family protein kinase
DFA_00460	4	0.022576	2	0.011645	3	0.017069	3	0.018969	0	0	0	0	0	0	H3b	histone H3
DFA_00461	1	0.005644	4	0.02329	4	0.022758	0	0	6	0.036578	1	0.007775	0	0
DFA_00462	1	0.005644	4	0.02329	3	0.017069	0	0	3	0.018289	0	0	0	0		hypothetical protein
DFA_00464	1	0.005644	0	0	0	0	0	0	2	0.012193	1	0.007775	0	0		hypothetical protein
DFA_00465	0	0	2	0.011645	0	0	2	0.012646	0	0	0	0	0	0
DFA_00467	0	0	4	0.02329	5	0.028448	2	0.012646	1	0.006096	0	0	0	0
DFA_00468	1	0.005644	0	0	0	0	0	0	0	0	0	0	0	0
DFA_00469	1	0.005644	1	0.005823	1	0.00569	4	0.025293	0	0	0	0	0	0
DFA_00470	0	0	0	0	0	0	1	0.006323	0	0	0	0	0	0
DFA_00472	0	0	2	0.011645	1	0.00569	0	0	1	0.006096	0	0	0	0
DFA_00473	2	0.011288	0	0	1	0.00569	1	0.006323	0	0	0	0	0	0
DFA_00474	1	0.005644	1	0.005823	1	0.00569	1	0.006323	0	0	0	0	6	0.02798
DFA_00475	2	0.011288	0	0	2	0.011379	2	0.012646	0	0	1	0.007775	8	0.037306
DFA_00476	2	0.011288	0	0	3	0.017069	1	0.006323	0	0	0	0	0	0
DFA_00477	1	0.005644	0	0	2	0.011379	1	0.006323	1	0.006096	4	0.031099	3	0.01399
DFA_00478	1	0.005644	0	0	2	0.011379	0	0	0	0	0	0	0	0
DFA_00479	0	0	10	0.058226	4	0.022758	3	0.018969	4	0.024385	3	0.023324	4	0.018653
DFA_00481	0	0	0	0	0	0	1	0.006323	1	0.006096	0	0	0	0
DFA_00482	0	0	0	0	0	0	1	0.006323	0	0	0	0	0	0
DFA_00485	1	0.005644	7	0.040758	2	0.011379	8	0.050585	5	0.030481	3	0.023324	0	0
DFA_00486	0	0	0	0	1	0.00569	3	0.018969	0	0	0	0	2	0.009327
DFA_00488	0	0	1	0.005823	0	0	5	0.031616	4	0.024385	0	0	0	0
DFA_00489	5	0.02822	1	0.005823	1	0.00569	2	0.012646	0	0	1	0.007775	1	0.004663
DFA_00490	3	0.016932	1	0.005823	1	0.00569	5	0.031616	0	0	7	0.054423	0	0
DFA_00491	2	0.011288	4	0.02329	3	0.017069	4	0.025293	0	0	0	0	9	0.04197
DFA_00492	0	0	0	0	0	0	1	0.006323	0	0	0	0	0	0
DFA_00494	0	0	3	0.017468	0	0	2	0.012646	1	0.006096	1	0.007775	0	0
DFA_00495	1	0.005644	8	0.04658	9	0.051206	14	0.088524	10	0.060963	28	0.21769	0	0
DFA_00496	0	0	0	0	0	0	0	0	2	0.012193	0	0	79	0.368401
DFA_00497	13	0.073371	3	0.017468	5	0.028448	1	0.006323	2	0.012193	3	0.023324	57	0.265809
DFA_00500	4	0.022576	3	0.017468	1	0.00569	0	0	0	0	1	0.007775	14	0.065286
DFA_00501	12	0.067727	3	0.017468	1	0.00569	1	0.006323	1	0.006096	1	0.007775	5	0.023317
DFA_00502	0	0	1	0.005823	0	0	0	0	0	0	0	0	0	0
DFA_00503	3	0.016932	4	0.02329	1	0.00569	2	0.012646	6	0.036578	1	0.007775	1	0.004663		hypothetical protein
DFA_00504	1	0.005644	1	0.005823	1	0.00569	1	0.006323	0	0	1	0.007775	0	0
DFA_00506	10	0.056439	1	0.005823	1	0.00569	3	0.018969	2	0.012193	0	0	0	0	gacX	RhoGAP domain-containing protein, WD40 repeat-containing protein
DFA_00507	14	0.079015	33	0.192144	35	0.199133	5	0.031616	7	0.042674	7	0.054423	0	0		hypothetical protein
DFA_00508	6	0.033864	4	0.02329	5	0.028448	2	0.012646	0	0	0	0	0	0
DFA_00509	23	0.129811	14	0.081516	15	0.085343	41	0.259249	18	0.109733	16	0.124395	0	0	chcA	clathrin heavy chain
DFA_00510	0	0	1	0.005823	1	0.00569	0	0	0	0	1	0.007775	0	0		clathrin heavy chain
DFA_00511	26	0.146743	7	0.040758	1	0.00569	3	0.018969	3	0.018289	1	0.007775	0	0		hypothetical protein
DFA_00512	10	0.056439	4	0.02329	2	0.011379	1	0.006323	5	0.030481	5	0.038873	0	0		hypothetical protein
DFA_00514	0	0	4	0.02329	0	0	2	0.012646	1	0.006096	9	0.069972	0	0
DFA_00515	6	0.033864	0	0	0	0	0	0	0	0	0	0	0	0
DFA_00516	2	0.011288	2	0.011645	0	0	0	0	1	0.006096	1	0.007775	0	0		chloride channel protein
DFA_00517	0	0	1	0.005823	1	0.00569	1	0.006323	10	0.060963	0	0	0	0
DFA_00518	0	0	0	0	2	0.011379	1	0.006323	1	0.006096	6	0.046648	0	0		Similar to Mus musculus (Mouse). 12 days embryo spinal ganglion cDNA, RIKEN full-length enriched library, clone:D130061K05 product:MEGF11 PROTEIN (KIA
DFA_00519	8	0.045152	17	0.098983	7	0.039827	10	0.063232	5	0.030481	6	0.046648	0	0	pgl	6-phosphogluconolactonase
DFA_00520	10	0.056439	10	0.058226	7	0.039827	13	0.082201	10	0.060963	3	0.023324	0	0		hypothetical protein
DFA_00521	13	0.073371	10	0.058226	15	0.085343	3	0.018969	3	0.018289	3	0.023324	3	0.01399	mfeB	hypothetical peroxisomal multifunctional enzyme 2
DFA_00522	21	0.118523	1	0.005823	1	0.00569	0	0	1	0.006096	4	0.031099	0	0		hypothetical protein
DFA_00523	3	0.016932	0	0	0	0	1	0.006323	0	0	1	0.007775	0	0	abkA	ABC1 family protein kinase, ABC1-A subfamily protein kinase, protein kinase, Atypical group
DFA_00524	1	0.005644	0	0	0	0	0	0	0	0	1	0.007775	2	0.009327		hypothetical protein
DFA_00525	2	0.011288	2	0.011645	2	0.011379	1	0.006323	0	0	0	0	0	0		adenosine deaminase, tRNA-specific
DFA_00526	0	0	23	0.133919	21	0.11948	37	0.233957	29	0.176792	16	0.124395	50	0.233165		hypothetical protein
DFA_00527	1	0.005644	1	0.005823	0	0	0	0	1	0.006096	0	0	0	0
DFA_00528	86	0.485379	47	0.27366	52	0.295855	44	0.278219	13	0.079251	11	0.085521	2	0.009327		hypothetical protein
DFA_00529	3	0.016932	3	0.017468	5	0.028448	6	0.037939	2	0.012193	3	0.023324	0	0	fam40	FAM40 family protein
DFA_00530	1	0.005644	13	0.075693	12	0.068274	5	0.031616	4	0.024385	1	0.007775	1	0.004663
DFA_00532	4	0.022576	5	0.029113	1	0.00569	0	0	0	0	0	0	0	0		hypothetical protein
DFA_00533	0	0	15	0.087338	11	0.062585	12	0.075878	17	0.103636	16	0.124395	0	0		Kelch repeat-containing protein, BTB/POZ domain-containing protein, potassium channel tetramerization domain-containing protein, putative actin bindin
DFA_00534	0	0	1	0.005823	2	0.011379	0	0	0	0	1	0.007775	0	0
DFA_00535	6	0.033864	6	0.034935	10	0.056895	8	0.050585	5	0.030481	5	0.038873	1	0.004663	gxcCC	RhoGEF domain-containing protein, DH domain-containing protein, calponin homology (CH) domain-containing protein, putative actin binding protein
DFA_00536	0	0	0	0	1	0.00569	1	0.006323	1	0.006096	5	0.038873	0	0
DFA_00537	0	0	16	0.093161	15	0.085343	1	0.006323	0	0	4	0.031099	0	0		hypothetical protein
DFA_00538	6	0.033864	7	0.040758	11	0.062585	2	0.012646	3	0.018289	0	0	0	0	clybl	citrate lyase subunit beta-like protein
DFA_00539	0	0	0	0	0	0	1	0.006323	0	0	0	0	0	0
DFA_00540	0	0	0	0	0	0	3	0.018969	0	0	0	0	0	0	fnkE	putative protein serine/threonine kinase, FNIP repeat-containing protein, protein kinase, STE group, FNIPK subfamily protein kinase
DFA_00541	2	0.011288	1	0.005823	0	0	1	0.006323	4	0.024385	1	0.007775	0	0	rrpB	RNA-directed RNA polymerase
DFA_00542	13	0.073371	2	0.011645	0	0	4	0.025293	0	0	3	0.023324	15	0.06995		hypothetical protein
DFA_00543	16	0.090303	3	0.017468	3	0.017069	5	0.031616	3	0.018289	8	0.062197	0	0		hypothetical protein
DFA_00544	4	0.022576	4	0.02329	3	0.017069	4	0.025293	0	0	3	0.023324	0	0	act29	actin
DFA_00545	43	0.24269	11	0.064048	3	0.017069	3	0.018969	5	0.030481	5	0.038873	0	0
DFA_00546	3	0.016932	21	0.122274	14	0.079653	8	0.050585	13	0.079251	19	0.147719	36	0.167879
DFA_00547	0	0	1	0.005823	1	0.00569	1	0.006323	2	0.012193	0	0	0	0
DFA_00548	3	0.016932	2	0.011645	2	0.011379	6	0.037939	1	0.006096	0	0	0	0	nup54	nucleoporin 54
DFA_00549	2	0.011288	1	0.005823	0	0	0	0	1	0.006096	0	0	1	0.004663
DFA_00550	2	0.011288	0	0	0	0	3	0.018969	0	0	0	0	0	0
DFA_00551	5	0.02822	1	0.005823	0	0	2	0.012646	0	0	2	0.015549	8	0.037306
DFA_00552	1	0.005644	2	0.011645	7	0.039827	2	0.012646	4	0.024385	7	0.054423	5	0.023317		hypothetical protein
DFA_00553	51	0.287841	11	0.064048	6	0.034137	4	0.025293	4	0.024385	13	0.101071	83	0.387055	hisS	histidine-tRNA ligase, histidyl-tRNA synthetase
DFA_00554	1	0.005644	5	0.029113	4	0.022758	5	0.031616	2	0.012193	1	0.007775	6	0.02798		hypothetical protein
DFA_00555	0	0	17	0.098983	10	0.056895	22	0.139109	7	0.042674	0	0	0	0
DFA_00556	0	0	17	0.098983	5	0.028448	20	0.126463	8	0.04877	3	0.023324	1	0.004663
DFA_00557	7	0.039508	1	0.005823	2	0.011379	14	0.088524	23	0.140214	19	0.147719	9	0.04197		putative actin binding protein, ADF/cofilin-like domain-containing protein
DFA_00559	20	0.112879	7	0.040758	6	0.034137	46	0.290865	34	0.207273	10	0.077747	0	0	dhcA	cytoplasmic dynein heavy chain, dynein beta chain, flagellar outer arm
DFA_00562	12	0.067727	14	0.081516	16	0.091032	9	0.056908	2	0.012193	6	0.046648	0	0	cdk11	putative protein serine/threonine kinase, CDK family protein kinase, cyclin-dependent kinase, protein kinase, CMGC group, PITSLRE subfamily protein ki
DFA_00563	3	0.016932	0	0	0	0	0	0	1	0.006096	0	0	0	0
DFA_00564	2	0.011288	0	0	1	0.00569	0	0	5	0.030481	5	0.038873	0	0
DFA_00565	8	0.045152	9	0.052403	8	0.045516	11	0.069555	4	0.024385	14	0.108845	1	0.004663
DFA_00566	11	0.062083	18	0.104806	22	0.125169	17	0.107494	12	0.073155	25	0.194366	6	0.02798		hypothetical protein
DFA_00567	6	0.033864	2	0.011645	5	0.028448	6	0.037939	3	0.018289	3	0.023324	2	0.009327		hypothetical protein
DFA_00568	7	0.039508	3	0.017468	5	0.028448	5	0.031616	3	0.018289	0	0	1	0.004663		gluconokinase, gluconate kinase
DFA_00569	0	0	11	0.064048	12	0.068274	17	0.107494	45	0.274332	29	0.225465	0	0		hypothetical protein
DFA_00570	2	0.011288	6	0.034935	10	0.056895	8	0.050585	3	0.018289	4	0.031099	9	0.04197	crlA	cAMP receptor-like protein, G-protein-coupled receptor (GPCR) family protein
DFA_00571	1	0.005644	4	0.02329	7	0.039827	2	0.012646	4	0.024385	5	0.038873	23	0.107256		HYPOTHETICAL 34.2 KDA PROTEIN
DFA_00572	3	0.016932	1	0.005823	5	0.028448	1	0.006323	3	0.018289	1	0.007775	0	0		hypothetical protein
DFA_00573	0	0	0	0	0	0	1	0.006323	0	0	0	0	1	0.004663
DFA_00574	1	0.005644	0	0	0	0	0	0	0	0	0	0	0	0
DFA_00575	1	0.005644	0	0	0	0	0	0	0	0	0	0	0	0		patatin family protein
DFA_00576	2	0.011288	0	0	0	0	0	0	0	0	0	0	0	0
DFA_00579	24	0.135455	16	0.093161	22	0.125169	4	0.025293	25	0.152406	13	0.101071	0	0		hypothetical protein
DFA_00581	25	0.141099	18	0.104806	6	0.034137	7	0.044262	4	0.024385	3	0.023324	5	0.023317	nat5	N-acetyltransferase, catalytic subunit, N-acetyltransferase 5
DFA_00582	2	0.011288	0	0	0	0	0	0	0	0	0	0	3	0.01399
DFA_00583	6	0.033864	2	0.011645	3	0.017069	4	0.025293	10	0.060963	3	0.023324	21	0.097929		microtubule interacting and transport domain-containing protein (MIT)
DFA_00584	20	0.112879	15	0.087338	12	0.068274	26	0.164402	7	0.042674	8	0.062197	29	0.135236		putative transcription coactivator
DFA_00585	95	0.536175	1	0.005823	0	0	0	0	1	0.006096	1	0.007775	0	0	ctnB	countin2
DFA_00586	182	1.0272	16	0.093161	20	0.11379	5	0.031616	28	0.170695	33	0.256564	51	0.237829	mcfN	mitochondrial substrate carrier family protein, putative mitochondrial phosphate carrier protein
DFA_00587	17	0.095947	0	0	0	0	6	0.037939	88	0.536471	89	0.691945	6	0.02798
DFA_00588	1	0.005644	5	0.029113	8	0.045516	2	0.012646	0	0	2	0.015549	1	0.004663
DFA_00589	15	0.084659	1	0.005823	5	0.028448	0	0	2	0.012193	0	0	12	0.05596
DFA_00591	20	0.112879	27	0.157209	12	0.068274	8	0.050585	8	0.04877	12	0.093296	0	0	bcaA	branched-chain amino acid aminotransferase, branched-chain-amino-acid transaminase
DFA_00592	2	0.011288	0	0	0	0	4	0.025293	3	0.018289	0	0	0	0	timm10	mitochondrial import inner membrane translocase subunit 10
DFA_00593	44	0.248334	0	0	0	0	0	0	1	0.006096	0	0	0	0
DFA_00595	10	0.056439	4	0.02329	0	0	2	0.012646	8	0.04877	5	0.038873	0	0
DFA_00596	1	0.005644	3	0.017468	0	0	0	0	0	0	1	0.007775	0	0
DFA_00597	5	0.02822	3	0.017468	10	0.056895	0	0	1	0.006096	1	0.007775	2	0.009327	taf5	transcription initiation factor TFIID subunit, TFIID subunit
DFA_00598	8	0.045152	1	0.005823	0	0	1	0.006323	0	0	0	0	0	0		hypothetical protein
DFA_00599	0	0	0	0	0	0	0	0	1	0.006096	2	0.015549	0	0
DFA_00600	101	0.570039	126	0.733642	122	0.69412	120	0.758778	133	0.810803	67	0.520902	72	0.335758		ZZ-type zinc finger-containing protein, PB1 domain-containing protein, ubiquitin-associated (UBA) domain-containing protein
DFA_00601	0	0	2	0.011645	2	0.011379	0	0	0	0	0	0	0	0
DFA_00602	5	0.02822	11	0.064048	7	0.039827	1	0.006323	1	0.006096	5	0.038873	0	0
DFA_00603	0	0	1	0.005823	0	0	1	0.006323	2	0.012193	0	0	0	0
DFA_00604	2	0.011288	2	0.011645	1	0.00569	3	0.018969	1	0.006096	0	0	0	0
DFA_00605	5	0.02822	15	0.087338	25	0.142238	17	0.107494	18	0.109733	13	0.101071	1	0.004663	ap2a1-2	adaptor-related protein complex 2, alpha subunit, alpha adaptin
DFA_00606	1	0.005644	2	0.011645	1	0.00569	1	0.006323	0	0	0	0	0	0		hypothetical protein
DFA_00607	0	0	0	0	2	0.011379	1	0.006323	1	0.006096	1	0.007775	0	0
DFA_00609	1	0.005644	18	0.104806	6	0.034137	5	0.031616	13	0.079251	1	0.007775	0	0	irlE	putative protein serine/threonine kinase, IRE family protein kinase
DFA_00610	0	0	0	0	1	0.00569	2	0.012646	2	0.012193	1	0.007775	0	0
DFA_00611	3	0.016932	0	0	0	0	0	0	0	0	0	0	0	0
DFA_00612	4	0.022576	0	0	0	0	0	0	1	0.006096	1	0.007775	0	0
DFA_00613	39	0.220114	3	0.017468	5	0.028448	4	0.025293	22	0.134118	10	0.077747	0	0
DFA_00614	38	0.21447	34	0.197967	25	0.142238	27	0.170725	28	0.170695	30	0.23324	47	0.219176		histone deacetylase family protein
DFA_00615	21	0.118523	2	0.011645	6	0.034137	3	0.018969	17	0.103636	16	0.124395	15	0.06995		countin-like protein
DFA_00616	4	0.022576	0	0	4	0.022758	2	0.012646	0	0	1	0.007775	2	0.009327
DFA_00617	1	0.005644	3	0.017468	3	0.017069	2	0.012646	0	0	0	0	213	0.993285	cycC	cyclin, putative C-type cyclin
DFA_00618	0	0	0	0	1	0.00569	0	0	0	0	0	0	0	0
DFA_00619	20	0.112879	1	0.005823	0	0	3	0.018969	0	0	3	0.023324	1900	8.86029		SAP DNA-binding domain-containing protein
DFA_00620	7	0.039508	7	0.040758	11	0.062585	8	0.050585	6	0.036578	9	0.069972	0	0		Similar to Solanum tuberosum (Potato). Fructose-6-phosphate 2-kinase/fructose-2,6-bisphosphatase (EC 2.7.1.105).
DFA_00621	0	0	1	0.005823	1	0.00569	0	0	0	0	0	0	0	0
DFA_00622	0	0	31	0.180499	20	0.11379	23	0.145432	21	0.128021	46	0.357634	1	0.004663
DFA_00623	15	0.084659	25	0.145564	9	0.051206	26	0.164402	22	0.134118	16	0.124395	22	0.102593	sptA	serine C-palmitoyltransferase subunit
DFA_00624	6	0.033864	41	0.238725	33	0.187754	50	0.316158	75	0.457219	45	0.34986	240	1.11919	paxB	paxillin
DFA_00625	8	0.045152	8	0.04658	12	0.068274	7	0.044262	7	0.042674	4	0.031099	1	0.004663		hypothetical protein
DFA_00626	17	0.095947	28	0.163031	29	0.164996	22	0.139109	27	0.164599	14	0.108845	30	0.139899		Vacuolar ATP synthase 21 kDa proteolipid subunit
DFA_00627	96	0.541819	199	1.15869	159	0.904632	223	1.41006	117	0.713262	62	0.482029	63	0.293788	vatP	vacuolar ATPase proteolipid subunit, Vacuolar ATP synthase proteolipid subunit
DFA_00628	2	0.011288	7	0.040758	6	0.034137	2	0.012646	2	0.012193	1	0.007775	0	0	msh3	mutS homolog, DNA mismatch repair protein
DFA_00629	50	0.282197	4	0.02329	7	0.039827	15	0.094847	13	0.079251	9	0.069972	0	0	fdfT	farnesyl-diphosphate farnesyltransferase, squalene synthase
DFA_00630	0	0	0	0	0	0	1	0.006323	1	0.006096	2	0.015549	0	0
DFA_00631	8	0.045152	0	0	5	0.028448	2	0.012646	0	0	2	0.015549	0	0		thioesterase superfamily protein
DFA_00632	0	0	2	0.011645	1	0.00569	1	0.006323	0	0	1	0.007775	0	0		hypothetical protein
DFA_00634	4	0.022576	0	0	0	0	4	0.025293	3	0.018289	1	0.007775	1	0.004663
DFA_00635	1	0.005644	0	0	0	0	0	0	0	0	0	0	0	0		tRNA-Glu	anticodon TTC
DFA_00636	12	0.067727	17	0.098983	9	0.051206	13	0.082201	2	0.012193	4	0.031099	0	0	spc3	microsomal signal peptidase subunit, signal peptidase complex subunit 3
DFA_00637	0	0	14	0.081516	17	0.096722	19	0.12014	67	0.408449	30	0.23324	0	0	dhkC	histidine kinase, protein kinase, Atypical group, HisK family protein kinase
DFA_00638	1	0.005644	2	0.011645	2	0.011379	3	0.018969	1	0.006096	2	0.015549	3	0.01399		SAP DNA-binding domain-containing protein
DFA_00639	4	0.022576	4	0.02329	0	0	9	0.056908	4	0.024385	3	0.023324	2	0.009327	pex1	peroxisomal biogenesis factor 1, peroxin 1
DFA_00640	0	0	0	0	1	0.00569	0	0	2	0.012193	2	0.015549	0	0
DFA_00641	0	0	4	0.02329	0	0	1	0.006323	2	0.012193	2	0.015549	6	0.02798
DFA_00642	1	0.005644	0	0	0	0	0	0	0	0	1	0.007775	2	0.009327		hypothetical protein
DFA_00643	0	0	0	0	0	0	24	0.151756	8	0.04877	1	0.007775	0	0
DFA_00644	1	0.005644	3	0.017468	6	0.034137	17	0.107494	9	0.054866	3	0.023324	0	0		hypothetical protein
DFA_00645	2	0.011288	5	0.029113	10	0.056895	0	0	8	0.04877	3	0.023324	26	0.121246	exdl2A	3'-5' exonuclease domain-containing protein
DFA_00646	7	0.039508	12	0.069871	9	0.051206	6	0.037939	2	0.012193	2	0.015549	1	0.004663
DFA_00647	45	0.253978	108	0.628836	118	0.671362	52	0.328804	24	0.14631	28	0.21769	5	0.023317		ZZ-type zinc finger-containing protein, thioredoxin domain-containing protein, UBX domain-containing protein, UBA domain-containing protein
DFA_00648	1	0.005644	4	0.02329	2	0.011379	2	0.012646	14	0.085348	5	0.038873	0	0		hypothetical protein
DFA_00649	17	0.095947	7	0.040758	12	0.068274	6	0.037939	25	0.152406	20	0.155493	1	0.004663		hypothetical protein
DFA_00650	2	0.011288	2	0.011645	4	0.022758	10	0.063232	4	0.024385	11	0.085521	8	0.037306	lysA	WD-40 repeat-containing protein, peptidoglycan-binding LysM domain-containing protein, TLDc domain-containing protein
DFA_00651	0	0	30	0.174677	31	0.176375	57	0.36042	127	0.774225	131	1.01848	353	1.64615		adenylate kinase
DFA_00652	3	0.016932	0	0	0	0	0	0	4	0.024385	1	0.007775	76	0.354411		EGF-like domain-containing protein, C-type lectin domain-containing protein
DFA_00653	16	0.090303	4	0.02329	0	0	0	0	3	0.018289	7	0.054423	16	0.074613		hypothetical protein
DFA_00654	3	0.016932	8	0.04658	8	0.045516	2	0.012646	12	0.073155	3	0.023324	1	0.004663		hypothetical protein
DFA_00655	5	0.02822	0	0	1	0.00569	1	0.006323	2	0.012193	0	0	0	0
DFA_00656	5	0.02822	5	0.029113	5	0.028448	4	0.025293	1	0.006096	9	0.069972	22	0.102593
DFA_00657	7	0.039508	4	0.02329	1	0.00569	0	0	2	0.012193	2	0.015549	0	0
DFA_00658	15	0.084659	10	0.058226	6	0.034137	2	0.012646	1	0.006096	9	0.069972	1	0.004663		hypothetical protein
DFA_00659	5	0.02822	8	0.04658	13	0.073964	2	0.012646	5	0.030481	11	0.085521	0	0		putative CorA family magnesium ion transporter
DFA_00660	5	0.02822	16	0.093161	18	0.102411	6	0.037939	24	0.14631	15	0.11662	46	0.214512		hypothetical protein
DFA_00661	16	0.090303	5	0.029113	3	0.017069	6	0.037939	6	0.036578	7	0.054423	0	0	mrpl3	ribosomal protein L3, mitochondrial
DFA_00662	1	0.005644	13	0.075693	4	0.022758	10	0.063232	9	0.054866	11	0.085521	6	0.02798		Similar to Dictyostelium discoideum (Slime mold). prespore-specific protein.
DFA_00663	1	0.005644	5	0.029113	0	0	4	0.025293	20	0.121925	26	0.202141	14	0.065286	glcS	glycogen synthase
DFA_00664	1	0.005644	1	0.005823	0	0	0	0	3	0.018289	2	0.015549	1	0.004663
DFA_00665	1	0.005644	0	0	0	0	0	0	3	0.018289	3	0.023324	3	0.01399		glycogen synthase
DFA_00666	15	0.084659	6	0.034935	3	0.017069	2	0.012646	16	0.09754	7	0.054423	0	0		predicted protein
DFA_00667	1	0.005644	0	0	0	0	1	0.006323	2	0.012193	5	0.038873	1	0.004663		hypothetical protein
DFA_00668	6	0.033864	51	0.29695	36	0.204822	7	0.044262	0	0	2	0.015549	0	0	rnrB-2	ribonucleotide reductase small subunit, ribonucleoside-diphosphate reductase
DFA_00670	0	0	1	0.005823	0	0	5	0.031616	1	0.006096	5	0.038873	0	0		hypothetical protein
DFA_00671	7	0.039508	68	0.395934	44	0.250339	70	0.442621	90	0.548663	99	0.769691	20	0.093266	psmE4	proteasome activator complex subunit 4
DFA_00672	0	0	0	0	1	0.00569	0	0	0	0	0	0	0	0
DFA_00673	6	0.033864	1	0.005823	0	0	4	0.025293	2	0.012193	2	0.015549	2	0.009327		hypothetical protein
DFA_00674	14	0.079015	6	0.034935	9	0.051206	5	0.031616	1	0.006096	3	0.023324	0	0		Putative oxalyl-CoA decarboxylase.
DFA_00675	0	0	5	0.029113	5	0.028448	6	0.037939	5	0.030481	9	0.069972	30	0.139899
DFA_00676	2	0.011288	2	0.011645	3	0.017069	7	0.044262	7	0.042674	8	0.062197	35	0.163216		hypothetical protein
DFA_00677	18	0.101591	2	0.011645	3	0.017069	3	0.018969	12	0.073155	3	0.023324	0	0	snrpG	LSM (like-Sm) domain-containing protein, putative small nuclear ribonucleoprotein G
DFA_00678	7	0.039508	2	0.011645	3	0.017069	5	0.031616	1	0.006096	4	0.031099	0	0		cyclophilin-type peptidylprolyl cis-trans isomerase (PPIase)
DFA_00679	2	0.011288	0	0	0	0	2	0.012646	1	0.006096	0	0	9	0.04197		hypothetical protein
DFA_00680	0	0	387	2.25333	197	1.12083	1073	6.78474	278	1.69476	288	2.2391	66	0.307778
DFA_00681	0	0	0	0	0	0	1	0.006323	1	0.006096	0	0	0	0
DFA_00682	1	0.005644	0	0	0	0	1	0.006323	3	0.018289	0	0	0	0
DFA_00683	4	0.022576	6	0.034935	3	0.017069	6	0.037939	7	0.042674	10	0.077747	1	0.004663		hypothetical protein
DFA_00684	19	0.107235	2	0.011645	3	0.017069	9	0.056908	11	0.067059	13	0.101071	1	0.004663		WD-40 repeat-containing protein
DFA_00685	0	0	0	0	1	0.00569	0	0	1	0.006096	0	0	0	0
DFA_00686	0	0	3	0.017468	5	0.028448	0	0	0	0	0	0	0	0		hypothetical protein
DFA_00687	0	0	0	0	0	0	0	0	1	0.006096	0	0	0	0
DFA_00688	1	0.005644	6	0.034935	4	0.022758	16	0.10117	5	0.030481	0	0	5	0.023317		hypothetical protein
DFA_00689	1	0.005644	0	0	1	0.00569	1	0.006323	0	0	0	0	0	0		hypothetical protein
DFA_00690	2	0.011288	0	0	1	0.00569	0	0	0	0	0	0	0	0
DFA_00691	3	0.016932	3	0.017468	3	0.017069	0	0	0	0	0	0	0	0		WD40 repeat-containing protein
DFA_00692	0	0	0	0	0	0	0	0	1	0.006096	1	0.007775	0	0
DFA_00693	1	0.005644	0	0	2	0.011379	2	0.012646	3	0.018289	3	0.023324	0	0
DFA_00695	0	0	1	0.005823	1	0.00569	4	0.025293	1	0.006096	5	0.038873	1	0.004663
DFA_00696	0	0	0	0	0	0	0	0	0	0	1	0.007775	0	0		hypothetical protein
DFA_00697	0	0	2	0.011645	1	0.00569	1	0.006323	0	0	0	0	0	0		hypothetical protein
DFA_00698	1	0.005644	1	0.005823	1	0.00569	3	0.018969	0	0	0	0	0	0		hypothetical protein
DFA_00699	13	0.073371	1	0.005823	3	0.017069	4	0.025293	1	0.006096	5	0.038873	6	0.02798	nfu1	NIF system FeS cluster assembly domain-containing protein
DFA_00700	69	0.389432	82	0.477449	85	0.483609	134	0.847302	75	0.457219	135	1.04958	87	0.405708		hypothetical protein
DFA_00701	4	0.022576	8	0.04658	2	0.011379	6	0.037939	12	0.073155	7	0.054423	0	0	coq4	coenzyme Q biosynthesis protein
DFA_00702	0	0	1	0.005823	1	0.00569	2	0.012646	0	0	1	0.007775	0	0
DFA_00703	0	0	6	0.034935	4	0.022758	31	0.196018	11	0.067059	10	0.077747	0	0
DFA_00704	1	0.005644	6	0.034935	9	0.051206	5	0.031616	0	0	3	0.023324	0	0
DFA_00705	2	0.011288	8	0.04658	4	0.022758	15	0.094847	8	0.04877	11	0.085521	0	0	gbpD	RasGEF domain-containing protein, cyclic GMP-binding protein
DFA_00706	3	0.016932	2	0.011645	1	0.00569	0	0	0	0	1	0.007775	80	0.373065
DFA_00707	0	0	0	0	2	0.011379	1	0.006323	1	0.006096	0	0	3	0.01399
DFA_00708	22	0.124167	23	0.133919	17	0.096722	8	0.050585	4	0.024385	8	0.062197	26	0.121246	spt16	FACT complex subunit SPT16
DFA_00709	9	0.050796	3	0.017468	3	0.017069	3	0.018969	5	0.030481	2	0.015549	1	0.004663	gxcAA	pleckstrin homology (PH) domain-containing protein, RhoGEF domain-containing protein, IQ calmodulin-binding domain-containing protein, Phox domain-con
DFA_00710	0	0	3	0.017468	0	0	0	0	2	0.012193	0	0	2	0.009327
DFA_00711	2	0.011288	0	0	0	0	4	0.025293	2	0.012193	8	0.062197	116	0.540944	pdeE	cAMP/cGMP-stimulated cAMP/cGMP phosphodiesterase, beta-lactamase domain-containing protein
DFA_00713	1	0.005644	1	0.005823	0	0	0	0	0	0	1	0.007775	0	0
DFA_00714	5	0.02822	9	0.052403	1	0.00569	4	0.025293	1	0.006096	1	0.007775	13	0.060623		hypothetical protein
DFA_00715	4	0.022576	8	0.04658	5	0.028448	5	0.031616	5	0.030481	0	0	3	0.01399	sun2	SUN domain-containing protein 2
DFA_00716	8	0.045152	1	0.005823	2	0.011379	1	0.006323	7	0.042674	13	0.101071	0	0		hypothetical protein
DFA_00717	0	0	1	0.005823	0	0	2	0.012646	0	0	1	0.007775	0	0
DFA_00718	0	0	0	0	0	0	6	0.037939	0	0	0	0	0	0
DFA_00719	2	0.011288	5	0.029113	7	0.039827	10	0.063232	1	0.006096	0	0	0	0		hypothetical protein
DFA_00721	5	0.02822	0	0	0	0	2	0.012646	1	0.006096	0	0	0	0
DFA_00722	1	0.005644	25	0.145564	13	0.073964	14	0.088524	11	0.067059	17	0.132169	2	0.009327		RelA
DFA_00723	14	0.079015	19	0.110628	21	0.11948	15	0.094847	24	0.14631	21	0.163268	5	0.023317	atg7	autophagy protein 7, E1-like enzyme family protein
DFA_00724	0	0	4	0.02329	5	0.028448	15	0.094847	42	0.256043	16	0.124395	0	0		CG4070-PB.
DFA_00725	2	0.011288	0	0	1	0.00569	2	0.012646	0	0	1	0.007775	1	0.004663
DFA_00726	849	4.79171	66	0.384288	91	0.517746	6	0.037939	9	0.054866	31	0.241014	69	0.321768	rpl37	ribosomal protein L37
DFA_00727	15	0.084659	0	0	1	0.00569	0	0	1	0.006096	2	0.015549	1	0.004663		NAP (nucleosome assembly protein) family protein
DFA_00728	17	0.095947	7	0.040758	4	0.022758	12	0.075878	2	0.012193	5	0.038873	37	0.172542	abkB	putative protein serine/threonine kinase, ABC1 family protein kinase, protein kinase, Atypical group, ABC1-B subfamily protein kinase
DFA_00729	1	0.005644	1	0.005823	5	0.028448	6	0.037939	2	0.012193	4	0.031099	0	0
DFA_00730	4	0.022576	1	0.005823	0	0	2	0.012646	4	0.024385	4	0.031099	0	0		LIM-type zinc finger-containing protein, phosphatase tensin type domain-containing protein, C2 tensin-type domain-containing protein
DFA_00731	11	0.062083	31	0.180499	36	0.204822	31	0.196018	16	0.09754	33	0.256564	192	0.895355		mitochondrial substrate carrier family protein
DFA_00732	3	0.016932	3	0.017468	4	0.022758	14	0.088524	26	0.158503	20	0.155493	7	0.032643
DFA_00733	1	0.005644	3	0.017468	3	0.017069	1	0.006323	3	0.018289	0	0	0	0
DFA_00734	2	0.011288	333	1.93891	399	2.27012	1	0.006323	1	0.006096	2	0.015549	0	0	orfSGP	hypothetical protein
DFA_00735	10	0.056439	2	0.011645	5	0.028448	3	0.018969	1	0.006096	0	0	0	0		HSPC219.
DFA_00736	2	0.011288	0	0	0	0	3	0.018969	0	0	0	0	5	0.023317	alkB	alkylated DNA repair protein
DFA_00737	63	0.355569	31	0.180499	23	0.130859	11	0.069555	14	0.085348	7	0.054423	797	3.71666	grp94	heat shock protein Hsp90 family protein
DFA_00738	5	0.02822	13	0.075693	9	0.051206	10	0.063232	14	0.085348	10	0.077747	10	0.046633	serC	phosphoserine transaminase, phosphoserine aminotransferase
DFA_00739	1	0.005644	0	0	0	0	2	0.012646	0	0	0	0	1	0.004663		hypothetical protein
DFA_00740	13	0.073371	14	0.081516	15	0.085343	8	0.050585	17	0.103636	11	0.085521	0	0	alg1	glycosyltransferase, beta-1,4-mannosyltransferase
DFA_00741	3	0.016932	7	0.040758	3	0.017069	7	0.044262	5	0.030481	5	0.038873	0	0		hypothetical protein
DFA_00742	2	0.011288	3	0.017468	3	0.017069	3	0.018969	1	0.006096	1	0.007775	1	0.004663
DFA_00743	1	0.005644	1	0.005823	5	0.028448	6	0.037939	2	0.012193	1	0.007775	1	0.004663
DFA_00744	0	0	0	0	1	0.00569	0	0	0	0	1	0.007775	0	0		hypothetical protein
DFA_00745	1	0.005644	0	0	0	0	0	0	1	0.006096	0	0	0	0		ankyrin repeat containing protein
DFA_00746	0	0	0	0	5	0.028448	0	0	0	0	0	0	0	0
DFA_00747	1	0.005644	2	0.011645	0	0	0	0	0	0	0	0	0	0		hypothetical protein
DFA_00748	3	0.016932	0	0	0	0	0	0	0	0	0	0	1	0.004663		dihydroxybiphenyl dioxygenase domain-containing protein, glyoxalase/bleomycin resistance protein
DFA_00749	0	0	8	0.04658	8	0.045516	0	0	1	0.006096	1	0.007775	0	0
DFA_00750	0	0	0	0	0	0	4	0.025293	3	0.018289	0	0	0	0		hypothetical protein
DFA_00751	193	1.08928	33	0.192144	39	0.221891	29	0.183371	18	0.109733	20	0.155493	14	0.065286	rps28	40S ribosomal protein S28
DFA_00752	4	0.022576	3	0.017468	2	0.011379	1	0.006323	1	0.006096	1	0.007775	0	0	mcfB	EF-hand domain-containing protein, mitochondrial substrate carrier family protein, calcium-dependent mitochondrial substrate carrier
DFA_00753	7	0.039508	2	0.011645	1	0.00569	0	0	4	0.024385	2	0.015549	4	0.018653		SNF2-related domain-containing protein, DEAD/DEAH box helicase domain-containing protein, CHR group protein, helicase, C-terminal domain-containing pr
DFA_00754	0	0	0	0	2	0.011379	4	0.025293	2	0.012193	1	0.007775	0	0
DFA_00755	4	0.022576	3	0.017468	6	0.034137	5	0.031616	1	0.006096	4	0.031099	2	0.009327
DFA_00757	18	0.101591	3	0.017468	4	0.022758	1	0.006323	0	0	0	0	28	0.130573	cbpM	calcium-binding protein, NCS-1/frequenin-related protein
DFA_00758	0	0	0	0	1	0.00569	0	0	1	0.006096	1	0.007775	1	0.004663
DFA_00759	0	0	0	0	0	0	0	0	0	0	0	0	3	0.01399
DFA_00760	34	0.191894	8	0.04658	6	0.034137	4	0.025293	1	0.006096	5	0.038873	1	0.004663		hypothetical protein
DFA_00761	2	0.011288	0	0	0	0	3	0.018969	2	0.012193	0	0	0	0
DFA_00762	11	0.062083	106	0.617191	117	0.665673	88	0.556437	51	0.310909	30	0.23324	0	0	vinA	vinculin A
DFA_00764	33	0.18625	22	0.128096	20	0.11379	1	0.006323	0	0	1	0.007775	1	0.004663
DFA_00765	0	0	0	0	0	0	0	0	0	0	1	0.007775	0	0		tRNA-Pro	anticodon TGG
DFA_00766	6	0.033864	4	0.02329	5	0.028448	3	0.018969	4	0.024385	3	0.023324	0	0	dhx16	DEAD/DEAH box helicase, putative RNA splicing factor
DFA_00767	6	0.033864	24	0.139741	14	0.079653	75	0.474236	13	0.079251	7	0.054423	0	0
DFA_00768	771	4.35148	44	0.256192	59	0.335681	16	0.10117	10	0.060963	45	0.34986	13	0.060623	rps15	40S ribosomal protein S15
DFA_00769	10	0.056439	5	0.029113	2	0.011379	1	0.006323	2	0.012193	1	0.007775	5	0.023317
DFA_00770	0	0	0	0	0	0	0	0	2	0.012193	1	0.007775	448	2.08916		hypothetical protein
DFA_00771	454	2.56235	27	0.157209	33	0.187754	8	0.050585	1	0.006096	4	0.031099	230	1.07256	rpl6	60S ribosomal protein L6
DFA_00772	0	0	0	0	2	0.011379	1	0.006323	2	0.012193	0	0	56	0.261145		hypothetical protein
DFA_00773	7	0.039508	1	0.005823	0	0	3	0.018969	2	0.012193	4	0.031099	16	0.074613	cnrB	cleft lip and palate transmembrane 1 family protein, putative cell number regulator
DFA_00776	1	0.005644	0	0	0	0	0	0	0	0	1	0.007775	0	0		N-terminal delta endotoxin domain-containing protein
DFA_00777	0	0	0	0	1	0.00569	4	0.025293	0	0	1	0.007775	0	0
DFA_00778	0	0	2	0.011645	1	0.00569	0	0	2	0.012193	0	0	2	0.009327
DFA_00779	0	0	1	0.005823	2	0.011379	1	0.006323	1	0.006096	0	0	0	0
DFA_00780	2	0.011288	1	0.005823	2	0.011379	0	0	1	0.006096	0	0	0	0
DFA_00781	4	0.022576	14	0.081516	5	0.028448	3	0.018969	0	0	1	0.007775	0	0
DFA_00782	6	0.033864	39	0.22708	54	0.307234	38	0.24028	29	0.176792	8	0.062197	0	0		putative quinone oxidoreductase, alcohol dehydrogenase
DFA_00783	27	0.152387	19	0.110628	21	0.11948	10	0.063232	5	0.030481	5	0.038873	0	0		hypothetical protein
DFA_00784	4	0.022576	6	0.034935	3	0.017069	12	0.075878	12	0.073155	6	0.046648	10	0.046633	gxcII	pleckstrin homology (PH) domain-containing protein, RhoGEF domain-containing protein, IQ calmodulin-binding domain-containing protein
DFA_00785	20	0.112879	37	0.215434	33	0.187754	19	0.12014	37	0.225562	11	0.085521	19	0.088603	mobB	Mps1 binder-like protein
DFA_00786	12	0.067727	2	0.011645	3	0.017069	4	0.025293	3	0.018289	4	0.031099	8	0.037306	rbm8A	RNA recognition motif-containing protein RRM, RNA-binding motif protein 8A
DFA_00787	2	0.011288	1	0.005823	2	0.011379	3	0.018969	4	0.024385	1	0.007775	0	0		DUF214 family protein, FtsX domain-containing protein
DFA_00788	32	0.180606	5	0.029113	2	0.011379	2	0.012646	3	0.018289	2	0.015549	68	0.317105	sti1	tetratricopeptide-like helical domain-containing protein (TPR), stress-induced-phosphoprotein 1
DFA_00789	141	0.795796	2	0.011645	4	0.022758	4	0.025293	3	0.018289	14	0.108845	117	0.545607	nola4	pseudouridine synthase family protein, DKCLD domain-containing protein, PUA domain-containing protein, H/ACA RNP complex subunit 4
DFA_00790	1	0.005644	0	0	2	0.011379	0	0	2	0.012193	0	0	2	0.009327
DFA_00791	6	0.033864	10	0.058226	19	0.108101	7	0.044262	8	0.04877	3	0.023324	18	0.08394	vps2B	SNF7 family protein
DFA_00792	0	0	4	0.02329	2	0.011379	0	0	3	0.018289	2	0.015549	0	0		hypothetical protein
DFA_00793	1	0.005644	4	0.02329	4	0.022758	0	0	4	0.024385	3	0.023324	4	0.018653		hypothetical protein
DFA_00794	5	0.02822	35	0.203789	35	0.199133	17	0.107494	10	0.060963	2	0.015549	0	0		hypothetical protein
DFA_00795	2	0.011288	12	0.069871	10	0.056895	26	0.164402	27	0.164599	16	0.124395	8	0.037306	gefS	Ras guanine nucleotide exchange factor
DFA_00796	1	0.005644	0	0	2	0.011379	1	0.006323	0	0	0	0	1	0.004663
DFA_00797	13	0.073371	1	0.005823	0	0	5	0.031616	6	0.036578	2	0.015549	0	0	ttc27	tetratricopeptide repeat domain 27
DFA_00798	4	0.022576	0	0	0	0	2	0.012646	1	0.006096	4	0.031099	96	0.447678	mdn1	type A von Willebrand factor (VWFA) domain-containing protein, putative AAA+ ATPase
DFA_00799	57	0.321705	132	0.768577	123	0.69981	52	0.328804	41	0.249947	64	0.497578	121	0.56426	rad6	ubiquitin-conjugating enzyme E2
DFA_00800	0	0	0	0	0	0	0	0	0	0	0	0	3	0.01399
DFA_00802	0	0	2	0.011645	0	0	0	0	0	0	0	0	2	0.009327
DFA_00803	0	0	0	0	0	0	0	0	0	0	1	0.007775	0	0
DFA_00805	6	0.033864	23	0.133919	13	0.073964	19	0.12014	18	0.109733	17	0.132169	70	0.326432	vps13D	vacuolar protein sorting-associated protein 13 family protein
DFA_00806	1	0.005644	13	0.075693	21	0.11948	7	0.044262	7	0.042674	0	0	2	0.009327		RNA recognition motif (RRM)-containing protein
DFA_00807	1	0.005644	0	0	0	0	0	0	0	0	0	0	0	0
DFA_00809	18	0.101591	2	0.011645	0	0	1	0.006323	1	0.006096	5	0.038873	36	0.167879		component of the counting factor (CF) complex
DFA_00810	0	0	0	0	0	0	0	0	0	0	0	0	144	0.671517
DFA_00811	0	0	0	0	0	0	1	0.006323	0	0	0	0	1	0.004663		hypothetical protein
DFA_00812	21	0.118523	40	0.232902	46	0.261718	68	0.429974	67	0.408449	52	0.404282	72	0.335758	rab11A	Rab GTPase
DFA_00813	0	0	0	0	0	0	0	0	0	0	0	0	1	0.004663
DFA_00814	1	0.005644	0	0	0	0	1	0.006323	0	0	0	0	0	0
DFA_00815	14	0.079015	2	0.011645	3	0.017069	2	0.012646	0	0	1	0.007775	0	0	nup93	nucleoporin 93
DFA_00816	4	0.022576	1	0.005823	2	0.011379	2	0.012646	2	0.012193	3	0.023324	2	0.009327
DFA_00817	4	0.022576	4	0.02329	6	0.034137	9	0.056908	7	0.042674	3	0.023324	11	0.051296		peptidase M20 family protein, putative carboxypeptidase
DFA_00818	36	0.203182	52	0.302773	50	0.284476	33	0.208664	30	0.182888	27	0.209916	0	0		non-hemolytic phospholipase C precursor
DFA_00819	10	0.056439	6	0.034935	16	0.091032	0	0	1	0.006096	1	0.007775	0	0
DFA_00820	13	0.073371	10	0.058226	14	0.079653	0	0	5	0.030481	7	0.054423	1	0.004663		hypothetical protein
DFA_00821	17	0.095947	2	0.011645	3	0.017069	2	0.012646	0	0	0	0	19	0.088603		hypothetical protein
DFA_00822	3	0.016932	14	0.081516	8	0.045516	25	0.158079	40	0.24385	55	0.427606	1	0.004663	alp	alkaline phosphatase
DFA_00823	1	0.005644	14	0.081516	5	0.028448	5	0.031616	62	0.377968	29	0.225465	41	0.191196		ankyrin repeat-containing protein, RabGAP/TBC domain-containing protein, putative GTPase activating protein (GAP)
DFA_00824	0	0	2	0.011645	1	0.00569	2	0.012646	2	0.012193	3	0.023324	12	0.05596
DFA_00825	13	0.073371	1	0.005823	0	0	1	0.006323	0	0	2	0.015549	0	0		ssDNA-binding transcriptional regulator
DFA_00826	4	0.022576	2	0.011645	1	0.00569	1	0.006323	3	0.018289	0	0	0	0
DFA_00827	1	0.005644	6	0.034935	3	0.017069	2	0.012646	2	0.012193	1	0.007775	0	0		T7-like mitochondrial DNA helicase
DFA_00828	0	0	0	0	0	0	0	0	1	0.006096	3	0.023324	8	0.037306
DFA_00829	3	0.016932	6	0.034935	14	0.079653	6	0.037939	9	0.054866	14	0.108845	11	0.051296	ptpB	protein tyrosine phosphatase, phosphotyrosine phosphatase ptp2
DFA_00830	3	0.016932	9	0.052403	9	0.051206	8	0.050585	7	0.042674	11	0.085521	6	0.02798
DFA_00831	17	0.095947	1	0.005823	1	0.00569	2	0.012646	6	0.036578	19	0.147719	33	0.153889	pssA	phosphatidylserine synthase
DFA_00832	7	0.039508	1	0.005823	1	0.00569	3	0.018969	6	0.036578	6	0.046648	6	0.02798	vps13A	vacuolar protein sorting-associated protein 13 family protein
DFA_00833	2	0.011288	36	0.209612	24	0.136548	144	0.910534	54	0.329198	12	0.093296	0	0
DFA_00834	0	0	3	0.017468	1	0.00569	1	0.006323	8	0.04877	3	0.023324	0	0
DFA_00835	0	0	0	0	0	0	0	0	1	0.006096	0	0	0	0
DFA_00836	1	0.005644	3	0.017468	2	0.011379	3	0.018969	1	0.006096	2	0.015549	8	0.037306		hypothetical protein
DFA_00837	1	0.005644	3	0.017468	3	0.017069	0	0	0	0	0	0	0	0
DFA_00838	0	0	0	0	0	0	0	0	1	0.006096	0	0	0	0		hypothetical protein
DFA_00839	32	0.180606	15	0.087338	6	0.034137	5	0.031616	10	0.060963	4	0.031099	0	0	gsr	glutathione reductase, glutathione-disulfide reductase
DFA_00840	12	0.067727	62	0.360998	52	0.295855	3	0.018969	0	0	2	0.015549	0	0	cdk1	p34-cdc2 protein, protein serine/threonine kinase, CDK family protein kinase, cyclin-dependent kinase, protein kinase, CMGC group, CDC2 subfamily prot
DFA_00841	5	0.02822	1	0.005823	3	0.017069	0	0	0	0	0	0	0	0		hypothetical protein
DFA_00842	14	0.079015	3	0.017468	7	0.039827	6	0.037939	10	0.060963	7	0.054423	7	0.032643	sbds	Shwachman-Bodian-Diamond syndrome protein
DFA_00843	1	0.005644	1	0.005823	0	0	0	0	0	0	4	0.031099	31	0.144563	mocos	molybdenum cofactor sulfurase
DFA_00844	10	0.056439	24	0.139741	9	0.051206	3	0.018969	2	0.012193	1	0.007775	0	0		hypothetical protein
DFA_00845	4	0.022576	8	0.04658	9	0.051206	6	0.037939	4	0.024385	5	0.038873	0	0
DFA_00846	94	0.530531	121	0.704529	102	0.58033	45	0.284542	41	0.249947	24	0.186592	23	0.107256	psmD14	26S proteasome non-ATPase regulatory subunit 14, putative multidrug resistance protein
DFA_00847	0	0	0	0	0	0	0	0	0	0	0	0	2	0.009327
DFA_00848	17	0.095947	3	0.017468	1	0.00569	3	0.018969	0	0	3	0.023324	96	0.447678	cluA	150 kDa protein
DFA_00849	3	0.016932	6	0.034935	4	0.022758	3	0.018969	6	0.036578	5	0.038873	1	0.004663		PUTATIVE TFIIF-INTERACTING COMPONENT OF THE C-TERMINAL DOMAIN PHOSPHATASE
DFA_00850	5	0.02822	13	0.075693	22	0.125169	31	0.196018	5	0.030481	17	0.132169	1	0.004663		hypothetical protein
DFA_00851	0	0	10	0.058226	6	0.034137	2	0.012646	4	0.024385	0	0	3	0.01399	dph4	DNAJ heat shock N-terminal domain-containing protein, diphthamide biosynthesis protein 4, zinc finger, DPH-type domain-containing protein
DFA_00852	5	0.02822	4	0.02329	0	0	3	0.018969	5	0.030481	3	0.023324	3	0.01399		leucine-rich repeat-containing protein (LRR)
DFA_00853	1	0.005644	1	0.005823	1	0.00569	1	0.006323	4	0.024385	1	0.007775	0	0
DFA_00854	1	0.005644	5	0.029113	3	0.017069	6	0.037939	2	0.012193	9	0.069972	0	0	ints1	integrator complex subunit 1
DFA_00855	25	0.141099	23	0.133919	10	0.056895	9	0.056908	0	0	5	0.038873	0	0		hypothetical protein
DFA_00856	7	0.039508	2	0.011645	4	0.022758	0	0	0	0	1	0.007775	0	0		hypothetical protein
DFA_00857	119	0.67163	100	0.582255	110	0.625846	51	0.322481	81	0.493797	77	0.598649	15	0.06995	srp72	signal recognition particle 72 kDa subunit
DFA_00858	5	0.02822	8	0.04658	6	0.034137	7	0.044262	6	0.036578	1	0.007775	0	0
DFA_00859	5	0.02822	4	0.02329	1	0.00569	7	0.044262	0	0	0	0	0	0	pop5	RNase P protein subunit, RNase MRP protein subunit
DFA_00860	0	0	230	1.33919	137	0.779463	640	4.04682	118	0.719359	10	0.077747	0	0
DFA_00861	0	0	0	0	0	0	0	0	1	0.006096	10	0.077747	0	0		hypothetical protein CV_1369
DFA_00862	0	0	9	0.052403	12	0.068274	15	0.094847	12	0.073155	18	0.139944	0	0		hypothetical protein
DFA_00863	4	0.022576	2	0.011645	7	0.039827	1	0.006323	4	0.024385	1	0.007775	22	0.102593	ucpA	transmembrane protein, mitochondrial substrate carrier family protein, putative mitochondrial oxaloacetate transporter
DFA_00864	1	0.005644	31	0.180499	32	0.182064	8	0.050585	3	0.018289	4	0.031099	3	0.01399		HYPOTHETICAL 38.7 KDA PROTEIN
DFA_00865	7	0.039508	8	0.04658	4	0.022758	4	0.025293	1	0.006096	2	0.015549	0	0	tat	tyrosine transaminase, tyrosine aminotransferase
DFA_00866	2	0.011288	0	0	0	0	2	0.012646	0	0	0	0	11	0.051296		CoA-transferase family III protein, CAIB/BAIF family protein
DFA_00867	19	0.107235	12	0.069871	7	0.039827	15	0.094847	11	0.067059	20	0.155493	0	0	dolpp1	dolichyldiphosphatase 1
DFA_00868	5	0.02822	25	0.145564	31	0.176375	50	0.316158	34	0.207273	129	1.00293	1	0.004663		hypothetical protein
DFA_00869	0	0	2	0.011645	0	0	0	0	2	0.012193	1	0.007775	0	0
DFA_00870	12	0.067727	9	0.052403	11	0.062585	15	0.094847	10	0.060963	11	0.085521	0	0		putative arginine deiminase
DFA_00871	10	0.056439	1	0.005823	0	0	1	0.006323	0	0	0	0	15	0.06995		methyltransferase type 12 domain-containing protein
DFA_00872	2	0.011288	3	0.017468	3	0.017069	5	0.031616	3	0.018289	1	0.007775	1	0.004663		hypothetical protein
DFA_00873	21	0.118523	13	0.075693	15	0.085343	14	0.088524	5	0.030481	4	0.031099	57	0.265809	gtf2a1	transcription factor IIA, large chain, transcription initiation factor IIA alpha chain, transcription initiation factor IIA beta chain
DFA_00874	2	0.011288	2	0.011645	5	0.028448	8	0.050585	5	0.030481	7	0.054423	2	0.009327		hypothetical protein
DFA_00875	1	0.005644	0	0	2	0.011379	0	0	0	0	2	0.015549	0	0
DFA_00876	2	0.011288	1	0.005823	6	0.034137	19	0.12014	3	0.018289	3	0.023324	3	0.01399
DFA_00877	4	0.022576	3	0.017468	2	0.011379	1	0.006323	0	0	1	0.007775	0	0
DFA_00878	2	0.011288	5	0.029113	15	0.085343	1	0.006323	3	0.018289	0	0	0	0
DFA_00879	2	0.011288	1	0.005823	3	0.017069	1	0.006323	1	0.006096	3	0.023324	67	0.312442
DFA_00880	0	0	7	0.040758	8	0.045516	2	0.012646	75	0.457219	30	0.23324	4	0.018653		hypothetical protein
DFA_00881	9	0.050796	8	0.04658	10	0.056895	7	0.044262	6	0.036578	14	0.108845	0	0		hypothetical protein
DFA_00882	6	0.033864	5	0.029113	7	0.039827	7	0.044262	2	0.012193	1	0.007775	2	0.009327
DFA_00883	0	0	209	1.21691	191	1.0867	616	3.89506	998	6.08407	1317	10.2392	6	0.02798	psiN	PA14 domain-containing protein
DFA_00884	5	0.02822	1	0.005823	0	0	0	0	2	0.012193	0	0	0	0
DFA_00885	19	0.107235	1	0.005823	0	0	0	0	2	0.012193	7	0.054423	37	0.172542	ddx24	putative RNA helicase, DEAD/DEAH box helicase
DFA_00886	5	0.02822	1	0.005823	3	0.017069	2	0.012646	0	0	5	0.038873	0	0
DFA_00888	1	0.005644	1	0.005823	4	0.022758	5	0.031616	3	0.018289	5	0.038873	2	0.009327
DFA_00889	0	0	0	0	0	0	1	0.006323	0	0	0	0	0	0
DFA_00890	2	0.011288	0	0	1	0.00569	0	0	0	0	0	0	0	0
DFA_00891	1	0.005644	3	0.017468	2	0.011379	1	0.006323	3	0.018289	9	0.069972	11	0.051296
DFA_00892	1	0.005644	6	0.034935	2	0.011379	4	0.025293	2	0.012193	7	0.054423	1	0.004663
DFA_00893	0	0	0	0	0	0	1	0.006323	0	0	1	0.007775	0	0
DFA_00894	2	0.011288	43	0.25037	52	0.295855	23	0.145432	148	0.902246	106	0.824114	0	0		hypothetical protein
DFA_00895	13	0.073371	3	0.017468	1	0.00569	5	0.031616	4	0.024385	5	0.038873	0	0		Suppressor of actin mutations (Sac1p protein) (SAC1).
DFA_00896	0	0	5	0.029113	5	0.028448	3	0.018969	11	0.067059	7	0.054423	6	0.02798	syf2	putative pre-mRNA-splicing factor
DFA_00897	1	0.005644	0	0	0	0	2	0.012646	3	0.018289	2	0.015549	6	0.02798	ppcdc	phosphopantothenoylcysteine decarboxylase
DFA_00898	7	0.039508	0	0	0	0	3	0.018969	1	0.006096	1	0.007775	1	0.004663	mtyrS	tyrosine-tRNA ligase, tyrosyl-tRNA synthetase, putative mitochondrial tyrosyl-tRNA synthetase, putative mitochondrial tyrosine-tRNA ligase
DFA_00899	10	0.056439	4	0.02329	1	0.00569	3	0.018969	1	0.006096	1	0.007775	0	0		hypothetical protein
DFA_00903	1	0.005644	1	0.005823	1	0.00569	0	0	1	0.006096	2	0.015549	32	0.149226		U3 snoRNP protein, U3 small nucleolar ribonucleoprotein, BP28, C-terminal domain-containing protein
DFA_00904	15	0.084659	15	0.087338	25	0.142238	3	0.018969	0	0	0	0	2	0.009327		DNA polymerase alpha primase subunit, DNA primase small subunit
DFA_00905	605	3.41459	143	0.832625	151	0.859116	63	0.398359	47	0.286524	45	0.34986	146	0.680843	rpl10a	S60 ribosomal protein L10a
DFA_00906	1	0.005644	0	0	0	0	0	0	0	0	0	0	0	0
DFA_00907	7	0.039508	8	0.04658	7	0.039827	6	0.037939	5	0.030481	4	0.031099	5	0.023317	vps15	putative protein serine/threonine kinase, VPS15 family protein kinase
DFA_00908	2	0.011288	1	0.005823	0	0	2	0.012646	3	0.018289	3	0.023324	8	0.037306
DFA_00909	6	0.033864	0	0	1	0.00569	2	0.012646	2	0.012193	4	0.031099	0	0		hypothetical protein
DFA_00910	7	0.039508	2	0.011645	5	0.028448	6	0.037939	10	0.060963	6	0.046648	0	0		hypothetical protein
DFA_00911	6	0.033864	4	0.02329	1	0.00569	4	0.025293	13	0.079251	11	0.085521	1	0.004663	roco10	Kelch repeat-containing protein, RGS domain-containing protein, leucine-rich repeat-containing protein (LRR), RhoGAP domain-containing protein, protei
DFA_00917	6	0.033864	3	0.017468	0	0	0	0	1	0.006096	1	0.007775	0	0		hypothetical protein
DFA_00918	1	0.005644	0	0	0	0	0	0	3	0.018289	0	0	0	0
DFA_00919	0	0	0	0	0	0	0	0	0	0	0	0	1	0.004663
DFA_00920	1	0.005644	8	0.04658	8	0.045516	10	0.063232	16	0.09754	8	0.062197	0	0
DFA_00921	8	0.045152	9	0.052403	6	0.034137	15	0.094847	3	0.018289	1	0.007775	31	0.144563		hypothetical protein
DFA_00922	1	0.005644	49	0.285305	52	0.295855	37	0.233957	27	0.164599	29	0.225465	0	0		hypothetical protein
DFA_00923	1	0.005644	0	0	0	0	4	0.025293	0	0	1	0.007775	2	0.009327	gxcU	pleckstrin homology (PH) domain-containing protein, RhoGEF domain-containing protein, FYVE-type zinc finger-containing protein
DFA_00924	1	0.005644	0	0	0	0	0	0	2	0.012193	0	0	0	0
DFA_00926	15	0.084659	20	0.116451	35	0.199133	34	0.214987	17	0.103636	20	0.155493	32	0.149226		PHD Zn finger-containing protein
DFA_00927	2	0.011288	0	0	0	0	3	0.018969	0	0	0	0	3	0.01399		hypothetical protein
DFA_00928	6	0.033864	2	0.011645	0	0	1	0.006323	2	0.012193	1	0.007775	1	0.004663	rpa12	RNA polymerase I subunit
DFA_00929	7	0.039508	17	0.098983	9	0.051206	8	0.050585	5	0.030481	7	0.054423	0	0		hypothetical protein
DFA_00930	57	0.321705	21	0.122274	27	0.153617	14	0.088524	10	0.060963	16	0.124395	19	0.088603	eIF3s2	WD40 repeat-containing protein, eIF-3 beta, eukaryotic translation initiation factor 3 (eIF3) subunit 2
DFA_00931	0	0	11	0.064048	5	0.028448	38	0.24028	24	0.14631	15	0.11662	0	0	DG1022	hypothetical protein
DFA_00932	4	0.022576	7	0.040758	7	0.039827	6	0.037939	11	0.067059	10	0.077747	2	0.009327		RING zinc finger-containing protein
DFA_00933	13	0.073371	3	0.017468	0	0	4	0.025293	7	0.042674	12	0.093296	0	0		hypothetical protein
DFA_00934	0	0	15	0.087338	23	0.130859	15	0.094847	4	0.024385	5	0.038873	1	0.004663		hypothetical protein
DFA_00935	10	0.056439	0	0	4	0.022758	1	0.006323	0	0	1	0.007775	0	0		hypothetical protein
DFA_00936	0	0	110	0.640481	111	0.631536	57	0.36042	20	0.121925	6	0.046648	0	0
DFA_00937	1	0.005644	9	0.052403	3	0.017069	3	0.018969	1	0.006096	0	0	0	0		CG5792 PROTEIN. 6/101
DFA_00938	0	0	2	0.011645	0	0	5	0.031616	11	0.067059	14	0.108845	1	0.004663		hypothetical protein
DFA_00939	4	0.022576	9	0.052403	3	0.017069	0	0	2	0.012193	0	0	0	0		hypothetical protein
DFA_00940	14	0.079015	5	0.029113	11	0.062585	9	0.056908	3	0.018289	2	0.015549	0	0		EbiP3474 (Fragment).
DFA_00941	3	0.016932	7	0.040758	3	0.017069	2	0.012646	1	0.006096	1	0.007775	1	0.004663		HesB/YadR/YfhF domain-containing protein
DFA_00942	4	0.022576	0	0	1	0.00569	0	0	0	0	2	0.015549	3	0.01399
DFA_00943	19	0.107235	9	0.052403	13	0.073964	21	0.132786	12	0.073155	13	0.101071	15	0.06995	dst4	putative protein serine/threonine kinase, STE20 family protein kinase, protein kinase, STE group
DFA_00944	1	0.005644	0	0	1	0.00569	6	0.037939	1	0.006096	1	0.007775	11	0.051296	dhkH	histidine kinase, protein kinase, Atypical group, HisK family protein kinase
DFA_00945	4	0.022576	0	0	4	0.022758	0	0	0	0	1	0.007775	2	0.009327
DFA_00946	9	0.050796	11	0.064048	11	0.062585	1	0.006323	1	0.006096	2	0.015549	21	0.097929	sgmC	metallophosphoesterase domain-containing protein, putative sphingomyelinase
DFA_00949	5	0.02822	12	0.069871	6	0.034137	3	0.018969	2	0.012193	8	0.062197	19	0.088603	suvA	SET domain-containing protein, putative histone H3 lysine 9 methyltransferase,	weak homology to D. discoideum suvA, but all domains present
DFA_00950	4	0.022576	2	0.011645	1	0.00569	1	0.006323	2	0.012193	1	0.007775	0	0		hypothetical protein
DFA_00951	0	0	1	0.005823	0	0	2	0.012646	1	0.006096	2	0.015549	0	0
DFA_00952	0	0	16	0.093161	8	0.045516	30	0.189695	18	0.109733	16	0.124395	0	0
DFA_00953	2	0.011288	0	0	0	0	0	0	0	0	1	0.007775	0	0		hypothetical protein
DFA_00954	4	0.022576	4	0.02329	5	0.028448	0	0	0	0	0	0	0	0
DFA_00955	1	0.005644	1	0.005823	1	0.00569	0	0	0	0	0	0	0	0
DFA_00956	0	0	0	0	1	0.00569	1	0.006323	0	0	0	0	0	0
DFA_00957	0	0	1	0.005823	2	0.011379	5	0.031616	6	0.036578	1	0.007775	20	0.093266		hypothetical protein
DFA_00958	29	0.163674	3	0.017468	12	0.068274	8	0.050585	17	0.103636	13	0.101071	10	0.046633		AT5g43400/MWF20_9 (Emb|CAB86628.1).
DFA_00959	1	0.005644	0	0	0	0	0	0	0	0	0	0	0	0
DFA_00960	0	0	0	0	0	0	0	0	0	0	0	0	38	0.177206
DFA_00961	2	0.011288	5	0.029113	20	0.11379	2	0.012646	4	0.024385	1	0.007775	0	0
DFA_00962	15	0.084659	132	0.768577	118	0.671362	136	0.859949	116	0.707166	42	0.326536	23	0.107256		hypothetical protein
DFA_00963	2	0.011288	10	0.058226	6	0.034137	3	0.018969	6	0.036578	10	0.077747	3	0.01399
DFA_00965	3	0.016932	2	0.011645	0	0	1	0.006323	0	0	3	0.023324	5	0.023317		putative DREV methyltransferase
DFA_00966	17	0.095947	0	0	3	0.017069	0	0	0	0	5	0.038873	23	0.107256	ppan	brix domain-containing protein
DFA_00967	7	0.039508	2	0.011645	4	0.022758	2	0.012646	5	0.030481	2	0.015549	0	0		hypothetical protein
DFA_00968	0	0	4	0.02329	1	0.00569	6	0.037939	2	0.012193	0	0	2	0.009327		hypothetical protein
DFA_00969	4	0.022576	0	0	2	0.011379	2	0.012646	5	0.030481	1	0.007775	0	0		hypothetical protein
DFA_00970	0	0	3	0.017468	1	0.00569	6	0.037939	4	0.024385	1	0.007775	0	0	gacK	RhoGAP domain-containing protein
DFA_00971	6	0.033864	163	0.949076	178	1.01273	28	0.177048	67	0.408449	65	0.505353	0	0
DFA_00972	6	0.033864	11	0.064048	3	0.017069	1	0.006323	3	0.018289	2	0.015549	0	0		NF-X1-type zinc finger-containing protein, SAM domain-containing protein
DFA_00973	1	0.005644	0	0	1	0.00569	2	0.012646	0	0	2	0.015549	13	0.060623		IPT/TIG domain-containing protein, EGF-like domain-containing protein, C-type lectin domain-containing protein
DFA_00974	4	0.022576	0	0	1	0.00569	0	0	2	0.012193	1	0.007775	0	0
DFA_00975	8	0.045152	5	0.029113	2	0.011379	1	0.006323	2	0.012193	4	0.031099	2	0.009327	hop2	homologous-pairing protein 2
DFA_00976	6	0.033864	4	0.02329	3	0.017069	2	0.012646	4	0.024385	2	0.015549	3	0.01399		hypothetical protein
DFA_00977	10	0.056439	0	0	0	0	0	0	0	0	0	0	1	0.004663
DFA_00978	1	0.005644	28	0.163031	30	0.170685	12	0.075878	19	0.115829	40	0.310986	168	0.783436		hypothetical protein
DFA_00979	6	0.033864	0	0	0	0	0	0	0	0	0	0	0	0
DFA_00980	2	0.011288	11	0.064048	3	0.017069	6	0.037939	4	0.024385	6	0.046648	5	0.023317		leucine-rich repeat-containing protein (LRR)
DFA_00981	2	0.011288	4	0.02329	0	0	3	0.018969	0	0	0	0	12	0.05596
DFA_00982	29	0.163674	2	0.011645	5	0.028448	5	0.031616	7	0.042674	3	0.023324	17	0.079276	pheSB	phenylalanine-tRNA ligase, beta subunit, phenylalanyl-tRNA synthetase, beta subunit
DFA_00983	2	0.011288	3	0.017468	0	0	0	0	1	0.006096	0	0	0	0	tgrC3	IPT/TIG domain-containing protein
DFA_00984	9	0.050796	6	0.034935	6	0.034137	13	0.082201	2	0.012193	5	0.038873	9	0.04197		hypothetical protein
DFA_00985	0	0	0	0	3	0.017069	3	0.018969	1	0.006096	1	0.007775	12	0.05596	dhkG	histidine kinase, HisK family protein kinase
DFA_00986	0	0	4	0.02329	8	0.045516	27	0.170725	20	0.121925	12	0.093296	24	0.111919		histidine kinase
DFA_00987	1	0.005644	1	0.005823	0	0	10	0.063232	9	0.054866	5	0.038873	1	0.004663
DFA_00988	10	0.056439	23	0.133919	15	0.085343	7	0.044262	5	0.030481	10	0.077747	9	0.04197	rheb	Ras GTPase
DFA_00989	0	0	1	0.005823	1	0.00569	0	0	2	0.012193	4	0.031099	0	0		hypothetical protein
DFA_00990	2	0.011288	1	0.005823	1	0.00569	4	0.025293	1	0.006096	3	0.023324	0	0		hypothetical protein
DFA_00991	1	0.005644	1	0.005823	0	0	2	0.012646	2	0.012193	1	0.007775	0	0		putative endonuclease V
DFA_00992	0	0	3	0.017468	1	0.00569	3	0.018969	5	0.030481	1	0.007775	0	0	gacR	RhoGAP domain-containing protein
DFA_00993	158	0.891743	588	3.42366	574	3.26578	30	0.189695	27	0.164599	35	0.272113	37	0.172542	crtA	calreticulin
DFA_00994	2	0.011288	10	0.058226	5	0.028448	3	0.018969	1	0.006096	5	0.038873	0	0		hypothetical protein
DFA_00995	8	0.045152	42	0.244547	43	0.244649	25	0.158079	27	0.164599	10	0.077747	1	0.004663	fcsB	fatty acyl-CoA synthetase, long-chain-fatty-acid-CoA ligase
DFA_00996	2	0.011288	0	0	1	0.00569	1	0.006323	1	0.006096	2	0.015549	4	0.018653		P87053 F-box/WD-repeat protein pof1 (Skp1-binding protein 1).
DFA_00997	0	0	0	0	0	0	0	0	2	0.012193	31	0.241014	579	2.70006
DFA_00998	39	0.220114	73	0.425046	55	0.312923	32	0.202341	21	0.128021	26	0.202141	0	0	sec13	WD40 repeat-containing protein, putative transport protein
DFA_00999	14	0.079015	10	0.058226	9	0.051206	5	0.031616	16	0.09754	9	0.069972	255	1.18914	vps4	AAA ATPase domain-containing protein, MIT domain-containing protein
DFA_01000	1	0.005644	2	0.011645	6	0.034137	10	0.063232	1	0.006096	4	0.031099	0	0
DFA_01001	9	0.050796	9	0.052403	3	0.017069	5	0.031616	1	0.006096	3	0.023324	8	0.037306		hypothetical protein
DFA_01002	12	0.067727	14	0.081516	19	0.108101	38	0.24028	152	0.926632	87	0.676395	1	0.004663		pleckstrin homology (PH) domain-containing protein, Arf GTPase activating protein
DFA_01003	25	0.141099	17	0.098983	7	0.039827	19	0.12014	9	0.054866	3	0.023324	8	0.037306		UPF0139 membrane protein
DFA_01004	0	0	0	0	1	0.00569	0	0	2	0.012193	4	0.031099	3	0.01399
DFA_01005	0	0	0	0	0	0	1	0.006323	0	0	22	0.171043	102	0.475658		hypothetical protein
DFA_01006	0	0	0	0	0	0	0	0	0	0	24	0.186592	39	0.181869		hypothetical protein
DFA_01007	4	0.022576	0	0	0	0	3	0.018969	2	0.012193	0	0	0	0		DUF647 family protein
DFA_01008	4	0.022576	9	0.052403	9	0.051206	23	0.145432	3	0.018289	9	0.069972	5	0.023317		HMG1/2 (high mobility group) box-containing protein
DFA_01009	12	0.067727	23	0.133919	21	0.11948	28	0.177048	19	0.115829	22	0.171043	88	0.410371	rbrA	ariadne-like ubiquitin ligase, C3HC4-type zinc finger-containing protein, IBR zinc finger-containing protein
DFA_01010	1	0.005644	4	0.02329	4	0.022758	8	0.050585	19	0.115829	9	0.069972	13	0.060623		hypothetical protein
DFA_01011	3	0.016932	3	0.017468	2	0.011379	0	0	0	0	0	0	2	0.009327
DFA_01013	1	0.005644	7	0.040758	6	0.034137	1	0.006323	2	0.012193	2	0.015549	4	0.018653	kif11	kinesin family member 11, kinesin-7
DFA_01014	13	0.073371	90	0.52403	82	0.46654	65	0.411005	62	0.377968	31	0.241014	0	0		esterase/lipase/thioesterase domain-containing protein
DFA_01015	3	0.016932	4	0.02329	7	0.039827	7	0.044262	2	0.012193	7	0.054423	3	0.01399		Similar to Leptospira interrogans serovar lai str. 56601. enoyl-CoA hydratase (EC 4.2.1.17).
DFA_01016	63	0.355569	99	0.576433	95	0.540504	74	0.467913	42	0.256043	33	0.256564	1	0.004663	prdx5	peroxiredoxin
DFA_01017	0	0	0	0	1	0.00569	0	0	7	0.042674	0	0	0	0	gefW	RasGEF domain-containing protein
DFA_01019	0	0	1	0.005823	1	0.00569	8	0.050585	6	0.036578	10	0.077747	3	0.01399		putative myb transcription factor
DFA_01020	0	0	0	0	0	0	0	0	0	0	1	0.007775	1	0.004663
DFA_01021	0	0	0	0	0	0	1	0.006323	0	0	0	0	1	0.004663
DFA_01022	12	0.067727	1	0.005823	9	0.051206	5	0.031616	8	0.04877	9	0.069972	8	0.037306	mcfP	mitochondrial substrate carrier family protein, Graves disease carrier family protein, putative mitochondrial coenzyme A transporter
DFA_01023	3	0.016932	15	0.087338	6	0.034137	14	0.088524	9	0.054866	6	0.046648	0	0	aph1	gamma-secretase subunit Aph-1
DFA_01024	30	0.169318	2	0.011645	2	0.011379	5	0.031616	3	0.018289	11	0.085521	0	0		hypothetical protein
DFA_01025	26	0.146743	15	0.087338	11	0.062585	28	0.177048	29	0.176792	22	0.171043	43	0.200522		hypothetical protein
DFA_01026	8	0.045152	5	0.029113	4	0.022758	0	0	2	0.012193	6	0.046648	2	0.009327
DFA_01027	37	0.208826	3	0.017468	9	0.051206	13	0.082201	67	0.408449	90	0.699719	0	0		recoverin family protein
DFA_01028	3	0.016932	8	0.04658	3	0.017069	2	0.012646	27	0.164599	48	0.373184	1	0.004663	rnaseh2a	ribonuclease H2 subunit A, RNase H2 subunit A
DFA_01029	3	0.016932	13	0.075693	15	0.085343	6	0.037939	7	0.042674	4	0.031099	20	0.093266		putative amino acid/polyamine transporter I, putative amino acid permease
DFA_01030	38	0.21447	30	0.174677	30	0.170685	82	0.518498	96	0.585241	54	0.419832	47	0.219176		hypothetical protein
DFA_01031	6	0.033864	2	0.011645	0	0	4	0.025293	0	0	2	0.015549	8	0.037306
DFA_01032	6	0.033864	0	0	3	0.017069	0	0	0	0	3	0.023324	0	0
DFA_01033	7	0.039508	3	0.017468	1	0.00569	1	0.006323	0	0	2	0.015549	0	0	xpnpep3	peptidase M24 family protein, Xaa-Pro aminopeptidase 3
DFA_01034	3	0.016932	14	0.081516	8	0.045516	18	0.113817	15	0.091444	10	0.077747	8	0.037306	ahhA	alpha adducin
DFA_01035	18	0.101591	26	0.151386	37	0.210512	1	0.006323	15	0.091444	3	0.023324	53	0.247155		seven transmembrane domain protein, lung seven transmembrane receptor family protein
DFA_01036	7	0.039508	2	0.011645	1	0.00569	6	0.037939	5	0.030481	4	0.031099	1	0.004663	lsm3	LSM (like-Sm) domain-containing protein, putative U6 small nuclear ribonucleoparticle-associated protein
DFA_01037	4	0.022576	0	0	1	0.00569	0	0	1	0.006096	1	0.007775	8	0.037306		hypothetical protein
DFA_01038	4	0.022576	35	0.203789	29	0.164996	26	0.164402	20	0.121925	7	0.054423	3	0.01399		hypothetical protein
DFA_01039	5	0.02822	0	0	0	0	2	0.012646	2	0.012193	3	0.023324	0	0		tetratricopeptide-like helical domain-containing protein (TPR), Sel1-like repeat-containing protein
DFA_01040	4	0.022576	0	0	4	0.022758	1	0.006323	4	0.024385	9	0.069972	0	0		hypothetical protein
DFA_01041	1	0.005644	3	0.017468	6	0.034137	6	0.037939	2	0.012193	2	0.015549	0	0		armadillo-like helical domain-containing protein
DFA_01042	0	0	1	0.005823	1	0.00569	1	0.006323	1	0.006096	1	0.007775	0	0		hypothetical protein
DFA_01044	12	0.067727	14	0.081516	12	0.068274	2	0.012646	0	0	2	0.015549	0	0		hypothetical protein
DFA_01045	28	0.15803	38	0.221257	29	0.164996	20	0.126463	24	0.14631	42	0.326536	198	0.923335	vatD-2	vacuolar ATPase subunit DVA41
DFA_01046	7	0.039508	16	0.093161	15	0.085343	5	0.031616	19	0.115829	14	0.108845	27	0.125909
DFA_01047	18	0.101591	76	0.442514	44	0.250339	65	0.411005	92	0.560856	51	0.396508	0	0	abcC3	ABC transporter C family protein
DFA_01048	0	0	3	0.017468	2	0.011379	2	0.012646	3	0.018289	1	0.007775	57	0.265809		regulator of chromosome condensation (RCC1) domain-containing protein, BTB/POZ domain-containing protein
DFA_01049	1	0.005644	2	0.011645	1	0.00569	3	0.018969	1	0.006096	3	0.023324	2	0.009327	smg1	protein kinase, Atypical group, phosphatidylinositol 3-kinase-related protein kinase, PIKK family protein kinase, SMG1 subfamily protein kinase
DFA_01050	8	0.045152	12	0.069871	3	0.017069	4	0.025293	5	0.030481	8	0.062197	1	0.004663		hypothetical protein
DFA_01051	7	0.039508	6	0.034935	10	0.056895	6	0.037939	12	0.073155	18	0.139944	2	0.009327		putative phosphatidylinositol phosphate kinase
DFA_01052	6	0.033864	6	0.034935	15	0.085343	4	0.025293	0	0	0	0	0	0		STAG domain-containing protein
DFA_01053	2	0.011288	5	0.029113	12	0.068274	1	0.006323	2	0.012193	4	0.031099	2	0.009327
DFA_01054	2	0.011288	0	0	2	0.011379	7	0.044262	4	0.024385	3	0.023324	8	0.037306	gacZ	MYND-type zinc finger-containing protein, RhoGAP domain-containing protein
DFA_01055	20	0.112879	41	0.238725	58	0.329992	71	0.448944	379	2.31048	358	2.78333	0	0	hemB	delta-aminolevulinate dehydratase, porphobilinogen synthase
DFA_01056	0	0	323	1.88068	342	1.94581	409	2.58617	1329	8.10193	1219	9.47731	0	0		hssA/2C/7E family protein
DFA_01057	2	0.011288	1	0.005823	3	0.017069	6	0.037939	4	0.024385	5	0.038873	1	0.004663		hypothetical protein
DFA_01058	0	0	1	0.005823	0	0	0	0	0	0	0	0	0	0		sepiapterin reductase
DFA_01059	49	0.276553	46	0.267837	28	0.159306	18	0.113817	3	0.018289	14	0.108845	0	0		hypothetical protein
DFA_01060	12	0.067727	0	0	2	0.011379	1	0.006323	1	0.006096	3	0.023324	4	0.018653		OSJNBa0008A08.6 protein.
DFA_01061	10	0.056439	36	0.209612	35	0.199133	23	0.145432	26	0.158503	3	0.023324	7	0.032643		hypothetical protein
DFA_01062	13	0.073371	8	0.04658	14	0.079653	4	0.025293	5	0.030481	5	0.038873	6	0.02798		hypothetical protein
DFA_01063	2	0.011288	1	0.005823	1	0.00569	0	0	0	0	0	0	0	0
DFA_01064	25	0.141099	1	0.005823	2	0.011379	8	0.050585	3	0.018289	6	0.046648	1	0.004663
DFA_01065	0	0	1	0.005823	0	0	1	0.006323	2	0.012193	0	0	0	0
DFA_01066	0	0	1	0.005823	0	0	33	0.208664	61	0.371872	36	0.279888	0	0
DFA_01067	0	0	0	0	1	0.00569	0	0	1	0.006096	0	0	7	0.032643
DFA_01068	1	0.005644	8	0.04658	4	0.022758	7	0.044262	2	0.012193	2	0.015549	15	0.06995		major facilitator superfamily protein, MFS family protein
DFA_01070	0	0	174	1.01312	184	1.04687	173	1.0939	164	0.999787	117	0.909635	10	0.046633		hypothetical protein
DFA_01071	0	0	1	0.005823	0	0	0	0	5	0.030481	1	0.007775	0	0
DFA_01072	41	0.231402	13	0.075693	4	0.022758	3	0.018969	17	0.103636	3	0.023324	0	0	mpdu1	transmembrane protein, cystinosin/ERS1p repeat-containing protein
DFA_01073	7	0.039508	0	0	0	0	0	0	0	0	0	0	2	0.009327		hypothetical protein
DFA_01074	15	0.084659	12	0.069871	8	0.045516	7	0.044262	6	0.036578	5	0.038873	13	0.060623	tnpo	transportin
DFA_01075	0	0	0	0	0	0	0	0	0	0	0	0	5	0.023317
DFA_01076	17	0.095947	7	0.040758	5	0.028448	6	0.037939	2	0.012193	2	0.015549	0	0	sr	sepiapterin reductase
DFA_01077	1	0.005644	9	0.052403	6	0.034137	16	0.10117	6	0.036578	10	0.077747	4	0.018653		SNF2-related domain-containing protein, bromodomain-containing protein, putative global transcription activator, CHR group protein, helicase, C-termin
DFA_01078	2	0.011288	5	0.029113	6	0.034137	4	0.025293	6	0.036578	11	0.085521	6	0.02798		hypothetical protein
DFA_01079	7	0.039508	0	0	1	0.00569	1	0.006323	1	0.006096	8	0.062197	0	0		hypothetical protein
DFA_01080	6	0.033864	3	0.017468	2	0.011379	3	0.018969	3	0.018289	2	0.015549	0	0		hypothetical protein
DFA_01081	4	0.022576	3	0.017468	7	0.039827	4	0.025293	4	0.024385	3	0.023324	1	0.004663		hypothetical protein
DFA_01082	0	0	0	0	0	0	0	0	1	0.006096	0	0	0	0		hypothetical protein
DFA_01083	8	0.045152	6	0.034935	6	0.034137	2	0.012646	2	0.012193	3	0.023324	0	0		DUF747 family protein
DFA_01084	0	0	6	0.034935	6	0.034137	10	0.063232	12	0.073155	10	0.077747	12	0.05596		cyclin-related 2 family protein
DFA_01085	0	0	17	0.098983	12	0.068274	9	0.056908	6	0.036578	4	0.031099	23	0.107256	rsc11-2	alpha/beta hydrolase fold-1 domain-containing protein
DFA_01086	1	0.005644	4	0.02329	3	0.017069	2	0.012646	0	0	4	0.031099	7	0.032643	lig3	BRCT domain-containing protein, DNA ligase III
DFA_01087	1	0.005644	0	0	2	0.011379	0	0	1	0.006096	6	0.046648	10	0.046633		hypothetical protein
DFA_01088	0	0	3	0.017468	4	0.022758	9	0.056908	25	0.152406	14	0.108845	2	0.009327		Similar to Dictyostelium discoideum (Slime mold). Non-receptor tyrosine kinase spore lysis A (EC 2.7.1.112) (Tyrosine-protein kinase 1).
DFA_01089	8	0.045152	2	0.011645	3	0.017069	0	0	2	0.012193	2	0.015549	1	0.004663		hypothetical protein
DFA_01090	2	0.011288	2	0.011645	1	0.00569	2	0.012646	0	0	1	0.007775	0	0		HYPOTHETICAL PROTEIN VCA0903. 6/101
DFA_01091	17	0.095947	10	0.058226	8	0.045516	18	0.113817	15	0.091444	16	0.124395	11	0.051296		C2H2-type zinc finger-containing protein, RNA recognition motif-containing protein RRM
DFA_01092	53	0.299129	62	0.360998	53	0.301544	46	0.290865	31	0.188984	20	0.155493	1	0.004663	adrm1-2	adhesion regulating molecule family protein
DFA_01093	0	0	0	0	0	0	0	0	0	0	0	0	30	0.139899		putative transmembrane protein, peptidase S8 and S53 domain-containing protein, serine peptidase
DFA_01094	3	0.016932	1	0.005823	0	0	0	0	0	0	2	0.015549	4	0.018653
DFA_01095	7	0.039508	0	0	0	0	0	0	4	0.024385	13	0.101071	100	0.466331	mgp2	RhoGAP domain-containing protein, Cdc15/Fes/CIP4 domain-containing protein, PCH family protein
DFA_01096	1	0.005644	0	0	0	0	0	0	0	0	0	0	0	0
DFA_01097	4	0.022576	4	0.02329	1	0.00569	0	0	1	0.006096	0	0	1	0.004663	plbC	phospholipase B-like protein
DFA_01098	11	0.062083	0	0	2	0.011379	0	0	0	0	1	0.007775	3	0.01399		hypothetical protein
DFA_01099	3	0.016932	9	0.052403	4	0.022758	10	0.063232	17	0.103636	4	0.031099	0	0		hypothetical protein
DFA_01100	0	0	0	0	1	0.00569	1	0.006323	1	0.006096	0	0	0	0	jcdE	transcription factor jumonji, jmjC domain-containing protein
DFA_01101	3	0.016932	2	0.011645	4	0.022758	1	0.006323	1	0.006096	0	0	3	0.01399		hypothetical protein
DFA_01102	2	0.011288	4	0.02329	1	0.00569	1	0.006323	4	0.024385	5	0.038873	4	0.018653		hypothetical protein
DFA_01103	3	0.016932	21	0.122274	27	0.153617	11	0.069555	33	0.201177	19	0.147719	9	0.04197
DFA_01104	16	0.090303	3	0.017468	3	0.017069	5	0.031616	8	0.04877	9	0.069972	0	0		hypothetical protein
DFA_01105	0	0	0	0	0	0	0	0	2	0.012193	5	0.038873	0	0	docD	SH3 domain-containing protein, DOCK family protein, putative guanine nucleotide exchange factor (GEF)
DFA_01106	6	0.033864	9	0.052403	9	0.051206	23	0.145432	75	0.457219	55	0.427606	78	0.363738	gmkA	guanylate kinase
DFA_01107	4	0.022576	6	0.034935	10	0.056895	10	0.063232	21	0.128021	17	0.132169	0	0	rab24	Rab GTPase
DFA_01108	10	0.056439	147	0.855915	129	0.733947	265	1.67563	452	2.75551	520	4.04282	3	0.01399		isocitrate lyase
DFA_01109	2	0.011288	0	0	0	0	0	0	1	0.006096	0	0	0	0
DFA_01110	5	0.02822	0	0	1	0.00569	1	0.006323	3	0.018289	0	0	0	0
DFA_01112	0	0	0	0	0	0	0	0	0	0	0	0	1	0.004663
DFA_01113	14	0.079015	15	0.087338	15	0.085343	7	0.044262	3	0.018289	8	0.062197	5	0.023317		NOT2/NOT3/NOT5 family protein, putative CCR4-NOT complex subunit 3
DFA_01114	3	0.016932	11	0.064048	7	0.039827	0	0	5	0.030481	7	0.054423	0	0		hypothetical protein
DFA_01115	68	0.383788	49	0.285305	59	0.335681	4	0.025293	2	0.012193	0	0	0	0		hypothetical protein
DFA_01118	0	0	0	0	0	0	1	0.006323	0	0	0	0	0	0		Group-specific antigen.
DFA_01122	1	0.005644	0	0	0	0	0	0	0	0	0	0	51	0.237829		regulator of chromosome condensation (RCC1) domain-containing protein
DFA_01123	1	0.005644	5	0.029113	5	0.028448	2	0.012646	1	0.006096	5	0.038873	26	0.121246	dhkF	histidine kinase, protein kinase, Atypical group, HisK family protein kinase
DFA_01124	5	0.02822	3	0.017468	4	0.022758	1	0.006323	1	0.006096	3	0.023324	1	0.004663		putative acetyl-CoA synthetase, putative acetoacetyl-CoA synthetase, AMP-dependent synthetase and ligase domain-containing protein
DFA_01125	7	0.039508	17	0.098983	42	0.23896	12	0.075878	4	0.024385	4	0.031099	1	0.004663	orf2034	Similar to Drosophila melanogaster CG8031 (Fragment).
DFA_01126	1	0.005644	2	0.011645	1	0.00569	0	0	1	0.006096	2	0.015549	0	0
DFA_01127	24	0.135455	66	0.384288	127	0.722568	1	0.006323	0	0	2	0.015549	0	0
DFA_01128	5	0.02822	0	0	0	0	1	0.006323	1	0.006096	2	0.015549	0	0		IPT/TIG domain-containing protein
DFA_01129	17	0.095947	21	0.122274	20	0.11379	21	0.132786	19	0.115829	17	0.132169	1	0.004663	tkt-2	transketolase, glycolaldehydetransferase
DFA_01130	0	0	0	0	0	0	0	0	0	0	0	0	1	0.004663
DFA_01131	10	0.056439	9	0.052403	2	0.011379	7	0.044262	12	0.073155	7	0.054423	11	0.051296	ap3b-2	beta adaptin
DFA_01132	4	0.022576	6	0.034935	4	0.022758	8	0.050585	14	0.085348	15	0.11662	1	0.004663
DFA_01133	0	0	56	0.326063	49	0.278786	58	0.366743	55	0.335294	16	0.124395	0	0		hypothetical protein
DFA_01136	14	0.079015	8	0.04658	5	0.028448	1	0.006323	1	0.006096	2	0.015549	0	0
DFA_01137	2	0.011288	1	0.005823	6	0.034137	5	0.031616	3	0.018289	5	0.038873	1	0.004663		hypothetical protein
DFA_01138	2	0.011288	4	0.02329	2	0.011379	5	0.031616	5	0.030481	1	0.007775	3	0.01399	prpf4	WD40 repeat-containing protein, U4/U6 small nuclear ribonucleoprotein, pre-mRNA processing factor 4
DFA_01139	46	0.259622	64	0.372643	69	0.392576	26	0.164402	11	0.067059	10	0.077747	0	0		DSS1/SEM1 family protein
DFA_01140	25	0.141099	12	0.069871	10	0.056895	5	0.031616	1	0.006096	1	0.007775	0	0	pemtB	phospholipid methyltransferase family protein, phosphatidylethanolamine N-methyltransferase
DFA_01141	9	0.050796	21	0.122274	19	0.108101	4	0.025293	5	0.030481	8	0.062197	15	0.06995		phosphoglycerate/bisphosphoglycerate mutase family protein
DFA_01142	0	0	0	0	0	0	0	0	142	0.865669	20	0.155493	0	0
DFA_01143	2	0.011288	5	0.029113	5	0.028448	1	0.006323	5	0.030481	1	0.007775	1	0.004663		hypothetical protein
DFA_01144	2	0.011288	0	0	1	0.00569	2	0.012646	0	0	0	0	5	0.023317		Similar to Homo sapiens (Human). BK1048E9.3 (Novel protein).
DFA_01145	0	0	0	0	0	0	1	0.006323	0	0	0	0	0	0
DFA_01146	0	0	0	0	0	0	0	0	0	0	0	0	1	0.004663
DFA_01147	6	0.033864	7	0.040758	9	0.051206	1	0.006323	0	0	1	0.007775	0	0		hypothetical protein
DFA_01148	12	0.067727	27	0.157209	28	0.159306	4	0.025293	0	0	0	0	0	0	cycB	cyclin, G2/M-specific cyclinB
DFA_01149	4	0.022576	2	0.011645	5	0.028448	10	0.063232	4	0.024385	4	0.031099	41	0.191196		Phox domain-containing protein
DFA_01150	0	0	0	0	0	0	1	0.006323	0	0	0	0	0	0
DFA_01152	8	0.045152	18	0.104806	13	0.073964	21	0.132786	32	0.19508	41	0.318761	0	0
DFA_01153	0	0	0	0	0	0	2	0.012646	2	0.012193	0	0	0	0	ecmI	cellulose-binding domain-containing protein, putative extracellular matrix protein
DFA_01154	2	0.011288	1	0.005823	3	0.017069	4	0.025293	4	0.024385	10	0.077747	5	0.023317		hypothetical protein
DFA_01155	25	0.141099	65	0.378466	69	0.392576	17	0.107494	11	0.067059	7	0.054423	6	0.02798	npl4	nuclear protein localization 4
DFA_01156	185	1.04413	216	1.25767	233	1.32566	125	0.790394	49	0.298717	31	0.241014	0	0		FKBP-type peptidylprolyl cis-trans isomerase (PPIase)
DFA_01157	1	0.005644	1	0.005823	1	0.00569	2	0.012646	1	0.006096	2	0.015549	1	0.004663		hypothetical protein
DFA_01158	16	0.090303	5	0.029113	3	0.017069	5	0.031616	3	0.018289	1	0.007775	23	0.107256	rsmM	small GTPase
DFA_01160	34	0.191894	11	0.064048	16	0.091032	22	0.139109	12	0.073155	19	0.147719	0	0		hypothetical protein
DFA_01161	0	0	1	0.005823	2	0.011379	6	0.037939	2	0.012193	0	0	5	0.023317		hypothetical protein
DFA_01162	2	0.011288	0	0	1	0.00569	1	0.006323	2	0.012193	0	0	0	0
DFA_01163	4	0.022576	4	0.02329	6	0.034137	14	0.088524	4	0.024385	6	0.046648	6	0.02798
DFA_01164	0	0	9	0.052403	5	0.028448	30	0.189695	5	0.030481	11	0.085521	0	0
DFA_01165	3	0.016932	12	0.069871	13	0.073964	27	0.170725	6	0.036578	4	0.031099	6	0.02798	wdr13	WD40 repeat-containing protein
DFA_01166	0	0	6	0.034935	6	0.034137	9	0.056908	6	0.036578	6	0.046648	9	0.04197		hypothetical protein
DFA_01167	13	0.073371	5	0.029113	0	0	10	0.063232	6	0.036578	19	0.147719	2	0.009327		putative protein serine/threonine phosphatase, protein phosphatase
DFA_01168	5	0.02822	16	0.093161	19	0.108101	8	0.050585	3	0.018289	5	0.038873	0	0		endoribonuclease L-PSP domain-containing protein, DUF71, ATP-binding region-containing protein
DFA_01169	1	0.005644	0	0	0	0	3	0.018969	3	0.018289	7	0.054423	0	0		Q9FY46 Sulfate transporter 4.1, chloroplast precursor (AST82).
DFA_01170	0	0	3	0.017468	1	0.00569	0	0	0	0	1	0.007775	0	0		hypothetical protein
DFA_01171	3	0.016932	0	0	1	0.00569	1	0.006323	0	0	0	0	0	0		predicted HD phosphohydrolase family protein
DFA_01172	0	0	52	0.302773	73	0.415334	56	0.354096	25	0.152406	59	0.458705	0	0	racL	Rho GTPase
DFA_01173	1	0.005644	0	0	0	0	0	0	0	0	0	0	0	0
DFA_01174	5	0.02822	0	0	1	0.00569	1	0.006323	0	0	1	0.007775	0	0		oligopeptidase B, protease II
DFA_01175	37	0.208826	8	0.04658	5	0.028448	0	0	0	0	0	0	0	0	ppt3	palmitoyl-protein thioesterase 3
DFA_01176	0	0	4	0.02329	3	0.017069	0	0	6	0.036578	3	0.023324	1	0.004663		hypothetical protein
DFA_01177	8	0.045152	4	0.02329	8	0.045516	6	0.037939	5	0.030481	1	0.007775	1	0.004663	psmG1	proteasome assembly chaperone 1
DFA_01178	60	0.338637	11	0.064048	30	0.170685	0	0	1	0.006096	4	0.031099	0	0
DFA_01179	4	0.022576	1	0.005823	4	0.022758	2	0.012646	4	0.024385	3	0.023324	5	0.023317	carmil	leucine-rich repeat-containing protein (LRR)
DFA_01180	6	0.033864	1	0.005823	2	0.011379	2	0.012646	6	0.036578	2	0.015549	13	0.060623		AAA ATPase domain-containing protein
DFA_01181	0	0	7	0.040758	7	0.039827	12	0.075878	18	0.109733	8	0.062197	1	0.004663
DFA_01182	0	0	0	0	0	0	1	0.006323	0	0	0	0	1	0.004663
DFA_01183	3	0.016932	7	0.040758	10	0.056895	17	0.107494	5	0.030481	16	0.124395	1	0.004663		Esterase HDE.
DFA_01184	2	0.011288	1	0.005823	0	0	1	0.006323	13	0.079251	9	0.069972	0	0		multiple ankyrin repeats single kh domain protein, putative
DFA_01185	2	0.011288	0	0	0	0	1	0.006323	8	0.04877	2	0.015549	0	0		Similar to Dictyostelium discoideum (Slime mold). hypothetical 127.0 kDa protein.
DFA_01186	0	0	0	0	0	0	2	0.012646	0	0	0	0	0	0
DFA_01187	0	0	6	0.034935	2	0.011379	2	0.012646	1	0.006096	0	0	0	0
DFA_01188	4	0.022576	11	0.064048	9	0.051206	22	0.139109	6	0.036578	3	0.023324	0	0	derl2	derlin-2
DFA_01189	42	0.237046	48	0.279482	35	0.199133	7	0.044262	3	0.018289	0	0	2	0.009327	stt3	oligosaccharyl transferase, STT3 subunit, glycosyltransferase, oligosaccharyltransferase, dolichyl-diphosphooligosaccharide-protein glycotransferase
DFA_01190	4	0.022576	0	0	0	0	2	0.012646	1	0.006096	1	0.007775	0	0		hypothetical protein
DFA_01192	4	0.022576	2	0.011645	0	0	4	0.025293	0	0	0	0	0	0	rpc11	RNA polymerase III subunit
DFA_01193	23	0.129811	7	0.040758	12	0.068274	8	0.050585	4	0.024385	9	0.069972	3	0.01399		GPI transamidase subunit PIG-U family protein
DFA_01194	9	0.050796	9	0.052403	8	0.045516	11	0.069555	6	0.036578	7	0.054423	4	0.018653		putative CorA family magnesium ion transporterr
DFA_01195	5	0.02822	3	0.017468	5	0.028448	1	0.006323	5	0.030481	1	0.007775	0	0	csbA	contact site B protein
DFA_01196	3	0.016932	9	0.052403	4	0.022758	10	0.063232	4	0.024385	6	0.046648	1	0.004663	trappc10-2	trafficking protein particle complex subunit 10
DFA_01197	11	0.062083	0	0	2	0.011379	8	0.050585	1	0.006096	4	0.031099	12	0.05596
DFA_01198	3	0.016932	11	0.064048	11	0.062585	4	0.025293	2	0.012193	2	0.015549	0	0
DFA_01199	4	0.022576	2	0.011645	3	0.017069	1	0.006323	6	0.036578	5	0.038873	0	0
DFA_01200	0	0	3	0.017468	2	0.011379	1	0.006323	3	0.018289	7	0.054423	3	0.01399		putative transmembrane protein, polymorphic membrane protein repeat-containing protein
DFA_01201	3	0.016932	4	0.02329	4	0.022758	6	0.037939	21	0.128021	5	0.038873	39	0.181869		hypothetical protein
DFA_01202	0	0	0	0	0	0	2	0.012646	0	0	1	0.007775	1	0.004663		hypothetical protein
DFA_01203	4	0.022576	0	0	3	0.017069	0	0	1	0.006096	0	0	0	0
DFA_01204	3	0.016932	0	0	0	0	1	0.006323	1	0.006096	0	0	0	0		hypothetical protein
DFA_01205	0	0	1	0.005823	0	0	0	0	0	0	1	0.007775	0	0
DFA_01206	10	0.056439	10	0.058226	3	0.017069	12	0.075878	3	0.018289	9	0.069972	0	0		hypothetical protein
DFA_01207	1	0.005644	24	0.139741	22	0.125169	3	0.018969	4	0.024385	14	0.108845	1	0.004663	glb2	glycoside hydrolase family 35 protein, beta-galactosidase
DFA_01208	7	0.039508	2	0.011645	2	0.011379	2	0.012646	1	0.006096	4	0.031099	1	0.004663		pmp22 family protein
DFA_01209	5	0.02822	0	0	0	0	0	0	2	0.012193	2	0.015549	0	0		hypothetical protein
DFA_01210	5	0.02822	1	0.005823	0	0	0	0	1	0.006096	0	0	0	0		Similar to mitochondrial initiation factor 2; Ifm1p.
DFA_01211	6	0.033864	3	0.017468	1	0.00569	1	0.006323	5	0.030481	2	0.015549	0	0	acn9	ACN9 family protein
DFA_01212	4	0.022576	1	0.005823	3	0.017069	0	0	1	0.006096	1	0.007775	0	0		cytochrome b5 domain-containing protein
DFA_01213	4	0.022576	3	0.017468	15	0.085343	0	0	1	0.006096	0	0	30	0.139899		SAP DNA-binding domain-containing protein
DFA_01214	0	0	2	0.011645	2	0.011379	1	0.006323	1	0.006096	1	0.007775	2	0.009327
DFA_01215	10	0.056439	0	0	2	0.011379	0	0	0	0	0	0	1	0.004663
DFA_01217	0	0	2	0.011645	2	0.011379	1	0.006323	0	0	0	0	0	0
DFA_01218	10	0.056439	8	0.04658	8	0.045516	8	0.050585	3	0.018289	4	0.031099	0	0		hypothetical protein
DFA_01219	31	0.174962	0	0	0	0	0	0	1	0.006096	1	0.007775	5	0.023317	cprE	cysteine proteinase 5 precursor
DFA_01220	0	0	2	0.011645	16	0.091032	7	0.044262	6	0.036578	12	0.093296	5	0.023317		WD40 repeat-containing protein
DFA_01221	25	0.141099	22	0.128096	13	0.073964	7	0.044262	4	0.024385	7	0.054423	9	0.04197	tdo	tryptophan 2,3-dioxygenase
DFA_01222	1	0.005644	3	0.017468	3	0.017069	4	0.025293	1	0.006096	0	0	0	0
DFA_01223	4	0.022576	10	0.058226	13	0.073964	15	0.094847	1	0.006096	8	0.062197	0	0		Similar to Dictyostelium discoideum (Slime mold). prespore-specific protein.
DFA_01224	2	0.011288	8	0.04658	9	0.051206	18	0.113817	25	0.152406	18	0.139944	10	0.046633		Phosphatidylethanolamine N-methyltransferase
DFA_01225	0	0	4	0.02329	3	0.017069	0	0	0	0	0	0	0	0
DFA_01226	5	0.02822	2	0.011645	2	0.011379	2	0.012646	4	0.024385	6	0.046648	0	0
DFA_01227	14	0.079015	5	0.029113	6	0.034137	9	0.056908	36	0.219465	7	0.054423	1	0.004663	erkA	extracellular signal-regulated protein kinase, protein serine/threonine kinase, MAP kinase, MAPK family protein kinase, ERK subfamily protein kinase,
DFA_01228	3	0.016932	0	0	6	0.034137	0	0	2	0.012193	1	0.007775	2	0.009327	gatA	glutamyl-tRNA(Gln) amidotransferase A subunit
DFA_01229	15	0.084659	1	0.005823	0	0	1	0.006323	1	0.006096	0	0	12	0.05596	wdr89	WD40 repeat-containing protein
DFA_01230	0	0	1	0.005823	1	0.00569	0	0	1	0.006096	1	0.007775	0	0		hypothetical protein
DFA_01231	1	0.005644	3	0.017468	0	0	1	0.006323	2	0.012193	4	0.031099	0	0
DFA_01232	13	0.073371	16	0.093161	7	0.039827	9	0.056908	21	0.128021	3	0.023324	0	0		hypothetical protein
DFA_01233	15	0.084659	57	0.331885	55	0.312923	33	0.208664	23	0.140214	31	0.241014	1	0.004663		hypothetical protein
DFA_01234	0	0	5	0.029113	8	0.045516	3	0.018969	3	0.018289	3	0.023324	0	0
DFA_01235	0	0	17	0.098983	20	0.11379	13	0.082201	13	0.079251	14	0.108845	0	0
DFA_01236	5	0.02822	267	1.55462	175	0.995665	781	4.93838	197	1.20096	21	0.163268	1	0.004663		GC-rich sequence DNA-binding factor-like protein
DFA_01237	49	0.276553	20	0.116451	30	0.170685	24	0.151756	13	0.079251	12	0.093296	1	0.004663	rad17	hypothetical protein
DFA_01238	30	0.169318	51	0.29695	36	0.204822	32	0.202341	43	0.262139	30	0.23324	47	0.219176		hypothetical protein
DFA_01239	53	0.299129	62	0.360998	37	0.210512	70	0.442621	83	0.50599	90	0.699719	2	0.009327		thioredoxin domain-containing protein
DFA_01240	4	0.022576	2	0.011645	2	0.011379	8	0.050585	13	0.079251	12	0.093296	9	0.04197	gacP	RhoGAP domain-containing protein
DFA_01241	4	0.022576	2	0.011645	3	0.017069	3	0.018969	4	0.024385	6	0.046648	0	0		hypothetical protein
DFA_01242	2	0.011288	2	0.011645	2	0.011379	6	0.037939	8	0.04877	5	0.038873	3	0.01399		hypothetical protein
DFA_01243	0	0	0	0	0	0	0	0	1	0.006096	0	0	1	0.004663
DFA_01244	1	0.005644	1	0.005823	1	0.00569	4	0.025293	8	0.04877	0	0	0	0		hypothetical protein
DFA_01245	32	0.180606	19	0.110628	8	0.045516	12	0.075878	6	0.036578	13	0.101071	1	0.004663	rvb2	AAA ATPase domain-containing protein, RuvB-like protein 2
DFA_01246	17	0.095947	0	0	2	0.011379	0	0	0	0	0	0	1	0.004663		hypothetical protein
DFA_01247	29	0.163674	56	0.326063	52	0.295855	20	0.126463	28	0.170695	5	0.038873	1	0.004663	ppt1	palmitoyl-protein thioesterase 1
DFA_01248	7	0.039508	27	0.157209	32	0.182064	19	0.12014	19	0.115829	9	0.069972	11	0.051296		hypothetical protein
DFA_01249	0	0	1	0.005823	4	0.022758	0	0	1	0.006096	0	0	1	0.004663	mpl1	leucine-rich repeat-containing protein (LRR), putative protein tyrosine phosphatase, dual specificity
DFA_01250	1	0.005644	8	0.04658	3	0.017069	1	0.006323	3	0.018289	0	0	0	0
DFA_01251	0	0	2	0.011645	1	0.00569	2	0.012646	1	0.006096	0	0	0	0
DFA_01252	1	0.005644	7	0.040758	10	0.056895	4	0.025293	0	0	2	0.015549	2	0.009327	kif4	kinesin-7, kinesin family member 4
DFA_01253	0	0	4	0.02329	1	0.00569	0	0	0	0	0	0	4	0.018653		Similar to Mus musculus (Mouse). DNA polymerase theta short isoform.
DFA_01255	1	0.005644	1	0.005823	3	0.017069	8	0.050585	2	0.012193	4	0.031099	14	0.065286		Similar to Dictyostelium discoideum (Slime mold). MigA.
DFA_01256	0	0	6	0.034935	16	0.091032	15	0.094847	4	0.024385	1	0.007775	0	0
DFA_01257	0	0	10	0.058226	14	0.079653	20	0.126463	3	0.018289	2	0.015549	0	0
DFA_01258	1	0.005644	0	0	2	0.011379	0	0	0	0	0	0	0	0		hypothetical protein
DFA_01259	1	0.005644	3	0.017468	9	0.051206	2	0.012646	6	0.036578	2	0.015549	2	0.009327
DFA_01260	122	0.688561	86	0.500739	51	0.290165	41	0.259249	49	0.298717	37	0.287662	9	0.04197	idhC	isocitrate dehydrogenase (NADP+), isocitrate dehydrogenase (NADP+), cytosolic
DFA_01261	0	0	2	0.011645	1	0.00569	0	0	1	0.006096	0	0	0	0
DFA_01262	11	0.062083	9	0.052403	14	0.079653	9	0.056908	69	0.420642	22	0.171043	9	0.04197		Q8UGX7 Peptide methionine sulfoxide reductase msrB (EC 1.8.4.6).
DFA_01263	18	0.101591	15	0.087338	16	0.091032	12	0.075878	34	0.207273	9	0.069972	9	0.04197	clp1	pre-mRNA cleavage complex subunit
DFA_01264	4	0.022576	3	0.017468	4	0.022758	0	0	6	0.036578	7	0.054423	12	0.05596
DFA_01265	7	0.039508	7	0.040758	9	0.051206	7	0.044262	3	0.018289	2	0.015549	15	0.06995	racH	Rho GTPase
DFA_01266	7	0.039508	0	0	1	0.00569	2	0.012646	0	0	2	0.015549	0	0	bopA	SET domain-containing protein
DFA_01267	0	0	0	0	0	0	1	0.006323	0	0	0	0	1	0.004663
DFA_01269	1	0.005644	2	0.011645	1	0.00569	0	0	0	0	0	0	0	0		hypothetical protein
DFA_01270	18	0.101591	11	0.064048	10	0.056895	3	0.018969	3	0.018289	3	0.023324	0	0
DFA_01271	161	0.908675	34	0.197967	29	0.164996	57	0.36042	48	0.29262	45	0.34986	0	0	arpC	actin-like protein, actin related protein 3
DFA_01272	0	0	5	0.029113	4	0.022758	6	0.037939	3	0.018289	5	0.038873	0	0		PKC domain-containing protein, PE/DAG binding, protein kinase, TKL group, tyrosine kinase-like protein
DFA_01273	2	0.011288	24	0.139741	12	0.068274	38	0.24028	29	0.176792	9	0.069972	0	0	agl	glycogen debranching enzyme, amylo-alpha-1,6-glucosidase
DFA_01274	4	0.022576	0	0	1	0.00569	2	0.012646	0	0	0	0	0	0	anapc5	anaphase promoting complex subunit 5
DFA_01275	0	0	1398	8.13993	1062	6.04226	1607	10.1613	1008	6.14503	15	0.11662	0	0
DFA_01276	0	0	113	0.657948	95	0.540504	253	1.59976	428	2.6092	27	0.209916	0	0
DFA_01277	0	0	13	0.075693	14	0.079653	18	0.113817	18	0.109733	1	0.007775	0	0
DFA_01278	7	0.039508	10	0.058226	3	0.017069	10	0.063232	4	0.024385	2	0.015549	1	0.004663		hypothetical protein
DFA_01279	24	0.135455	8	0.04658	6	0.034137	0	0	0	0	1	0.007775	80	0.373065		hypothetical protein
DFA_01280	2	0.011288	0	0	1	0.00569	0	0	0	0	0	0	0	0		hypothetical protein
DFA_01281	0	0	0	0	0	0	0	0	0	0	0	0	94	0.438351		hypothetical protein
DFA_01282	0	0	0	0	0	0	0	0	0	0	0	0	293	1.36635		Gamete and mating-type specific protein A.
DFA_01283	3	0.016932	0	0	0	0	0	0	0	0	0	0	0	0		Q92QZ1 Dimethyladenosine transferase (EC 2.1.1.-) (S-adenosylmethionine-6-N', N'-adenosyl(rRNA) dimethyltransferase) (16S rRNA dimethylase) (High leve
DFA_01284	11	0.062083	8	0.04658	1	0.00569	7	0.044262	5	0.030481	8	0.062197	0	0
DFA_01286	0	0	322	1.87486	436	2.48063	13	0.082201	57	0.347487	32	0.248789	0	0
DFA_01288	0	0	11	0.064048	9	0.051206	2	0.012646	8	0.04877	4	0.031099	0	0		hypothetical protein
DFA_01289	1	0.005644	0	0	0	0	0	0	0	0	1	0.007775	0	0		hypothetical protein
DFA_01290	20	0.112879	21	0.122274	17	0.096722	28	0.177048	29	0.176792	34	0.264338	0	0	gpaE	G-protein subunit alpha 5
DFA_01291	6	0.033864	26	0.151386	19	0.108101	40	0.252926	125	0.762032	23	0.178817	5	0.023317
DFA_01292	18	0.101591	2	0.011645	4	0.022758	4	0.025293	6	0.036578	6	0.046648	6	0.02798		hypothetical protein
DFA_01293	6	0.033864	4	0.02329	5	0.028448	1	0.006323	0	0	1	0.007775	0	0		hypothetical protein
DFA_01294	4	0.022576	3	0.017468	6	0.034137	0	0	1	0.006096	1	0.007775	2	0.009327		hypothetical protein
DFA_01295	0	0	5	0.029113	1	0.00569	0	0	0	0	0	0	0	0	anapc4	anaphase promoting complex subunit 4
DFA_01296	2	0.011288	4	0.02329	8	0.045516	5	0.031616	1	0.006096	2	0.015549	1	0.004663
DFA_01297	1	0.005644	2	0.011645	4	0.022758	0	0	2	0.012193	2	0.015549	3	0.01399
DFA_01298	0	0	4	0.02329	6	0.034137	2	0.012646	0	0	2	0.015549	0	0
DFA_01299	5	0.02822	15	0.087338	17	0.096722	12	0.075878	5	0.030481	4	0.031099	0	0		4-alpha-glucanotransferase (EC 2.4.1.25).
DFA_01300	498	2.81068	9	0.052403	30	0.170685	3	0.018969	2	0.012193	1	0.007775	2	0.009327		Physaropepsin.
DFA_01301	0	0	2	0.011645	1	0.00569	1	0.006323	1	0.006096	1	0.007775	0	0		short-chain dehydrogenase
DFA_01302	0	0	0	0	1	0.00569	0	0	0	0	0	0	0	0
DFA_01303	8	0.045152	0	0	0	0	2	0.012646	0	0	0	0	0	0		probable short-chain dehydrogenase
DFA_01304	0	0	4	0.02329	0	0	2	0.012646	1	0.006096	0	0	3	0.01399
DFA_01305	0	0	0	0	2	0.011379	0	0	3	0.018289	0	0	1	0.004663		hypothetical protein
DFA_01306	6	0.033864	1	0.005823	1	0.00569	0	0	1	0.006096	1	0.007775	2	0.009327
DFA_01307	5	0.02822	41	0.238725	39	0.221891	41	0.259249	23	0.140214	12	0.093296	0	0		Bll7928 protein.
DFA_01308	0	0	0	0	1	0.00569	0	0	0	0	0	0	0	0
DFA_01309	1	0.005644	1	0.005823	0	0	0	0	4	0.024385	6	0.046648	5	0.023317
DFA_01310	85	0.479735	5	0.029113	3	0.017069	2	0.012646	52	0.317006	40	0.310986	0	0
DFA_01311	3	0.016932	1	0.005823	6	0.034137	1	0.006323	5	0.030481	0	0	1	0.004663		hypothetical protein
DFA_01312	2	0.011288	5	0.029113	7	0.039827	3	0.018969	0	0	4	0.031099	0	0		hypothetical protein
DFA_01313	0	0	2	0.011645	1	0.00569	6	0.037939	8	0.04877	9	0.069972	15	0.06995		hypothetical protein
DFA_01314	7	0.039508	12	0.069871	13	0.073964	5	0.031616	11	0.067059	6	0.046648	4	0.018653
DFA_01315	2	0.011288	5	0.029113	5	0.028448	3	0.018969	8	0.04877	3	0.023324	0	0
DFA_01316	6	0.033864	4	0.02329	5	0.028448	2	0.012646	1	0.006096	3	0.023324	1	0.004663	agtA	WD40 repeat-containing protein, glycosyltransferase, alpha-galactosyltransferase, UDP-Gal:fucoside alpha3-galactosyltransferase
DFA_01317	11	0.062083	4	0.02329	5	0.028448	2	0.012646	0	0	3	0.023324	3	0.01399		hypothetical protein
DFA_01318	1	0.005644	0	0	0	0	0	0	0	0	3	0.023324	0	0	elmoC	engulfment and cell motility ELM family protein
DFA_01319	0	0	21	0.122274	24	0.136548	13	0.082201	15	0.091444	19	0.147719	1	0.004663		hypothetical protein
DFA_01320	4	0.022576	1	0.005823	0	0	3	0.018969	1	0.006096	0	0	0	0		hypothetical protein
DFA_01321	0	0	0	0	0	0	2	0.012646	0	0	1	0.007775	0	0
DFA_01322	10	0.056439	10	0.058226	11	0.062585	7	0.044262	3	0.018289	3	0.023324	42	0.195859		NifU-like protein.
DFA_01323	8	0.045152	10	0.058226	3	0.017069	8	0.050585	4	0.024385	0	0	21	0.097929		hypothetical protein
DFA_01324	19	0.107235	8	0.04658	8	0.045516	8	0.050585	12	0.073155	18	0.139944	6	0.02798		hypothetical protein
DFA_01325	0	0	2	0.011645	2	0.011379	7	0.044262	1	0.006096	0	0	3	0.01399		Q9FY46 Sulfate transporter 4.1, chloroplast precursor (AST82).
DFA_01326	0	0	0	0	0	0	1	0.006323	0	0	0	0	0	0
DFA_01327	0	0	0	0	0	0	0	0	4	0.024385	45	0.34986	55	0.256482	aqpA	aquaporin, major intrinsic protein family protein
DFA_01328	26	0.146743	2	0.011645	3	0.017069	3	0.018969	23	0.140214	23	0.178817	9	0.04197	amdA	AMP deaminase
DFA_01329	0	0	4	0.02329	0	0	1	0.006323	0	0	2	0.015549	6	0.02798		hypothetical protein
DFA_01330	67	0.378144	75	0.436691	88	0.500677	80	0.505852	142	0.865669	167	1.29837	69	0.321768		putative protein serine/threonine kinase, putative myosin light chain kinase, CAMK1 family protein kinase, protein kinase, CAMK group, putative CAM ki
DFA_01331	0	0	45	0.262015	57	0.324302	33	0.208664	93	0.566952	106	0.824114	0	0		homeobox transcription factor
DFA_01332	0	0	9	0.052403	1	0.00569	4	0.025293	5	0.030481	21	0.163268	0	0
DFA_01333	0	0	2	0.011645	4	0.022758	0	0	1	0.006096	1	0.007775	0	0
DFA_01334	6	0.033864	3	0.017468	7	0.039827	4	0.025293	13	0.079251	17	0.132169	21	0.097929		tRNA ADENILYL transferase.
DFA_01335	12	0.067727	5	0.029113	2	0.011379	4	0.025293	9	0.054866	10	0.077747	2	0.009327		hypothetical protein
DFA_01336	7	0.039508	5	0.029113	7	0.039827	7	0.044262	1	0.006096	1	0.007775	0	0		hypothetical protein
DFA_01337	10	0.056439	25	0.145564	21	0.11948	28	0.177048	15	0.091444	15	0.11662	0	0	HBS1	Hsp70 subfamily B suppressor 1
DFA_01341	6	0.033864	11	0.064048	18	0.102411	10	0.063232	8	0.04877	9	0.069972	9	0.04197		Arf GTPase activating protein
DFA_01342	0	0	0	0	0	0	0	0	1	0.006096	2	0.015549	1	0.004663		hypothetical protein
DFA_01343	10	0.056439	2	0.011645	1	0.00569	0	0	4	0.024385	4	0.031099	9	0.04197		hypothetical protein
DFA_01344	3	0.016932	0	0	0	0	0	0	2	0.012193	0	0	0	0
DFA_01345	0	0	1	0.005823	1	0.00569	5	0.031616	5	0.030481	2	0.015549	0	0
DFA_01346	16	0.090303	6	0.034935	13	0.073964	12	0.075878	14	0.085348	12	0.093296	3	0.01399	dicA	cytoplasmic dynein intermediate chain, dynein intermediate chain
DFA_01347	5	0.02822	11	0.064048	8	0.045516	2	0.012646	1	0.006096	2	0.015549	0	0	mcm5	MCM family protein, putative DNA replication licensing factor
DFA_01348	4	0.022576	1	0.005823	1	0.00569	0	0	0	0	1	0.007775	0	0		putative methyltransferase
DFA_01349	9	0.050796	3	0.017468	6	0.034137	7	0.044262	6	0.036578	7	0.054423	1	0.004663	exoc3	exocyst complex subunit 3
DFA_01350	2	0.011288	15	0.087338	14	0.079653	7	0.044262	32	0.19508	46	0.357634	0	0
DFA_01351	35	0.197538	7	0.040758	16	0.091032	12	0.075878	24	0.14631	20	0.155493	2	0.009327	ivdA	isovaleryl-CoA dehydrogenase, mitochondrial
DFA_01352	45	0.253978	47	0.27366	44	0.250339	53	0.335127	36	0.219465	37	0.287662	27	0.125909	gnd	6-phosphogluconate dehydrogenase (decarboxylating)
DFA_01353	0	0	2	0.011645	0	0	1	0.006323	3	0.018289	13	0.101071	17	0.079276		CRAL/TRIO domain-containing protein
DFA_01354	2	0.011288	6	0.034935	5	0.028448	13	0.082201	2	0.012193	7	0.054423	16	0.074613	snfA	putative protein serine/threonine kinase, SNF/AMP-activated kinase (AMPK), protein kinase, CAMK group, CAMKL family protein kinase, putative CAM kinas
DFA_01355	1	0.005644	0	0	0	0	1	0.006323	0	0	0	0	1	0.004663
DFA_01356	0	0	3	0.017468	1	0.00569	1	0.006323	2	0.012193	1	0.007775	0	0	prpf4B	putative protein serine/threonine kinase, DYRK family protein kinase, pre-mRNA processing factor 4 homolog B, protein kinase, CMGC group, PRP4 subfami
DFA_01357	1	0.005644	0	0	0	0	0	0	0	0	0	0	1	0.004663
DFA_01358	8	0.045152	3	0.017468	2	0.011379	7	0.044262	16	0.09754	10	0.077747	1	0.004663	vps22	EAP30 family protein
DFA_01360	14	0.079015	0	0	0	0	1	0.006323	0	0	0	0	1	0.004663		ELONGATION FACTOR TU FAMILY PROTEIN
DFA_01361	0	0	0	0	3	0.017069	0	0	0	0	1	0.007775	3	0.01399	arsB	arsenite transport subunit B
DFA_01362	2	0.011288	3	0.017468	0	0	6	0.037939	6	0.036578	5	0.038873	13	0.060623	gacD	RhoGAP domain-containing protein
DFA_01363	5	0.02822	4	0.02329	5	0.028448	1	0.006323	0	0	0	0	0	0	gnt1	GlcNAc transferase, glycosyltransferase, UDP-GlcNAc:hydroxyproline polypeptide alpha-N-acetylglucosaminetransferase
DFA_01364	33	0.18625	7	0.040758	13	0.073964	14	0.088524	16	0.09754	18	0.139944	21	0.097929
DFA_01365	17	0.095947	5	0.029113	3	0.017069	8	0.050585	2	0.012193	6	0.046648	18	0.08394
DFA_01366	3	0.016932	39	0.22708	40	0.22758	61	0.385712	64	0.390161	66	0.513128	6	0.02798	warA	putative homeobox transcription factor, homeodomain (HOX) containing protein
DFA_01367	0	0	24	0.139741	19	0.108101	48	0.303511	55	0.335294	59	0.458705	7	0.032643
DFA_01368	0	0	0	0	0	0	0	0	3	0.018289	2	0.015549	0	0	noxC	superoxide-generating NADPH oxidase flavocytochrome, flavocytochrome b large subunit
DFA_01369	0	0	0	0	2	0.011379	0	0	1	0.006096	0	0	7	0.032643
DFA_01370	3	0.016932	6	0.034935	6	0.034137	10	0.063232	3	0.018289	4	0.031099	46	0.214512	gnrA	gelsolin-related protein
DFA_01371	20	0.112879	22	0.128096	22	0.125169	41	0.259249	6	0.036578	9	0.069972	0	0	ndufa6	NADH dehydrogenase ubiquinone 1 alpha subcomplex subunit 6
DFA_01372	6	0.033864	18	0.104806	17	0.096722	2	0.012646	0	0	4	0.031099	0	0		ankyrin repeat-containing protein, K homology (KH), type 1 domain containing-protein
DFA_01373	13	0.073371	12	0.069871	12	0.068274	5	0.031616	3	0.018289	8	0.062197	9	0.04197
DFA_01374	35	0.197538	16	0.093161	17	0.096722	18	0.113817	13	0.079251	16	0.124395	25	0.116583	rpb6	RNA polymerase II core subunit, RNA polymerase I core subunit, RNA polymerase III core subunit
DFA_01375	0	0	2	0.011645	1	0.00569	2	0.012646	24	0.14631	19	0.147719	0	0		hypothetical protein
DFA_01376	10	0.056439	3	0.017468	4	0.022758	6	0.037939	10	0.060963	25	0.194366	1	0.004663		hypothetical protein
DFA_01377	6	0.033864	2	0.011645	0	0	1	0.006323	4	0.024385	8	0.062197	0	0		hypothetical protein
DFA_01378	1	0.005644	6	0.034935	5	0.028448	6	0.037939	2	0.012193	0	0	0	0	grlP	G-protein-coupled receptor (GPCR) family 3 protein 15
DFA_01379	2	0.011288	15	0.087338	6	0.034137	6	0.037939	4	0.024385	4	0.031099	38	0.177206		hypothetical protein
DFA_01380	3	0.016932	1	0.005823	1	0.00569	0	0	1	0.006096	6	0.046648	0	0		hypothetical protein
DFA_01381	3	0.016932	3	0.017468	1	0.00569	3	0.018969	1	0.006096	5	0.038873	0	0	pus3	tRNA pseudouridylate synthase
DFA_01382	1	0.005644	62	0.360998	24	0.136548	308	1.94753	88	0.536471	200	1.55493	1	0.004663
DFA_01383	2	0.011288	11	0.064048	8	0.045516	68	0.429974	27	0.164599	30	0.23324	0	0		Similar to plasmodium falciparum (Isolate 3D7). asparagine-rich antigen.
DFA_01384	7	0.039508	32	0.186322	33	0.187754	15	0.094847	25	0.152406	13	0.101071	1	0.004663	gacL	RhoGAP domain-containing protein
DFA_01385	4	0.022576	1	0.005823	4	0.022758	3	0.018969	3	0.018289	3	0.023324	1	0.004663	ints11	integrator complex subunit 11, beta-lactamase-like domain-containing protein, RNA-metabolising metallo-beta-lactamase domain-containing protein
DFA_01386	0	0	0	0	0	0	1	0.006323	0	0	1	0.007775	0	0
DFA_01387	6	0.033864	6	0.034935	1	0.00569	15	0.094847	11	0.067059	9	0.069972	38	0.177206	cln3	Batten's disease protein Cln3 family protein
DFA_01388	1	0.005644	4	0.02329	4	0.022758	8	0.050585	10	0.060963	6	0.046648	46	0.214512
DFA_01389	0	0	0	0	0	0	0	0	0	0	1	0.007775	1	0.004663
DFA_01390	0	0	0	0	0	0	0	0	1	0.006096	0	0	0	0
DFA_01391	1	0.005644	1	0.005823	8	0.045516	0	0	0	0	2	0.015549	0	0
DFA_01392	2	0.011288	2	0.011645	7	0.039827	0	0	1	0.006096	2	0.015549	0	0
DFA_01393	0	0	2	0.011645	0	0	1	0.006323	3	0.018289	1	0.007775	0	0
DFA_01394	8	0.045152	6	0.034935	3	0.017069	14	0.088524	45	0.274332	42	0.326536	8	0.037306		P52483 Ubiquitin-conjugating enzyme E2-23 kDa (EC 6.3.2.19) (Ubiquitin-protein ligase) (Ubiquitin carrier protein).
DFA_01395	4	0.022576	6	0.034935	5	0.028448	12	0.075878	17	0.103636	13	0.101071	16	0.074613		GATA-binding transcription factor
DFA_01396	2	0.011288	5	0.029113	7	0.039827	4	0.025293	9	0.054866	7	0.054423	0	0
DFA_01397	62	0.349925	45	0.262015	46	0.261718	36	0.227633	14	0.085348	19	0.147719	19	0.088603	abcE1	RNaseL inhibitor-like protein, ABC transporter-related protein, 4Fe-4S ferredoxin, iron-sulfur binding domain-containing protein
DFA_01398	4	0.022576	3	0.017468	1	0.00569	0	0	8	0.04877	7	0.054423	6	0.02798		hypothetical protein
DFA_01399	14	0.079015	77	0.448336	67	0.381197	39	0.246603	102	0.621819	102	0.793015	232	1.08189		RNA-binding region RNP-1 domain-containing protein, RNA recognition motif-containing protein RRM
DFA_01400	3	0.016932	3	0.017468	1	0.00569	1	0.006323	2	0.012193	0	0	0	0		putative protein tyrosine kinase, WEE1 family protein kinase
DFA_01401	2	0.011288	0	0	0	0	0	0	0	0	0	0	0	0		hypothetical protein
DFA_01402	128	0.722425	115	0.669593	127	0.722568	202	1.27728	42	0.256043	62	0.482029	10	0.046633	adcF	arrestin domain-containing protein
DFA_01403	273	1.5408	249	1.44982	245	1.39393	500	3.16158	190	1.15829	165	1.28282	66	0.307778	arfA	ADP-ribosylation factor, ARF
DFA_01404	10	0.056439	1	0.005823	0	0	4	0.025293	9	0.054866	3	0.023324	0	0		Expressed protein.
DFA_01405	7	0.039508	1	0.005823	0	0	0	0	2	0.012193	3	0.023324	17	0.079276		Hypothetical glutamic acid-rich region containing protein.
DFA_01406	3	0.016932	2	0.011645	4	0.022758	5	0.031616	2	0.012193	7	0.054423	12	0.05596
DFA_01407	0	0	2	0.011645	5	0.028448	1	0.006323	0	0	0	0	10	0.046633
DFA_01408	16	0.090303	19	0.110628	18	0.102411	19	0.12014	20	0.121925	14	0.108845	0	0		SH3 domain-containing protein, IRSp53/MIM homology domain-containing protein (IMD)
DFA_01409	44	0.248334	1	0.005823	0	0	0	0	0	0	0	0	0	0	carC	G-protein-coupled receptor, cAMP receptor 3
DFA_01410	514	2.90099	10	0.058226	17	0.096722	2	0.012646	0	0	1	0.007775	0	0
DFA_01411	12	0.067727	10	0.058226	17	0.096722	13	0.082201	5	0.030481	14	0.108845	2	0.009327		Similar to Dictyostelium discoideum (Slime mold). putative RNaseIII.
DFA_01412	8	0.045152	5	0.029113	6	0.034137	7	0.044262	7	0.042674	7	0.054423	1	0.004663		hypothetical protein
DFA_01413	0	0	57	0.331885	63	0.358439	57	0.36042	30	0.182888	30	0.23324	0	0
DFA_01414	0	0	20	0.116451	27	0.153617	34	0.214987	22	0.134118	15	0.11662	5	0.023317		delta 9 fatty acid desaturase, stearoyl-CoA 9-desaturase, cytochrome b5 domain-containing protein
DFA_01415	0	0	0	0	0	0	2	0.012646	0	0	2	0.015549	0	0
DFA_01416	1	0.005644	4	0.02329	1	0.00569	0	0	1	0.006096	1	0.007775	0	0
DFA_01417	11	0.062083	0	0	1	0.00569	0	0	0	0	1	0.007775	0	0
DFA_01418	3	0.016932	2	0.011645	2	0.011379	6	0.037939	3	0.018289	2	0.015549	12	0.05596		hypothetical protein
DFA_01419	0	0	0	0	0	0	6	0.037939	5	0.030481	3	0.023324	13	0.060623	zizA	DOCK family protein, putative guanine nucleotide exchange factor (GEF)
DFA_01420	1	0.005644	0	0	1	0.00569	15	0.094847	3	0.018289	8	0.062197	12	0.05596		DOCK family protein
DFA_01421	3	0.016932	0	0	0	0	1	0.006323	0	0	1	0.007775	0	0
DFA_01422	8	0.045152	4	0.02329	2	0.011379	0	0	2	0.012193	0	0	0	0	expl1	expansin-like protein
DFA_01423	6	0.033864	2	0.011645	3	0.017069	2	0.012646	2	0.012193	6	0.046648	0	0	kif6	SAM domain-containing protein, kinesin-13, kinesin family member 6
DFA_01424	6	0.033864	10	0.058226	9	0.051206	1	0.006323	2	0.012193	9	0.069972	3	0.01399		transmembrane protein
DFA_01425	18	0.101591	14	0.081516	14	0.079653	14	0.088524	5	0.030481	4	0.031099	0	0		hypothetical protein
DFA_01426	6	0.033864	0	0	0	0	0	0	0	0	0	0	0	0		G-protein-coupled receptor (GPCR) family protein
DFA_01427	7	0.039508	0	0	1	0.00569	0	0	3	0.018289	0	0	0	0
DFA_01428	0	0	0	0	2	0.011379	9	0.056908	8	0.04877	1	0.007775	0	0		hypothetical protein
DFA_01429	0	0	12	0.069871	24	0.136548	9	0.056908	9	0.054866	7	0.054423	4	0.018653		hypothetical protein
DFA_01430	10	0.056439	1	0.005823	0	0	0	0	24	0.14631	9	0.069972	31	0.144563	grlL	G-protein-coupled receptor (GPCR) family 3 protein 11
DFA_01431	4	0.022576	15	0.087338	13	0.073964	5	0.031616	0	0	0	0	0	0	eco1	GCN5-related N-acetyltransferase, establishment of cohesion 1
DFA_01432	8	0.045152	3	0.017468	5	0.028448	1	0.006323	3	0.018289	3	0.023324	0	0	drpp40	RNase P protein subunit, RNase MRP protein subunit
DFA_01433	24	0.135455	4	0.02329	8	0.045516	6	0.037939	1	0.006096	7	0.054423	0	0		hypothetical protein
DFA_01434	6	0.033864	5	0.029113	5	0.028448	9	0.056908	7	0.042674	6	0.046648	8	0.037306
DFA_01435	11	0.062083	11	0.064048	2	0.011379	20	0.126463	15	0.091444	17	0.132169	67	0.312442		protein phosphatase 2C-related protein
DFA_01436	24	0.135455	0	0	0	0	2	0.012646	1	0.006096	3	0.023324	31	0.144563	bxdc1	brix domain-containing protein
DFA_01437	1	0.005644	4	0.02329	3	0.017069	3	0.018969	3	0.018289	6	0.046648	0	0		regulator of chromosome condensation (RCC1) domain-containing protein
DFA_01438	14	0.079015	19	0.110628	22	0.125169	15	0.094847	49	0.298717	27	0.209916	0	0		hypothetical protein
DFA_01439	1	0.005644	0	0	1	0.00569	1	0.006323	1	0.006096	2	0.015549	0	0
DFA_01440	13	0.073371	12	0.069871	20	0.11379	9	0.056908	5	0.030481	6	0.046648	2	0.009327	mcfE	mitochondrial substrate carrier family protein
DFA_01441	1	0.005644	2	0.011645	1	0.00569	4	0.025293	2	0.012193	8	0.062197	0	0
DFA_01442	6	0.033864	0	0	1	0.00569	0	0	0	0	1	0.007775	17	0.079276
DFA_01443	73	0.412008	82	0.477449	91	0.517746	48	0.303511	26	0.158503	14	0.108845	5	0.023317	psmD4	type A von Willebrand factor (VWFA) domain-containing protein, 26S proteasome regulatory subunit S5A, 26S proteasome non-ATPase regulatory subunit 4,
DFA_01444	0	0	3	0.017468	0	0	2	0.012646	6	0.036578	7	0.054423	2	0.009327		hypothetical protein
DFA_01445	11	0.062083	16	0.093161	12	0.068274	6	0.037939	6	0.036578	13	0.101071	30	0.139899		hypothetical protein
DFA_01446	1	0.005644	13	0.075693	22	0.125169	10	0.063232	13	0.079251	4	0.031099	0	0	pgtC	putative glycosyltransferase
DFA_01447	21	0.118523	0	0	1	0.00569	3	0.018969	3	0.018289	2	0.015549	0	0	oxaB	putative oxidase assembly protein
DFA_01448	9	0.050796	1	0.005823	2	0.011379	1	0.006323	0	0	1	0.007775	1	0.004663		hypothetical protein
DFA_01449	12	0.067727	0	0	0	0	0	0	1	0.006096	1	0.007775	7	0.032643		hypothetical protein
DFA_01451	4	0.022576	2	0.011645	0	0	0	0	0	0	1	0.007775	1	0.004663
DFA_01452	1	0.005644	1	0.005823	0	0	0	0	0	0	0	0	4	0.018653
DFA_01453	8	0.045152	7	0.040758	1	0.00569	4	0.025293	2	0.012193	1	0.007775	0	0	commd5	COMM domain-containing protein 5
DFA_01454	3	0.016932	1	0.005823	3	0.017069	0	0	0	0	0	0	39	0.181869		ankyrin repeat-containing protein, RabGAP/TBC domain-containing protein, putative GTPase activating protein (GAP)
DFA_01455	5	0.02822	14	0.081516	5	0.028448	9	0.056908	0	0	2	0.015549	0	0		hypothetical protein
DFA_01456	1	0.005644	21	0.122274	27	0.153617	13	0.082201	35	0.213369	16	0.124395	7	0.032643		Similar to Dictyostelium discoideum (Slime mold). prespore-specific protein.
DFA_01457	0	0	3	0.017468	3	0.017069	0	0	1	0.006096	0	0	0	0
DFA_01458	0	0	9	0.052403	13	0.073964	12	0.075878	9	0.054866	5	0.038873	2	0.009327
DFA_01459	0	0	3	0.017468	8	0.045516	8	0.050585	3	0.018289	1	0.007775	1	0.004663		Rab GTPase domain-containing protein
DFA_01460	0	0	1	0.005823	2	0.011379	5	0.031616	9	0.054866	12	0.093296	2	0.009327
DFA_01461	26	0.146743	16	0.093161	18	0.102411	29	0.183371	26	0.158503	9	0.069972	0	0		hypothetical protein
DFA_01462	3	0.016932	10	0.058226	11	0.062585	5	0.031616	7	0.042674	5	0.038873	7	0.032643
DFA_01463	4	0.022576	9	0.052403	16	0.091032	9	0.056908	2	0.012193	7	0.054423	18	0.08394
DFA_01464	0	0	0	0	0	0	1	0.006323	0	0	1	0.007775	0	0		GlcNAc transferase
DFA_01465	0	0	0	0	2	0.011379	1	0.006323	1	0.006096	0	0	0	0	fut7	glycosyltransferase, alpha-3/4-fucosyltransferase
DFA_01466	1	0.005644	2	0.011645	2	0.011379	10	0.063232	1	0.006096	1	0.007775	16	0.074613		putative protein serine/threonine kinase, protein kinase, AGC group, AKT family protein kinase
DFA_01467	0	0	0	0	0	0	1	0.006323	0	0	9	0.069972	6	0.02798	pgtD	IPT/TIG domain-containing protein, IQ calmodulin-binding domain-containing protein, putative glycosyltransferase, PKD/REJ (Polycystic Kidney Disease/R
DFA_01468	8	0.045152	1	0.005823	0	0	3	0.018969	1	0.006096	3	0.023324	20	0.093266
DFA_01469	2	0.011288	0	0	1	0.00569	0	0	1	0.006096	0	0	0	0		hypothetical protein
DFA_01470	0	0	4	0.02329	1	0.00569	0	0	0	0	3	0.023324	0	0	kif9	kinesin family member 9
DFA_01471	5	0.02822	9	0.052403	13	0.073964	16	0.10117	6	0.036578	5	0.038873	4	0.018653		hypothetical protein
DFA_01474	56	0.316061	477	2.77736	579	3.29423	293	1.85268	640	3.90161	290	2.25465	1160	5.40944	abpC	gelation factor, actin binding protein, filamin
DFA_01475	3	0.016932	1	0.005823	1	0.00569	6	0.037939	1	0.006096	2	0.015549	4	0.018653		protein serine/threonine kinase
DFA_01476	25	0.141099	64	0.372643	73	0.415334	49	0.309834	73	0.445027	47	0.365409	0	0		hypothetical protein
DFA_01477	0	0	0	0	0	0	0	0	0	0	3	0.023324	0	0
DFA_01478	15	0.084659	6	0.034935	6	0.034137	18	0.113817	23	0.140214	33	0.256564	15	0.06995
DFA_01479	0	0	16	0.093161	15	0.085343	89	0.56276	60	0.365776	125	0.971832	11	0.051296	srfA	MADS-box transcription factor, SRF-related protein
DFA_01480	1	0.005644	3	0.017468	4	0.022758	2	0.012646	8	0.04877	20	0.155493	9	0.04197
DFA_01481	7	0.039508	0	0	4	0.022758	1	0.006323	0	0	0	0	0	0		NAD(P)+ transhydrogenase (AB-specific)
DFA_01482	4	0.022576	8	0.04658	12	0.068274	2	0.012646	3	0.018289	0	0	2	0.009327		hypothetical protein
DFA_01483	2	0.011288	1	0.005823	1	0.00569	0	0	2	0.012193	2	0.015549	1	0.004663
DFA_01484	0	0	12	0.069871	9	0.051206	8	0.050585	1	0.006096	3	0.023324	0	0		aminoadipate-semialdehyde dehydrogenase-phosphopantetheinyl transferase
DFA_01485	1	0.005644	9	0.052403	3	0.017069	3	0.018969	11	0.067059	3	0.023324	14	0.065286
DFA_01486	19	0.107235	7	0.040758	16	0.091032	1	0.006323	6	0.036578	4	0.031099	28	0.130573	csnk2b	putative casein kinase II beta chain (CK2), putative casein kinase II regulatory subunit
DFA_01487	56	0.316061	45	0.262015	37	0.210512	50	0.316158	16	0.09754	38	0.295437	17	0.079276	tifA	DEAD/DEAH box helicase domain-containing protein, eukaryotic translation initiation factor 4A
DFA_01488	1	0.005644	0	0	0	0	2	0.012646	3	0.018289	11	0.085521	0	0		xanthine/uracil permease family protein
DFA_01489	47	0.265265	0	0	0	0	0	0	0	0	0	0	0	0		hypothetical protein
DFA_01490	0	0	0	0	2	0.011379	1	0.006323	0	0	1	0.007775	0	0		hypothetical protein
DFA_01491	2	0.011288	0	0	0	0	2	0.012646	1	0.006096	2	0.015549	0	0		hypothetical protein
DFA_01492	22	0.124167	10	0.058226	26	0.147927	17	0.107494	21	0.128021	13	0.101071	0	0	sac1	putative phosphoinositide phosphatase
DFA_01493	0	0	1	0.005823	1	0.00569	1	0.006323	1	0.006096	0	0	0	0
DFA_01494	5	0.02822	4	0.02329	4	0.022758	4	0.025293	1	0.006096	3	0.023324	1	0.004663
DFA_01495	0	0	18	0.104806	24	0.136548	60	0.379389	137	0.835188	65	0.505353	0	0
DFA_01496	1	0.005644	63	0.366821	91	0.517746	232	1.46697	849	5.17572	240	1.86592	4	0.018653	dcsA	cellulose synthase, UDP-glucose:1,4-beta-D-glucan 4-beta-D-glucosyltransferase
DFA_01497	1	0.005644	1	0.005823	0	0	1	0.006323	1	0.006096	2	0.015549	1	0.004663		hypothetical protein
DFA_01498	11	0.062083	22	0.128096	13	0.073964	41	0.259249	22	0.134118	48	0.373184	3	0.01399		RNA-binding region RNP-1 domain-containing protein, RNA recognition motif-containing protein RRM, putative splicing regulator
DFA_01499	0	0	2	0.011645	4	0.022758	1	0.006323	0	0	0	0	0	0		putative protein tyrosine phosphatase, dual specificity
DFA_01500	2	0.011288	2	0.011645	0	0	0	0	9	0.054866	10	0.077747	2	0.009327	vti1A	v-SNARE family protein
DFA_01501	2	0.011288	2	0.011645	0	0	0	0	0	0	0	0	0	0	wrn	ATP-dependent DNA helicase RecQ family protein, Werner syndrome protein
DFA_01502	36	0.203182	14	0.081516	7	0.039827	27	0.170725	16	0.09754	30	0.23324	37	0.172542	ifdA	DEAD/DEAH box helicase domain-containing protein, eukaryotic translation initiation factor 4A
DFA_01503	7	0.039508	0	0	0	0	0	0	0	0	1	0.007775	21	0.097929		TRAUB family protein
DFA_01504	67	0.378144	89	0.518207	91	0.517746	52	0.328804	19	0.115829	19	0.147719	0	0	psmC4	26S protease regulatory subunit 6B, 26S proteasome subunit ATPase 4, HIV TAT binding-protein-related
DFA_01505	9	0.050796	4	0.02329	6	0.034137	5	0.031616	4	0.024385	5	0.038873	0	0
DFA_01506	1	0.005644	15	0.087338	16	0.091032	50	0.316158	10	0.060963	17	0.132169	2	0.009327		hypothetical protein
DFA_01507	0	0	1	0.005823	2	0.011379	6	0.037939	3	0.018289	1	0.007775	1	0.004663
DFA_01508	0	0	10	0.058226	22	0.125169	17	0.107494	2	0.012193	4	0.031099	0	0
DFA_01509	10	0.056439	10	0.058226	5	0.028448	7	0.044262	4	0.024385	6	0.046648	7	0.032643	pwp2	WD40 repeat-containing protein, periodic tryptophan protein
DFA_01510	20	0.112879	27	0.157209	28	0.159306	5	0.031616	2	0.012193	4	0.031099	0	0		DNAJ heat shock N-terminal domain-containing protein
DFA_01511	94	0.530531	156	0.908318	161	0.916011	51	0.322481	73	0.445027	30	0.23324	0	0	ppa1	inorganic pyrophosphatase
DFA_01512	25	0.141099	38	0.221257	29	0.164996	25	0.158079	35	0.213369	20	0.155493	7	0.032643	eIF2a	eukaryotic translation initiation factor 2A
DFA_01513	1	0.005644	8	0.04658	8	0.045516	4	0.025293	2	0.012193	4	0.031099	0	0		hypothetical protein
DFA_01514	14	0.079015	3	0.017468	2	0.011379	3	0.018969	0	0	1	0.007775	82	0.382391		RabGAP/TBC domain-containing protein, putative GTPase activating protein (GAP), B-box zinc finger-containing protein
DFA_01515	37	0.208826	0	0	0	0	1	0.006323	0	0	0	0	0	0
DFA_01516	1	0.005644	3	0.017468	5	0.028448	6	0.037939	22	0.134118	2	0.015549	3	0.01399		hypothetical protein
DFA_01517	22	0.124167	21	0.122274	14	0.079653	13	0.082201	73	0.445027	33	0.256564	8	0.037306		conserved hypothetical protein
DFA_01518	2	0.011288	4	0.02329	6	0.034137	0	0	1	0.006096	1	0.007775	0	0	tbcD	tubulin folding cofactor D
DFA_01519	1	0.005644	1	0.005823	0	0	0	0	0	0	0	0	0	0
DFA_01520	6	0.033864	9	0.052403	2	0.011379	6	0.037939	5	0.030481	7	0.054423	4	0.018653	snrp70	U1 small nuclear ribonucleoprotein 70 kDa protein
DFA_01521	8	0.045152	8	0.04658	18	0.102411	4	0.025293	5	0.030481	1	0.007775	6	0.02798	rpb4	DNA-directed RNA polymerase II subunit 4
DFA_01522	4	0.022576	2	0.011645	2	0.011379	4	0.025293	2	0.012193	2	0.015549	6	0.02798	clcC	chloride channel protein, CLC 6/7 family protein
DFA_01523	2	0.011288	5	0.029113	3	0.017069	2	0.012646	1	0.006096	1	0.007775	0	0	gtf2h4	general transcription factor IIH, polypeptide 4, TFIIH subunit
DFA_01524	0	0	2	0.011645	1	0.00569	2	0.012646	1	0.006096	0	0	0	0		hypothetical protein
DFA_01525	0	0	1	0.005823	2	0.011379	1	0.006323	0	0	0	0	0	0
DFA_01526	3	0.016932	2	0.011645	3	0.017069	5	0.031616	7	0.042674	1	0.007775	0	0	pakD	p21-activated protein kinase, putative protein serine/threonine kinase, STE20 family protein kinase, PKC domain-containing protein, PE/DAG binding, ca
DFA_01527	3	0.016932	6	0.034935	3	0.017069	6	0.037939	6	0.036578	11	0.085521	15	0.06995	pan2	WD40-like domain-containing protein, peptidase C19 family protein, putative ubiquitin carboxyl-terminal hydrolase (UCH), putative exonuclease, polyA s
DFA_01528	9	0.050796	7	0.040758	8	0.045516	3	0.018969	10	0.060963	31	0.241014	116	0.540944	dus1l	tRNA-dihydrouridine synthase 1-like protein
DFA_01529	0	0	0	0	0	0	2	0.012646	3	0.018289	1	0.007775	2	0.009327
DFA_01530	2	0.011288	1	0.005823	0	0	0	0	0	0	0	0	0	0	gxcO	pleckstrin homology (PH) domain-containing protein, RhoGEF domain-containing protein
DFA_01531	5	0.02822	1	0.005823	2	0.011379	2	0.012646	1	0.006096	0	0	0	0		chaperonin Cpn10 family protein, chaperonin 10
DFA_01532	21	0.118523	0	0	1	0.00569	2	0.012646	5	0.030481	7	0.054423	33	0.153889	bxdc2	brix domain-containing protein
DFA_01533	1	0.005644	0	0	0	0	2	0.012646	2	0.012193	1	0.007775	39	0.181869
DFA_01534	0	0	0	0	1	0.00569	1	0.006323	0	0	2	0.015549	437	2.03787		putative protein 110K5.11, unknown protein, Sorghum bicolor, EMBL:AF124045
DFA_01535	2	0.011288	7	0.040758	3	0.017069	6	0.037939	7	0.042674	0	0	20	0.093266		AAA ATPase domain-containing protein, MIT domain-containing protein
DFA_01536	1	0.005644	3	0.017468	1	0.00569	0	0	1	0.006096	0	0	1	0.004663
DFA_01537	20	0.112879	3	0.017468	4	0.022758	1	0.006323	7	0.042674	12	0.093296	1	0.004663	gcvP	glycine dehydrogenase (decarboxylating), glycine cleavage system P-protein
DFA_01538	2	0.011288	4	0.02329	14	0.079653	3	0.018969	0	0	2	0.015549	4	0.018653	mbtps2	membrane-bound transcription factor peptidase, site 2, peptidase M50 family protein
DFA_01539	3	0.016932	2	0.011645	1	0.00569	3	0.018969	2	0.012193	1	0.007775	0	0		glycoside hydrolase family 30 protein
DFA_01540	2	0.011288	0	0	3	0.017069	0	0	3	0.018289	0	0	0	0		hypothetical protein
DFA_01541	48	0.270909	3	0.017468	4	0.022758	8	0.050585	5	0.030481	9	0.069972	12	0.05596		glycoside hydrolase family 25 protein
DFA_01542	1	0.005644	0	0	0	0	2	0.012646	4	0.024385	16	0.124395	85	0.396381
DFA_01543	4	0.022576	6	0.034935	11	0.062585	3	0.018969	4	0.024385	10	0.077747	5	0.023317
DFA_01544	6	0.033864	8	0.04658	3	0.017069	5	0.031616	4	0.024385	3	0.023324	6	0.02798		putative sphingomyelinase
DFA_01545	15	0.084659	13	0.075693	8	0.045516	12	0.075878	14	0.085348	22	0.171043	31	0.144563		hypothetical protein
DFA_01546	0	0	2	0.011645	2	0.011379	3	0.018969	0	0	2	0.015549	55	0.256482		hypothetical protein
DFA_01547	58	0.327349	7	0.040758	6	0.034137	2	0.012646	46	0.280428	31	0.241014	0	0
DFA_01548	8	0.045152	14	0.081516	17	0.096722	5	0.031616	0	0	0	0	0	0	rcdP	random cDNA clone veg114
DFA_01549	0	0	2	0.011645	3	0.017069	4	0.025293	0	0	4	0.031099	1	0.004663		Bifunctional endo-1,4-beta-xylanase xylA precursor
DFA_01550	0	0	18	0.104806	7	0.039827	9	0.056908	1	0.006096	2	0.015549	1	0.004663
DFA_01551	0	0	0	0	0	0	0	0	1	0.006096	0	0	0	0
DFA_01552	6	0.033864	2	0.011645	1	0.00569	3	0.018969	5	0.030481	6	0.046648	13	0.060623	gxcV	pleckstrin homology (PH) domain-containing protein, RhoGEF domain-containing protein, FYVE-type zinc finger-containing protein
DFA_01553	53	0.299129	25	0.145564	28	0.159306	21	0.132786	7	0.042674	13	0.101071	81	0.377728		heat shock protein DnaJ family protein
[truncated: 9,761 more rows]

## Sheet: D.lacteum_Illumina
Locus tag	length	mapped reads 0 h	rpkm	mapped reads 4 h	rpkm	mapped reads 8 h	rpkm	mapped reads 12 h	rpkm	mapped reads 16 h	rpkm	mapped reads 20 h	rpkm	mapped reads 24 h	rpkm	mapped reads 28 h	rpkm	mapped reads 50 h	rpkm
[truncated: 10,238 more rows]

[truncated: 2 more sheets: P.pallidum_Illumina, D.fasciculatum_Illumina]
